# Supplementary material for: HIV infection drives interferon signaling within intestinal SARS-CoV-2 target cells
Source: JCI Insight. 2021 Aug 23;6(16):e148920. doi: 10.1172/jci.insight.148920 (PMC8409978; doi:10.1172/jci.insight.148920)
Supplement: Supplemental table 1 [file jciinsight-6-148920-s201.xlsx]

## Sheet: Suppl. Table 1
PID number	Gender	Age (years)	Ethnicity	Current TB infection	Previous TB infection	HIV status	SARS-CoV-2 serology status	SARS-CoV-2 Ag (qPCR)	Type of GI Procedure	Final Diagnosis	HIV Viral load	Assay performed in study				Gut CD4+ % of CD45 FACS
91140	Female	52	Indian	No	No	Negative	ND (pre-pandemic)	ND (pre-pandemic)	Colonoscopy	cancer	NA	IHC
91143	Female	50	Coloured	No	No	Negative	ND (pre-pandemic)	ND (pre-pandemic)	Colonoscopy	severe abdominal pain	NA	IHC
91148	Female	15	Indian	No	No	Negative	ND (pre-pandemic)	ND (pre-pandemic)	Colonoscopy	haemorrhoids	NA	IHC
91150	Male	42	Indian	No	No	Negative	ND (pre-pandemic)	ND (pre-pandemic)	Colonoscopy	constipation	NA	IHC
91183	Female	43	Black	No	No	Negative	ND (pre-pandemic)	ND (pre-pandemic)	Colonoscopy	hepatic Failure	NA	IHC
91186	Male	57	Black	No	Yes	Negative	ND (pre-pandemic)	ND (pre-pandemic)	Colonoscopy	Unknown	NA	IHC				4.2046
92104	Female	39	Black	No	No	Positive	ND (pre-pandemic)	ND (pre-pandemic)	Endoscopy	kidney failure	<20	ScRNASeq				6.53
92105	Female	31	Black	No	No	Negative	ND (pre-pandemic)	ND (pre-pandemic)	Endoscopy	obesity	NA	ScRNASeq				13.67
92107	Female	64	Black	No	No	Positive	ND (pre-pandemic)	ND (pre-pandemic)	Endoscopy	chest pain	<20	ScRNASeq
92112	Male	44	Black	NA	Unknown	Negative	ND (pre-pandemic)	ND (pre-pandemic)	Endoscopy	hemoptysis	NA	IHC				12.04
92127	Female	49	Indian	No	No	Positive	ND (pre-pandemic)	ND (pre-pandemic)	Endoscopy	Anaemia	<20	ScRNASeq
92140	Female	54	Indian	NA	Unknown	Negative	ND (pre-pandemic)	ND (pre-pandemic)	Endoscopy	dysphagia	NA	IHC
92142	Female	53	White	NA	Unknown	Negative	ND (pre-pandemic)	ND (pre-pandemic)	Endoscopy	dysphagia	NA	ScRNASeq				4.12
92144	Male	33	Indian	NA	Unknown	Negative	ND (pre-pandemic)	ND (pre-pandemic)	Endoscopy	hemoptysis	NA	IHC				1.72
92147	Female	43	Indian	NA	Unknown	Negative	ND (pre-pandemic)	ND (pre-pandemic)	Endoscopy	severe abdominal pain	NA	IHC				23.64
92190	Female	50	Black	No	Unknown	Positive	ND (pre-pandemic)	ND (pre-pandemic)	Endoscopy	dysphagia	<20	ScRNASeq
92194	Female	49	Black	No	Unknown	Positive	ND (pre-pandemic)	ND (pre-pandemic)	Endoscopy	hemoptysis	<20	ScRNASeq
92195	Female	52	Black	No	Unknown	Negative	ND (pre-pandemic)	ND (pre-pandemic)	Endoscopy	gastrointentinal bleeding	NA	ScRNASeq
93048	Female	27	Indian	No	No	Negative	ND (pre-pandemic)	ND (pre-pandemic)	ERCP	chest pain	NA	IHC				6.04
93140	Female	35	Black	No	No	Negative	ND (pre-pandemic)	ND (pre-pandemic)	ERCP	gallstones	NA	ScRNASeq				3.3448
93141	Female	28	Black	No	No	Positive	ND (pre-pandemic)	ND (pre-pandemic)	ERCP	obstructive jaundice	<20	ScRNASeq				6.4778
92210	Female	40	Black	No	No	Positive	IgG+/IgM-	Positive	Endoscopy	Vomitting	<20	IHC
93159	Male	53	Black	No	No	Positive	Unknown	Positive	Endoscopy	Anaemia	61	IHC
91206	Female	20	Black	No	No	Negative	IgG+/IgM+	Positive	Colonoscopy	Constipation	NA	IHC
