# Supplementary material for: HIV infection drives interferon signaling within intestinal SARS-CoV-2 target cells
Source: JCI Insight. 2021 Aug 23;6(16):e148920. doi: 10.1172/jci.insight.148920 (PMC8409978; doi:10.1172/jci.insight.148920)
Supplement: Supplemental table 2 [file jciinsight-6-148920-s202.xlsx]

## Sheet: Supplemental Table 2A
Supplemental Table 2
Related to Human Duodenum Biopsies, Figure 2
Statistics for Cell Type Defining Genes (wilcox test implemented in R using Seurat package and function FindAllMarkers)
Gene	Cell Type	p-value	p_val_adj	average log fold change vs all other cells	% of Cell Type Expressing	% of Rest of Cells Expressing
IL7R	CD8 T-cells	0	0	2.14641	0.746	0.119
TNFAIP3	CD8 T-cells	0	0	1.90106	0.885	0.232
CD8A	CD8 T-cells	0	0	1.87482	0.737	0.12
CCL5	CD8 T-cells	0	0	1.85669	0.941	0.278
TRBC2	CD8 T-cells	0	0	1.77555	0.803	0.179
PTPRC	CD8 T-cells	0	0	1.75807	0.895	0.191
CXCR4	CD8 T-cells	0	0	1.73884	0.73	0.137
FYB	CD8 T-cells	0	0	1.6118	0.676	0.115
NR4A2	CD8 T-cells	0	0	1.59762	0.639	0.124
CREM	CD8 T-cells	0	0	1.55394	0.605	0.111
PDE4D	CD8 T-cells	0	0	1.52929	0.576	0.102
FNBP1	CD8 T-cells	0	0	1.52868	0.676	0.118
CD3D	CD8 T-cells	0	0	1.52125	0.68	0.139
CNOT6L	CD8 T-cells	0	0	1.51852	0.645	0.151
TRAC	CD8 T-cells	0	0	1.50571	0.632	0.095
RORA	CD8 T-cells	0	0	1.49953	0.506	0.057
RGS1	CD8 T-cells	0	0	1.48689	0.768	0.212
STK17B	CD8 T-cells	0	0	1.47841	0.766	0.232
ARL4C	CD8 T-cells	0	0	1.46801	0.536	0.084
CD96	CD8 T-cells	0	0	1.46241	0.709	0.125
HSPH1	CD8 T-cells	0	0	1.45802	0.736	0.254
BTG1	CD8 T-cells	0	0	1.45475	0.872	0.48
SRGN	CD8 T-cells	0	0	1.45379	0.816	0.208
HSP90AA1	CD8 T-cells	0	0	1.44348	0.988	0.753
ZNF331	CD8 T-cells	0	0	1.43447	0.558	0.112
PIK3R1	CD8 T-cells	0	0	1.42233	0.658	0.203
ITGA1	CD8 T-cells	0	0	1.4125	0.621	0.118
TNFRSF1B	CD8 T-cells	0	0	1.39356	0.617	0.143
RP11-94L15.2	CD8 T-cells	0	0	1.38414	0.576	0.09
TMEM66	CD8 T-cells	0	0	1.37111	0.768	0.293
PPP1R16B	CD8 T-cells	0	0	1.37069	0.498	0.069
LCP1	CD8 T-cells	0	0	1.36311	0.761	0.168
RUNX3	CD8 T-cells	0	0	1.35571	0.547	0.082
MBNL1	CD8 T-cells	0	0	1.35359	0.726	0.223
CD2	CD8 T-cells	0	0	1.33518	0.56	0.078
ARHGDIB	CD8 T-cells	0	0	1.32521	0.675	0.15
TMSB4X	CD8 T-cells	0	0	1.3224	0.895	0.454
ETS1	CD8 T-cells	0	0	1.32053	0.576	0.098
SAMSN1	CD8 T-cells	0	0	1.31536	0.525	0.078
AUTS2	CD8 T-cells	0	0	1.30186	0.459	0.061
CD3G	CD8 T-cells	0	0	1.28741	0.525	0.078
FYN	CD8 T-cells	0	0	1.27829	0.561	0.107
ITM2A	CD8 T-cells	0	0	1.25779	0.465	0.069
VIM	CD8 T-cells	0	0	1.21661	0.632	0.149
RASSF5	CD8 T-cells	0	0	1.21501	0.518	0.085
MSN	CD8 T-cells	0	0	1.20818	0.512	0.088
LAPTM5	CD8 T-cells	0	0	1.13124	0.618	0.135
HLA-E	CD8 T-cells	0	0	1.01192	0.953	0.664
2006-09-01	CD8 T-cells	3.96086e-303	8.82637e-299	1.15546	0.498	0.09
CYTIP	CD8 T-cells	4.28158e-303	9.54106e-299	1.15609	0.525	0.105
YPEL5	CD8 T-cells	5.23105e-291	1.16569e-286	1.30876	0.636	0.205
NR3C1	CD8 T-cells	8.79174e-288	1.95915e-283	1.42107	0.635	0.203
STK4	CD8 T-cells	2.48726e-286	5.5426e-282	1.20061	0.542	0.123
TMEM123	CD8 T-cells	1.40696e-285	3.13527e-281	1.18119	0.567	0.141
NAP1L1	CD8 T-cells	8.98486e-283	2.00219e-278	1.09441	0.584	0.149
SLC38A1	CD8 T-cells	5.82667e-276	1.29842e-271	1.1937	0.55	0.136
REL	CD8 T-cells	2.27952e-275	5.07968e-271	1.27034	0.527	0.125
HSP90AB1	CD8 T-cells	6.35573e-275	1.41631e-270	1.06018	0.913	0.542
CD3E	CD8 T-cells	2.0357e-274	4.53635e-270	1.02859	0.422	0.064
RANBP2	CD8 T-cells	3.92611e-273	8.74895e-269	1.44354	0.594	0.178
WIPF1	CD8 T-cells	1.00322e-272	2.23558e-268	1.07977	0.504	0.106
TIGIT	CD8 T-cells	3.95676e-271	8.81723e-267	1.21821	0.4	0.057
PTGER4	CD8 T-cells	4.90844e-269	1.0938e-264	1.26631	0.547	0.141
NIN	CD8 T-cells	5.09264e-268	1.13484e-263	1.186	0.46	0.086
AKAP13	CD8 T-cells	1.31906e-262	2.9394e-258	1.21448	0.675	0.246
PTPN22	CD8 T-cells	2.62425e-260	5.84787e-256	1.10667	0.426	0.073
CD6	CD8 T-cells	1.33407e-259	2.97283e-255	0.990526	0.343	0.038
CD69	CD8 T-cells	7.00629e-259	1.56128e-254	1.24767	0.52	0.123
ZEB2	CD8 T-cells	7.97441e-258	1.77702e-253	1.1179	0.362	0.046
SPOCK2	CD8 T-cells	3.60776e-257	8.03953e-253	1.10447	0.365	0.047
CD8B	CD8 T-cells	1.69787e-254	3.78353e-250	1.0124	0.346	0.041
CD53	CD8 T-cells	1.56408e-253	3.48541e-249	0.998687	0.458	0.09
JMY	CD8 T-cells	2.63648e-253	5.87513e-249	1.16733	0.452	0.089
HECA	CD8 T-cells	1.37116e-252	3.05549e-248	1.14561	0.51	0.126
PRKCH	CD8 T-cells	1.79334e-252	3.99628e-248	1.02189	0.42	0.073
ZFP36L2	CD8 T-cells	4.82195e-250	1.07452e-245	1.27139	0.726	0.348
PIP4K2A	CD8 T-cells	1.57505e-249	3.50985e-245	1.01674	0.467	0.097
CD52	CD8 T-cells	1.59696e-248	3.55866e-244	1.03791	0.456	0.09
PTPRCAP	CD8 T-cells	6.75893e-247	1.50616e-242	1.07285	0.481	0.105
SYTL3	CD8 T-cells	3.76288e-245	8.38519e-241	1.09557	0.358	0.049
DUSP4	CD8 T-cells	5.04989e-245	1.12532e-240	1.16881	0.382	0.059
STK17A	CD8 T-cells	6.54969e-245	1.45953e-240	1.06659	0.491	0.114
GLIPR1	CD8 T-cells	3.40586e-243	7.58962e-239	1.04904	0.385	0.061
LCK	CD8 T-cells	3.44992e-243	7.68781e-239	1.0087	0.432	0.082
CDV3	CD8 T-cells	3.71395e-241	8.27616e-237	1.08164	0.622	0.217
PRKACB	CD8 T-cells	4.78316e-241	1.06588e-236	1.00517	0.393	0.065
DUSP2	CD8 T-cells	7.17838e-241	1.59963e-236	1.06998	0.417	0.074
JAK1	CD8 T-cells	9.82254e-240	2.18886e-235	1.09475	0.63	0.221
TSC22D3	CD8 T-cells	8.94893e-237	1.99418e-232	1.15975	0.511	0.133
EVL	CD8 T-cells	2.01958e-236	4.50044e-232	1.05607	0.492	0.118
KLRB1	CD8 T-cells	4.47168e-235	9.9647e-231	1.18541	0.42	0.081
ITGAL	CD8 T-cells	1.03163e-234	2.29889e-230	0.980452	0.382	0.062
PABPC1	CD8 T-cells	1.08281e-234	2.41294e-230	0.772097	0.951	0.753
CDC42SE2	CD8 T-cells	1.25655e-234	2.80009e-230	1.10395	0.577	0.185
CLEC2D	CD8 T-cells	1.27398e-234	2.83894e-230	0.96287	0.343	0.046
BCL11B	CD8 T-cells	6.60004e-233	1.47075e-228	1.01183	0.358	0.054
GNG2	CD8 T-cells	4.20396e-232	9.36811e-228	0.999602	0.382	0.064
PLEKHA2	CD8 T-cells	1.11547e-230	2.48572e-226	1.08739	0.416	0.081
TRGC2	CD8 T-cells	3.1322e-230	6.9798e-226	0.948092	0.347	0.048
ANXA1	CD8 T-cells	5.4385e-230	1.21192e-225	1.29055	0.431	0.089
RAC2	CD8 T-cells	3.52405e-229	7.853e-225	0.90277	0.435	0.087
CYFIP2	CD8 T-cells	1.68626e-227	3.75767e-223	0.952154	0.407	0.076
SPN	CD8 T-cells	4.04702e-224	9.01839e-220	0.9884	0.36	0.056
SLC2A3	CD8 T-cells	1.21983e-222	2.71828e-218	1.18127	0.411	0.083
PDCD4	CD8 T-cells	1.77407e-221	3.95333e-217	1.04198	0.64	0.254
CYLD	CD8 T-cells	1.87696e-221	4.18261e-217	1.06996	0.473	0.12
FAM46C	CD8 T-cells	8.43457e-221	1.87956e-216	1.04663	0.425	0.089
CD160	CD8 T-cells	7.24853e-220	1.61526e-215	0.973804	0.389	0.07
BIRC3	CD8 T-cells	9.28603e-220	2.0693e-215	1.27074	0.527	0.156
UBC	CD8 T-cells	2.01786e-219	4.49659e-215	0.868976	0.925	0.702
ITGAE	CD8 T-cells	5.53137e-219	1.23261e-214	0.961798	0.439	0.097
IQGAP1	CD8 T-cells	1.29302e-218	2.88137e-214	0.996956	0.611	0.215
LEPROTL1	CD8 T-cells	1.8654e-218	4.15685e-214	0.977337	0.418	0.091
G3BP2	CD8 T-cells	8.10312e-217	1.8057e-212	1.0992	0.555	0.185
IKZF1	CD8 T-cells	8.98786e-216	2.00285e-211	0.953691	0.365	0.063
CELF2	CD8 T-cells	1.64127e-215	3.65741e-211	0.917403	0.39	0.073
DOK2	CD8 T-cells	8.37137e-215	1.86548e-210	1.07099	0.384	0.072
TSPYL2	CD8 T-cells	7.59054e-214	1.69148e-209	1.19955	0.376	0.07
CD44	CD8 T-cells	1.49564e-211	3.33289e-207	0.97314	0.45	0.107
IL2RB	CD8 T-cells	4.18009e-211	9.31491e-207	0.876305	0.38	0.069
PARP8	CD8 T-cells	6.11237e-211	1.36208e-206	0.950388	0.401	0.082
JUND	CD8 T-cells	1.31461e-210	2.92948e-206	0.981165	0.691	0.31
CCDC69	CD8 T-cells	6.38172e-210	1.4221e-205	0.924197	0.414	0.087
ITGA4	CD8 T-cells	9.75593e-210	2.17401e-205	1.0195	0.358	0.062
AMICA1	CD8 T-cells	9.97266e-210	2.22231e-205	0.89351	0.386	0.072
CAMK4	CD8 T-cells	1.90735e-209	4.25035e-205	0.936774	0.321	0.046
CLEC2B	CD8 T-cells	2.2888e-209	5.10037e-205	0.910492	0.36	0.062
PNRC1	CD8 T-cells	5.45295e-207	1.21514e-202	0.998709	0.583	0.217
CORO1A	CD8 T-cells	2.0953e-203	4.66917e-199	0.892543	0.407	0.084
NR4A3	CD8 T-cells	2.59998e-203	5.7938e-199	1.00708	0.336	0.054
DDX5	CD8 T-cells	2.84076e-203	6.33035e-199	0.898581	0.772	0.423
THEMIS	CD8 T-cells	5.90317e-203	1.31546e-198	0.850887	0.274	0.03
LDLRAD4	CD8 T-cells	7.15383e-202	1.59416e-197	1.02419	0.402	0.088
SLFN5	CD8 T-cells	1.90827e-201	4.25239e-197	1.06171	0.428	0.103
AKNA	CD8 T-cells	2.77258e-197	6.17841e-193	0.873609	0.362	0.069
IKZF3	CD8 T-cells	9.26029e-195	2.06356e-190	0.904989	0.318	0.05
ARID4B	CD8 T-cells	1.67814e-193	3.73957e-189	1.06635	0.557	0.203
ALOX5AP	CD8 T-cells	2.46419e-193	5.49121e-189	0.776365	0.345	0.061
ELF1	CD8 T-cells	3.7694e-193	8.39972e-189	0.991659	0.604	0.241
DOCK10	CD8 T-cells	9.91389e-193	2.20921e-188	0.923308	0.327	0.054
HSPA5	CD8 T-cells	3.01986e-192	6.72947e-188	0.856846	0.799	0.444
MYADM	CD8 T-cells	1.1769e-191	2.62261e-187	1.01113	0.368	0.076
APBB1IP	CD8 T-cells	1.6426e-191	3.66036e-187	0.884327	0.338	0.06
DDX3X	CD8 T-cells	4.49426e-191	1.0015e-186	0.94905	0.633	0.26
ARHGAP9	CD8 T-cells	2.30326e-190	5.13258e-186	0.831868	0.359	0.069
SERPINB9	CD8 T-cells	5.03292e-190	1.12154e-185	0.902882	0.287	0.04
PIK3IP1	CD8 T-cells	1.66313e-189	3.70611e-185	0.874319	0.334	0.06
RAB8B	CD8 T-cells	8.32716e-188	1.85562e-183	0.987309	0.45	0.126
CCR9	CD8 T-cells	1.22147e-187	2.72193e-183	0.853254	0.257	0.029
USP36	CD8 T-cells	2.08619e-187	4.64886e-183	0.995357	0.352	0.07
CD7	CD8 T-cells	2.61955e-187	5.83741e-183	0.801944	0.343	0.062
RBL2	CD8 T-cells	8.37732e-186	1.8668e-181	1.00436	0.495	0.16
TAGAP	CD8 T-cells	4.94453e-184	1.10184e-179	0.971478	0.34	0.064
HLA-B	CD8 T-cells	8.60066e-184	1.91657e-179	0.550863	0.981	0.901
RPL4	CD8 T-cells	7.1774e-183	1.59941e-178	0.758707	0.836	0.507
SLA	CD8 T-cells	1.74592e-182	3.8906e-178	1.00127	0.309	0.051
GSPT1	CD8 T-cells	1.78687e-182	3.98186e-178	1.07621	0.524	0.19
CD48	CD8 T-cells	2.33969e-182	5.21377e-178	0.820606	0.351	0.07
CSRNP1	CD8 T-cells	2.72159e-181	6.06478e-177	0.913156	0.451	0.129
DNAJA1	CD8 T-cells	1.10957e-180	2.47258e-176	0.961434	0.664	0.308
LNPEP	CD8 T-cells	3.06475e-180	6.82949e-176	0.94662	0.379	0.088
PTMA	CD8 T-cells	1.53494e-178	3.42046e-174	0.722469	0.888	0.585
NOP58	CD8 T-cells	2.38017e-178	5.30397e-174	0.953427	0.492	0.159
MATR3	CD8 T-cells	1.06936e-176	2.38296e-172	0.922142	0.596	0.248
ARHGAP30	CD8 T-cells	2.18713e-176	4.8738e-172	0.854451	0.327	0.061
ZBTB1	CD8 T-cells	2.20025e-175	4.90303e-171	0.873963	0.36	0.078
EVI2A	CD8 T-cells	4.33178e-175	9.65294e-171	0.777237	0.285	0.044
SMAP2	CD8 T-cells	6.65838e-175	1.48375e-170	0.968397	0.395	0.1
SLA2	CD8 T-cells	2.93986e-173	6.55117e-169	0.857403	0.281	0.043
COTL1	CD8 T-cells	7.80162e-173	1.73851e-168	0.84919	0.491	0.16
ARL6IP5	CD8 T-cells	2.0957e-172	4.67007e-168	0.879502	0.501	0.171
HCLS1	CD8 T-cells	9.47973e-169	2.11246e-164	0.844264	0.349	0.076
SKAP1	CD8 T-cells	1.47597e-168	3.28906e-164	0.72028	0.274	0.041
2007-09-01	CD8 T-cells	1.86954e-168	4.16608e-164	0.902572	0.564	0.23
SH3KBP1	CD8 T-cells	2.59512e-168	5.78297e-164	0.870837	0.408	0.109
ARHGEF3	CD8 T-cells	8.95703e-168	1.99599e-163	0.806771	0.277	0.043
ID2	CD8 T-cells	1.41233e-167	3.14725e-163	0.963869	0.598	0.258
TMIGD2	CD8 T-cells	2.44505e-167	5.44854e-163	0.754894	0.295	0.05
WNK1	CD8 T-cells	1.34411e-166	2.9952e-162	0.867163	0.464	0.145
H3F3B	CD8 T-cells	1.47716e-166	3.2917e-162	0.802062	0.81	0.541
TACC1	CD8 T-cells	2.61785e-166	5.83362e-162	0.865085	0.341	0.073
NCL	CD8 T-cells	3.46132e-166	7.7132e-162	0.746332	0.764	0.404
ST3GAL1	CD8 T-cells	5.45041e-166	1.21457e-161	0.854081	0.283	0.047
GPBP1	CD8 T-cells	7.66127e-166	1.70724e-161	0.933007	0.534	0.204
IRF4	CD8 T-cells	1.26072e-165	2.80939e-161	0.960231	0.281	0.046
FLNA	CD8 T-cells	1.30414e-165	2.90615e-161	0.837264	0.311	0.059
PDE4B	CD8 T-cells	2.6384e-165	5.87941e-161	0.771446	0.303	0.055
DDX6	CD8 T-cells	2.87499e-165	6.40663e-161	0.92326	0.468	0.152
KMT2E	CD8 T-cells	4.06706e-164	9.06303e-160	0.932494	0.594	0.264
DDX24	CD8 T-cells	2.55955e-163	5.70371e-159	0.894133	0.506	0.182
CD247	CD8 T-cells	3.72874e-161	8.30912e-157	0.727308	0.368	0.085
KLRD1	CD8 T-cells	5.14559e-161	1.14664e-156	0.767881	0.257	0.037
PREX1	CD8 T-cells	1.14616e-160	2.55411e-156	0.758996	0.296	0.053
SMCHD1	CD8 T-cells	4.43032e-160	9.87253e-156	1.03525	0.547	0.224
AKIRIN1	CD8 T-cells	5.07289e-160	1.13044e-155	0.844783	0.405	0.115
IRF2BP2	CD8 T-cells	8.43976e-160	1.88072e-155	0.896907	0.559	0.233
CST7	CD8 T-cells	3.91183e-159	8.71711e-155	0.751143	0.279	0.047
SLC38A2	CD8 T-cells	8.52158e-158	1.89895e-153	0.908424	0.387	0.106
PITPNC1	CD8 T-cells	1.46422e-157	3.26288e-153	0.748154	0.268	0.044
CCND2	CD8 T-cells	2.66977e-157	5.94932e-153	0.846855	0.569	0.232
STK10	CD8 T-cells	6.52049e-157	1.45303e-152	0.798832	0.305	0.06
C9orf78	CD8 T-cells	1.77e-156	3.94426e-152	0.838482	0.523	0.198
NAA50	CD8 T-cells	2.39377e-156	5.33427e-152	0.907581	0.455	0.152
PAG1	CD8 T-cells	2.94432e-156	6.56111e-152	0.965572	0.424	0.134
ZC3HAV1	CD8 T-cells	1.94269e-155	4.32908e-151	0.928393	0.428	0.134
ATF7IP	CD8 T-cells	6.23529e-155	1.38947e-150	0.89085	0.355	0.09
FOSL2	CD8 T-cells	4.51766e-154	1.00672e-149	0.903631	0.453	0.152
EVI2B	CD8 T-cells	2.42706e-153	5.40846e-149	0.754216	0.295	0.057
KLF6	CD8 T-cells	2.11695e-152	4.71741e-148	0.912002	0.799	0.539
OSBPL8	CD8 T-cells	2.68274e-152	5.97822e-148	0.884824	0.387	0.107
SYNE2	CD8 T-cells	3.83958e-152	8.55612e-148	0.96794	0.556	0.239
CHD1	CD8 T-cells	4.84913e-152	1.08058e-147	1.04084	0.48	0.178
LCP2	CD8 T-cells	8.75753e-152	1.95153e-147	0.767205	0.308	0.063
S100A4	CD8 T-cells	1.58014e-151	3.52119e-147	0.712843	0.268	0.046
LBH	CD8 T-cells	2.80095e-151	6.24163e-147	0.719178	0.288	0.055
SMARCA5	CD8 T-cells	2.82578e-150	6.29697e-146	0.889722	0.534	0.22
RHOH	CD8 T-cells	1.01141e-149	2.25382e-145	0.735408	0.29	0.057
NDNL2	CD8 T-cells	1.03633e-149	2.30935e-145	0.735771	0.28	0.052
GZMA	CD8 T-cells	5.02262e-146	1.11924e-141	0.643655	0.459	0.151
PRNP	CD8 T-cells	7.21946e-146	1.60878e-141	0.779851	0.296	0.062
DIAPH1	CD8 T-cells	1.26957e-145	2.82912e-141	0.834816	0.477	0.173
MACF1	CD8 T-cells	1.33922e-145	2.98431e-141	0.924665	0.486	0.181
DNTTIP2	CD8 T-cells	2.05734e-144	4.58459e-140	0.827079	0.442	0.148
ETF1	CD8 T-cells	1.27485e-143	2.84088e-139	0.878802	0.435	0.15
UTRN	CD8 T-cells	1.40123e-143	3.12249e-139	0.845118	0.328	0.078
PRRC2C	CD8 T-cells	4.47792e-141	9.97859e-137	0.741222	0.738	0.43
GABARAPL1	CD8 T-cells	2.33575e-140	5.20498e-136	0.806442	0.413	0.134
ITGB7	CD8 T-cells	3.12067e-140	6.9541e-136	0.772631	0.329	0.08
YWHAZ	CD8 T-cells	5.21277e-140	1.16161e-135	0.76949	0.656	0.337
EZR	CD8 T-cells	3.07137e-135	6.84424e-131	0.74004	0.827	0.581
BUB3	CD8 T-cells	4.18225e-135	9.31973e-131	0.795147	0.382	0.118
LITAF	CD8 T-cells	2.05704e-134	4.5839e-130	0.905678	0.362	0.106
UHMK1	CD8 T-cells	3.04941e-134	6.7953e-130	0.783448	0.414	0.139
ACTR2	CD8 T-cells	4.46062e-134	9.94004e-130	0.747824	0.593	0.281
EIF4G2	CD8 T-cells	1.14014e-133	2.54069e-129	0.737138	0.671	0.362
DNAJB1	CD8 T-cells	1.18411e-133	2.63868e-129	1.24048	0.706	0.418
SUN2	CD8 T-cells	5.33186e-133	1.18815e-128	0.74606	0.47	0.175
PER1	CD8 T-cells	9.88121e-133	2.20193e-128	0.78119	0.292	0.067
FAM107B	CD8 T-cells	3.06326e-132	6.82616e-128	0.873272	0.411	0.138
ARAP2	CD8 T-cells	8.47156e-132	1.8878e-127	0.854829	0.405	0.137
BCLAF1	CD8 T-cells	2.30511e-131	5.13671e-127	0.771198	0.501	0.205
PFKFB3	CD8 T-cells	7.65149e-131	1.70506e-126	0.764593	0.271	0.057
NFKBIA	CD8 T-cells	2.56204e-130	5.70924e-126	0.728988	0.61	0.306
HNRNPDL	CD8 T-cells	2.02825e-129	4.51976e-125	0.789888	0.553	0.261
RAB27A	CD8 T-cells	3.99048e-129	8.89239e-125	0.716674	0.319	0.082
ITM2C	CD8 T-cells	1.18273e-128	2.63559e-124	0.706628	0.38	0.117
MSL2	CD8 T-cells	3.73492e-128	8.32289e-124	0.782872	0.285	0.067
SRSF7	CD8 T-cells	6.81857e-127	1.51945e-122	0.840087	0.558	0.269
ATP1B3	CD8 T-cells	2.05057e-126	4.56948e-122	1.14652	0.469	0.197
CYTH1	CD8 T-cells	3.05937e-126	6.81749e-122	0.812262	0.327	0.09
HERC1	CD8 T-cells	6.09591e-126	1.35841e-121	0.864246	0.362	0.111
MGAT4A	CD8 T-cells	1.06569e-123	2.37478e-119	0.826396	0.42	0.155
MYH9	CD8 T-cells	1.82648e-123	4.07014e-119	0.746978	0.633	0.342
SMEK1	CD8 T-cells	3.47709e-123	7.74834e-119	0.774432	0.442	0.167
VPS37B	CD8 T-cells	4.14863e-123	9.2448e-119	0.745545	0.309	0.082
HERPUD2	CD8 T-cells	5.91408e-123	1.31789e-118	0.748245	0.295	0.075
PTP4A2	CD8 T-cells	1.46659e-121	3.26814e-117	0.726757	0.636	0.349
BCL2	CD8 T-cells	3.81584e-121	8.50323e-117	0.762062	0.254	0.054
HSPD1	CD8 T-cells	5.03591e-121	1.1222e-116	0.946801	0.671	0.38
CDKN1B	CD8 T-cells	9.63064e-121	2.14609e-116	0.759889	0.389	0.133
ELOVL5	CD8 T-cells	1.07656e-120	2.39901e-116	0.697315	0.263	0.059
RAD21	CD8 T-cells	8.98485e-120	2.00218e-115	0.749957	0.468	0.188
RPS6KA3	CD8 T-cells	1.34055e-119	2.98728e-115	0.723761	0.393	0.135
RBM39	CD8 T-cells	2.70206e-119	6.02128e-115	0.696317	0.677	0.391
PRKX	CD8 T-cells	3.5388e-119	7.88587e-115	0.745997	0.265	0.061
CNN2	CD8 T-cells	6.90543e-119	1.5388e-114	0.706799	0.262	0.059
NR1D2	CD8 T-cells	4.42458e-118	9.85974e-114	0.761202	0.312	0.086
HNRNPU	CD8 T-cells	3.07053e-117	6.84236e-113	0.690634	0.657	0.369
INSIG1	CD8 T-cells	3.68388e-117	8.20915e-113	0.785552	0.315	0.089
CACYBP	CD8 T-cells	6.39232e-116	1.42447e-111	0.813369	0.439	0.172
WDR82	CD8 T-cells	8.11468e-116	1.80828e-111	0.753452	0.387	0.136
KAT6A	CD8 T-cells	2.88248e-115	6.42331e-111	0.811625	0.349	0.113
LPIN1	CD8 T-cells	1.80825e-114	4.0295e-110	0.691439	0.267	0.064
ANKRD12	CD8 T-cells	4.7889e-114	1.06716e-109	0.788126	0.58	0.301
ROCK1	CD8 T-cells	6.80698e-114	1.51687e-109	0.76861	0.448	0.183
RCAN3	CD8 T-cells	4.54283e-113	1.01232e-108	0.695661	0.256	0.06
FOXO1	CD8 T-cells	4.62718e-113	1.03112e-108	0.707597	0.265	0.064
ABLIM1	CD8 T-cells	5.45158e-113	1.21483e-108	0.865974	0.444	0.183
IL2RG	CD8 T-cells	1.85976e-112	4.14429e-108	0.674658	0.289	0.077
PPP2R5C	CD8 T-cells	2.10107e-112	4.68202e-108	0.758936	0.429	0.171
PPP1CB	CD8 T-cells	2.82369e-112	6.29232e-108	0.780104	0.519	0.248
FOXP1	CD8 T-cells	5.75441e-112	1.28231e-107	0.849385	0.411	0.161
SFPQ	CD8 T-cells	1.64365e-111	3.66271e-107	0.6909	0.572	0.286
GNAI2	CD8 T-cells	1.04128e-110	2.32039e-106	0.67284	0.391	0.138
TAF7	CD8 T-cells	4.38349e-110	9.76816e-106	0.758206	0.494	0.227
CD97	CD8 T-cells	7.5931e-109	1.69205e-104	0.73515	0.302	0.087
SLAMF7	CD8 T-cells	9.04261e-109	2.01505e-104	0.597219	0.303	0.083
RNF168	CD8 T-cells	5.07977e-108	1.13198e-103	0.77576	0.308	0.092
SETX	CD8 T-cells	1.40063e-107	3.12117e-103	0.754985	0.437	0.179
TAB2	CD8 T-cells	6.49137e-107	1.44654e-102	0.754842	0.352	0.12
SATB1	CD8 T-cells	8.28569e-107	1.84638e-102	0.798136	0.276	0.074
BAZ1A	CD8 T-cells	8.50541e-107	1.89535e-102	0.865616	0.384	0.145
2009-09-01	CD8 T-cells	1.05485e-106	2.35063e-102	0.716422	0.441	0.184
PTGES3	CD8 T-cells	1.16888e-105	2.60474e-101	0.717569	0.477	0.213
HIPK1	CD8 T-cells	5.90898e-105	1.31676e-100	0.678455	0.276	0.074
PHF20	CD8 T-cells	9.05952e-105	2.01882e-100	0.673786	0.255	0.064
BRD2	CD8 T-cells	2.09279e-104	4.66357e-100	0.74218	0.58	0.312
DDX21	CD8 T-cells	1.70491e-103	3.79922e-99	0.788174	0.448	0.196
IFI16	CD8 T-cells	2.36686e-102	5.27432e-98	0.682757	0.297	0.088
SF3B1	CD8 T-cells	4.09436e-102	9.12386e-98	0.672393	0.603	0.339
SRSF5	CD8 T-cells	4.62462e-102	1.03055e-97	0.658596	0.6	0.338
CHD2	CD8 T-cells	8.38278e-102	1.86802e-97	0.797504	0.525	0.265
BBX	CD8 T-cells	1.29195e-100	2.87898e-96	0.787717	0.33	0.112
FBXW7	CD8 T-cells	8.94939e-100	1.99428e-95	0.677918	0.307	0.096
GMFG	CD8 T-cells	7.36493e-99	1.6412e-94	0.645958	0.257	0.068
HOPX	CD8 T-cells	3.12975e-98	6.97435e-94	0.562353	0.331	0.107
TERF2IP	CD8 T-cells	6.65834e-98	1.48374e-93	0.703052	0.415	0.173
RAPGEF1	CD8 T-cells	2.3288e-97	5.1895e-93	0.652286	0.277	0.08
MCL1	CD8 T-cells	2.88891e-97	6.43765e-93	0.689732	0.6	0.344
PTPN1	CD8 T-cells	3.49694e-97	7.79257e-93	0.669878	0.28	0.082
TIPARP	CD8 T-cells	1.61531e-95	3.59956e-91	0.729672	0.309	0.102
TXNIP	CD8 T-cells	1.77e-95	3.94426e-91	0.792028	0.558	0.302
STOM	CD8 T-cells	4.55797e-94	1.0157e-89	0.5312	0.268	0.075
HNRNPC	CD8 T-cells	5.61476e-94	1.25119e-89	0.625663	0.532	0.271
TMX4	CD8 T-cells	6.87643e-94	1.53234e-89	0.724994	0.35	0.132
TRA2B	CD8 T-cells	1.61268e-93	3.5937e-89	0.672964	0.454	0.21
HMGB2	CD8 T-cells	6.18735e-93	1.37879e-88	0.578144	0.331	0.112
RLF	CD8 T-cells	6.26862e-93	1.3969e-88	0.707909	0.261	0.075
MBP	CD8 T-cells	9.22226e-93	2.05509e-88	0.722892	0.365	0.143
NASP	CD8 T-cells	7.25229e-92	1.6161e-87	0.638461	0.33	0.116
GNPTAB	CD8 T-cells	2.4427e-91	5.44331e-87	0.668754	0.286	0.09
MYO9B	CD8 T-cells	1.07352e-90	2.39223e-86	0.63602	0.283	0.087
SRSF2	CD8 T-cells	6.0357e-90	1.345e-85	0.65511	0.464	0.221
SNHG16	CD8 T-cells	7.36205e-90	1.64056e-85	0.618497	0.27	0.082
PGK1	CD8 T-cells	9.39235e-90	2.09299e-85	0.678395	0.529	0.286
LDHB	CD8 T-cells	9.87267e-90	2.20003e-85	0.599905	0.344	0.125
EEF1A1	CD8 T-cells	1.41809e-89	3.16008e-85	0.519684	0.84	0.613
LIMS1	CD8 T-cells	2.71803e-89	6.05686e-85	0.666548	0.301	0.101
ZFAND5	CD8 T-cells	1.00278e-88	2.23459e-84	0.669	0.414	0.183
CEBPZ	CD8 T-cells	2.94872e-88	6.57092e-84	0.688939	0.408	0.181
HSPA8	CD8 T-cells	3.816e-88	8.50357e-84	0.658763	0.743	0.54
FGFR1OP2	CD8 T-cells	4.97795e-88	1.10929e-83	0.5653	0.29	0.094
SET	CD8 T-cells	1.00827e-87	2.24684e-83	0.609613	0.502	0.254
SLK	CD8 T-cells	1.06404e-87	2.3711e-83	0.721451	0.392	0.166
EIF1	CD8 T-cells	1.38995e-87	3.09738e-83	0.523738	0.794	0.637
SERINC1	CD8 T-cells	1.03583e-86	2.30825e-82	0.622689	0.399	0.173
RPLP1	CD8 T-cells	8.891e-86	1.98127e-81	0.401278	0.913	0.758
ZNF394	CD8 T-cells	1.59118e-85	3.54578e-81	0.613357	0.252	0.075
GNA13	CD8 T-cells	2.54999e-85	5.68239e-81	0.568298	0.282	0.091
ESYT2	CD8 T-cells	3.01507e-85	6.71879e-81	0.603526	0.284	0.093
CLK1	CD8 T-cells	9.36824e-85	2.08762e-80	0.683688	0.384	0.163
EPC1	CD8 T-cells	1.79674e-84	4.00386e-80	0.635713	0.332	0.127
YY1	CD8 T-cells	1.19546e-83	2.66396e-79	0.66576	0.478	0.245
TOP2B	CD8 T-cells	1.24891e-83	2.78308e-79	0.653596	0.373	0.156
KMT2A	CD8 T-cells	3.78756e-83	8.44021e-79	0.721447	0.4	0.179
SH3BGRL3	CD8 T-cells	6.00728e-83	1.33866e-78	0.641066	0.492	0.255
WBP11	CD8 T-cells	8.55605e-83	1.90663e-78	0.599447	0.281	0.094
HSPA1A	CD8 T-cells	9.41035e-83	2.097e-78	1.21598	0.651	0.457
CAP1	CD8 T-cells	1.31832e-82	2.93775e-78	0.545243	0.58	0.331
MLLT6	CD8 T-cells	1.61073e-82	3.58935e-78	0.628052	0.342	0.135
WAC	CD8 T-cells	3.55312e-82	7.91778e-78	0.632079	0.471	0.239
CCNI	CD8 T-cells	5.28014e-82	1.17663e-77	0.593816	0.654	0.427
SRSF3	CD8 T-cells	1.00097e-81	2.23055e-77	0.619602	0.512	0.277
JOSD1	CD8 T-cells	1.14204e-81	2.54493e-77	0.651235	0.362	0.15
DHX9	CD8 T-cells	1.21438e-81	2.70612e-77	0.614725	0.327	0.126
GNAS	CD8 T-cells	1.30044e-81	2.89791e-77	0.443754	0.847	0.647
DUSP5	CD8 T-cells	1.9552e-81	4.35696e-77	0.521833	0.268	0.085
ARIH1	CD8 T-cells	2.98728e-81	6.65686e-77	0.655443	0.284	0.098
CMTM6	CD8 T-cells	1.05039e-80	2.34068e-76	0.577144	0.301	0.108
HMHA1	CD8 T-cells	1.73647e-80	3.86956e-76	0.614967	0.285	0.099
SPATA13	CD8 T-cells	1.79975e-80	4.01057e-76	0.590295	0.256	0.081
B2M	CD8 T-cells	3.42747e-80	7.63778e-76	0.362126	0.975	0.926
HNRNPA3	CD8 T-cells	6.00322e-80	1.33776e-75	0.597344	0.413	0.188
YME1L1	CD8 T-cells	1.43525e-79	3.19831e-75	0.61207	0.473	0.241
ACTR3	CD8 T-cells	1.13902e-78	2.5382e-74	0.590552	0.465	0.235
IDI1	CD8 T-cells	1.3889e-78	3.09502e-74	0.625902	0.377	0.164
CNBP	CD8 T-cells	2.37944e-78	5.30235e-74	0.565003	0.548	0.31
SPTY2D1	CD8 T-cells	3.64545e-78	8.12352e-74	0.647345	0.301	0.112
GPRIN3	CD8 T-cells	8.24221e-78	1.83669e-73	0.651334	0.331	0.131
RSL24D1	CD8 T-cells	1.98384e-77	4.42079e-73	0.604305	0.316	0.123
PAIP2	CD8 T-cells	2.39613e-77	5.33953e-73	0.531901	0.272	0.092
AMD1	CD8 T-cells	3.45699e-77	7.70355e-73	0.640466	0.277	0.097
THUMPD1	CD8 T-cells	3.52894e-77	7.86389e-73	0.603209	0.276	0.095
WHSC1L1	CD8 T-cells	4.52402e-77	1.00813e-72	0.655942	0.407	0.195
RNF125	CD8 T-cells	1.60544e-76	3.57756e-72	0.639768	0.285	0.104
TPM3	CD8 T-cells	2.05486e-76	4.57905e-72	0.514771	0.662	0.425
MYCBP2	CD8 T-cells	2.61944e-76	5.83716e-72	0.711628	0.325	0.131
ODC1	CD8 T-cells	2.68485e-76	5.98291e-72	0.584758	0.277	0.098
RBM3	CD8 T-cells	2.87096e-76	6.39765e-72	0.61543	0.442	0.222
FAM53B	CD8 T-cells	3.79144e-76	8.44885e-72	0.620018	0.268	0.092
CREBBP	CD8 T-cells	2.86912e-75	6.39354e-71	0.606789	0.321	0.128
BZW1	CD8 T-cells	1.04466e-74	2.32792e-70	0.541411	0.268	0.092
NPM1	CD8 T-cells	1.34408e-74	2.99514e-70	0.556628	0.518	0.281
ZCCHC2	CD8 T-cells	2.56486e-74	5.71553e-70	0.641072	0.262	0.09
OSTF1	CD8 T-cells	9.58169e-74	2.13518e-69	0.528176	0.272	0.095
HSPA4	CD8 T-cells	1.12484e-73	2.50659e-69	0.623984	0.344	0.145
HNRNPUL1	CD8 T-cells	1.33202e-73	2.96826e-69	0.601765	0.404	0.192
TRAM1	CD8 T-cells	1.36759e-73	3.04753e-69	0.592114	0.396	0.182
SAMHD1	CD8 T-cells	4.73803e-73	1.05582e-68	0.565692	0.275	0.097
MOB1A	CD8 T-cells	6.15182e-73	1.37087e-68	0.536833	0.379	0.169
TANK	CD8 T-cells	1.08325e-72	2.41392e-68	0.598013	0.266	0.094
PRDM2	CD8 T-cells	3.85055e-72	8.58058e-68	0.598176	0.288	0.108
SMARCA2	CD8 T-cells	7.37254e-72	1.6429e-67	0.675211	0.322	0.133
HSPA9	CD8 T-cells	1.06593e-71	2.37532e-67	0.582339	0.441	0.223
LRRFIP1	CD8 T-cells	1.30135e-71	2.89992e-67	0.597242	0.587	0.365
UBE2D3	CD8 T-cells	2.96644e-71	6.61042e-67	0.524056	0.586	0.368
AHR	CD8 T-cells	3.68063e-71	8.20192e-67	0.626784	0.268	0.096
RPL3	CD8 T-cells	6.17384e-71	1.37578e-66	0.360285	0.884	0.697
PSD4	CD8 T-cells	1.10503e-70	2.46245e-66	0.562122	0.284	0.107
NOP56	CD8 T-cells	2.15966e-70	4.81259e-66	0.579666	0.32	0.13
JMJD1C	CD8 T-cells	2.39163e-70	5.32952e-66	0.615613	0.501	0.284
KPNB1	CD8 T-cells	4.04797e-70	9.0205e-66	0.58216	0.435	0.219
SDCBP	CD8 T-cells	9.13291e-70	2.03518e-65	0.548974	0.276	0.103
EIF5	CD8 T-cells	1.5214e-69	3.39028e-65	0.548284	0.575	0.351
CD81	CD8 T-cells	1.86076e-69	4.14652e-65	0.48641	0.261	0.091
BCAS2	CD8 T-cells	1.86523e-69	4.15648e-65	0.629154	0.285	0.109
PRKAR1A	CD8 T-cells	2.25088e-69	5.01586e-65	0.522912	0.259	0.091
N4BP1	CD8 T-cells	2.45882e-69	5.47922e-65	0.570932	0.252	0.088
NIPBL	CD8 T-cells	5.13709e-69	1.14475e-64	0.625499	0.486	0.275
NOLC1	CD8 T-cells	5.7145e-69	1.27342e-64	0.608382	0.301	0.12
MGAT5	CD8 T-cells	6.71407e-69	1.49616e-64	0.597309	0.265	0.097
G3BP1	CD8 T-cells	3.76166e-68	8.38248e-64	0.551758	0.303	0.12
RPS20	CD8 T-cells	7.38183e-68	1.64497e-63	0.452323	0.783	0.619
KDM5A	CD8 T-cells	1.45625e-67	3.2451e-63	0.643255	0.366	0.172
STAG2	CD8 T-cells	1.528e-67	3.40499e-63	0.575054	0.357	0.163
TUBA4A	CD8 T-cells	4.7551e-67	1.05963e-62	0.661829	0.296	0.12
ETV3	CD8 T-cells	1.64711e-66	3.67041e-62	0.636327	0.252	0.091
BPTF	CD8 T-cells	2.22584e-66	4.96005e-62	0.614593	0.471	0.262
IER5	CD8 T-cells	6.08669e-66	1.35636e-61	0.637604	0.32	0.135
KLF13	CD8 T-cells	8.68881e-66	1.93622e-61	0.553759	0.298	0.121
RASGEF1B	CD8 T-cells	2.77021e-65	6.17314e-61	0.583375	0.252	0.091
WDR26	CD8 T-cells	6.56905e-65	1.46385e-60	0.54897	0.265	0.101
HELZ	CD8 T-cells	7.34003e-65	1.63565e-60	0.565073	0.254	0.093
UBA52	CD8 T-cells	1.73866e-64	3.87442e-60	0.472276	0.713	0.528
STAT3	CD8 T-cells	1.99176e-64	4.43843e-60	0.588226	0.393	0.196
KDM2A	CD8 T-cells	8.94657e-64	1.99365e-59	0.569287	0.295	0.121
HECTD1	CD8 T-cells	1.0658e-63	2.37502e-59	0.656503	0.344	0.161
PBXIP1	CD8 T-cells	1.83919e-63	4.09844e-59	0.55688	0.326	0.143
REST	CD8 T-cells	3.10979e-63	6.92985e-59	0.611119	0.308	0.133
ALKBH5	CD8 T-cells	5.0541e-63	1.12626e-58	0.503415	0.253	0.094
DHX36	CD8 T-cells	7.95909e-63	1.7736e-58	0.603524	0.358	0.172
EFCAB14	CD8 T-cells	1.43761e-62	3.20356e-58	0.560411	0.332	0.151
MORF4L1	CD8 T-cells	2.14013e-62	4.76905e-58	0.543317	0.407	0.209
NUCB2	CD8 T-cells	2.38933e-62	5.32438e-58	0.502059	0.269	0.103
FUBP1	CD8 T-cells	3.31345e-62	7.38369e-58	0.493602	0.318	0.138
RAP1A	CD8 T-cells	3.41227e-62	7.60391e-58	0.547584	0.433	0.235
ABCB1	CD8 T-cells	1.68522e-61	3.75535e-57	0.556926	0.303	0.129
MAPKAPK2	CD8 T-cells	2.04581e-61	4.55887e-57	0.559504	0.342	0.158
TMF1	CD8 T-cells	2.87221e-61	6.40042e-57	0.635815	0.419	0.223
KPNA4	CD8 T-cells	4.81958e-61	1.07399e-56	0.523453	0.261	0.101
ARPC2	CD8 T-cells	5.3384e-61	1.18961e-56	0.4285	0.712	0.518
PSIP1	CD8 T-cells	6.57426e-61	1.46501e-56	0.565865	0.264	0.103
MAP3K2	CD8 T-cells	1.25095e-60	2.78763e-56	0.655731	0.393	0.208
MAN1A1	CD8 T-cells	1.80757e-60	4.028e-56	0.541823	0.335	0.154
PAPD5	CD8 T-cells	1.84329e-60	4.10758e-56	0.55218	0.272	0.109
RPLP2	CD8 T-cells	2.46881e-60	5.50149e-56	0.332123	0.885	0.75
ITSN2	CD8 T-cells	2.48964e-60	5.54792e-56	0.576467	0.335	0.154
RPSA	CD8 T-cells	2.82947e-60	6.30519e-56	0.477669	0.584	0.361
TLN1	CD8 T-cells	2.38503e-59	5.31479e-55	0.526287	0.415	0.219
CTR9	CD8 T-cells	2.4949e-59	5.55963e-55	0.576059	0.264	0.105
PPP1R12A	CD8 T-cells	2.89389e-59	6.44875e-55	0.617307	0.379	0.194
CAPZA1	CD8 T-cells	3.42536e-59	7.63308e-55	0.479947	0.345	0.163
PRKAR2A	CD8 T-cells	6.25491e-59	1.39384e-54	0.611923	0.281	0.119
JMJD6	CD8 T-cells	2.59154e-58	5.77499e-54	0.528699	0.282	0.118
MIER1	CD8 T-cells	3.44186e-58	7.66984e-54	0.546582	0.329	0.153
H2AFZ	CD8 T-cells	7.00455e-58	1.56089e-53	0.48677	0.351	0.167
RPS2	CD8 T-cells	3.47239e-57	7.73787e-53	0.253561	0.858	0.662
EPB41	CD8 T-cells	3.47636e-57	7.74672e-53	0.564868	0.305	0.136
PPP3CA	CD8 T-cells	5.38993e-57	1.20109e-52	0.522339	0.254	0.1
RPS19	CD8 T-cells	8.15331e-57	1.81688e-52	0.276368	0.927	0.815
PPP1R15B	CD8 T-cells	9.96005e-57	2.2195e-52	0.522521	0.299	0.132
ATP11B	CD8 T-cells	1.61729e-56	3.60397e-52	0.483768	0.254	0.101
SYTL2	CD8 T-cells	1.72047e-56	3.83389e-52	0.543055	0.29	0.124
TLK1	CD8 T-cells	3.97642e-56	8.86104e-52	0.532224	0.274	0.116
ERBB2IP	CD8 T-cells	6.40703e-56	1.42774e-51	0.516856	0.419	0.228
LINC00657	CD8 T-cells	7.27707e-56	1.62162e-51	0.542742	0.336	0.162
CCT4	CD8 T-cells	8.56503e-56	1.90863e-51	0.484903	0.305	0.137
SYNCRIP	CD8 T-cells	1.54176e-55	3.43566e-51	0.518158	0.361	0.18
PTBP3	CD8 T-cells	1.67129e-55	3.72429e-51	0.529129	0.358	0.179
SON	CD8 T-cells	2.52121e-55	5.61827e-51	0.43949	0.627	0.424
BTN3A2	CD8 T-cells	4.64385e-55	1.03484e-50	0.545195	0.343	0.169
RYBP	CD8 T-cells	5.2142e-55	1.16193e-50	0.522902	0.283	0.123
SYNRG	CD8 T-cells	9.40373e-55	2.09553e-50	0.523664	0.261	0.108
RSL1D1	CD8 T-cells	9.44992e-55	2.10582e-50	0.483767	0.452	0.253
RPS4X	CD8 T-cells	1.2101e-54	2.69658e-50	0.281481	0.906	0.77
PPP2CA	CD8 T-cells	2.80828e-54	6.25798e-50	0.421554	0.325	0.153
MGEA5	CD8 T-cells	3.71362e-54	8.27544e-50	0.497957	0.354	0.176
CSNK1G2	CD8 T-cells	5.31422e-54	1.18422e-49	0.519392	0.27	0.115
DDX18	CD8 T-cells	1.46516e-53	3.26497e-49	0.557675	0.293	0.133
ERAP2	CD8 T-cells	1.77994e-53	3.96642e-49	0.523387	0.332	0.162
HLA-C	CD8 T-cells	1.93245e-53	4.30627e-49	0.338744	0.867	0.751
IVNS1ABP	CD8 T-cells	2.39137e-53	5.32893e-49	0.507184	0.325	0.157
LDLR	CD8 T-cells	2.53857e-53	5.65695e-49	0.568516	0.316	0.147
SPCS3	CD8 T-cells	7.67895e-53	1.71118e-48	0.484554	0.283	0.126
RAN	CD8 T-cells	4.59916e-52	1.02488e-47	0.463778	0.36	0.181
UBL3	CD8 T-cells	5.2161e-52	1.16235e-47	0.496618	0.271	0.118
HNRNPA0	CD8 T-cells	6.67321e-52	1.48706e-47	0.460548	0.291	0.132
MAPK1	CD8 T-cells	7.13117e-52	1.58911e-47	0.464106	0.254	0.106
PRPF38B	CD8 T-cells	1.81945e-51	4.05447e-47	0.5496	0.397	0.216
SETD2	CD8 T-cells	1.83756e-51	4.09481e-47	0.548201	0.391	0.216
PAPOLA	CD8 T-cells	4.06485e-51	9.05811e-47	0.442149	0.459	0.271
PPP1R15A	CD8 T-cells	4.26102e-51	9.49525e-47	0.568712	0.524	0.329
EHD1	CD8 T-cells	5.08052e-51	1.13214e-46	0.498386	0.298	0.139
CHD4	CD8 T-cells	5.31854e-51	1.18518e-46	0.561831	0.448	0.266
ZFP36	CD8 T-cells	1.56134e-50	3.47929e-46	0.48702	0.486	0.298
STIP1	CD8 T-cells	2.51242e-50	5.59869e-46	0.514002	0.265	0.116
RBM25	CD8 T-cells	2.56179e-50	5.70869e-46	0.518225	0.431	0.245
RPL6	CD8 T-cells	2.69169e-50	5.99817e-46	0.414989	0.587	0.376
PCM1	CD8 T-cells	4.88889e-50	1.08944e-45	0.549463	0.399	0.228
VPS13C	CD8 T-cells	1.23486e-49	2.75175e-45	0.551507	0.322	0.161
UBE2B	CD8 T-cells	1.94387e-49	4.33172e-45	0.480478	0.32	0.156
PTP4A1	CD8 T-cells	2.38808e-49	5.32159e-45	0.488098	0.351	0.182
BDP1	CD8 T-cells	4.31624e-49	9.61831e-45	0.571774	0.328	0.165
SUZ12	CD8 T-cells	5.22358e-49	1.16402e-44	0.489305	0.272	0.122
SERINC3	CD8 T-cells	1.11271e-48	2.47956e-44	0.465253	0.278	0.127
RGS2	CD8 T-cells	1.15708e-48	2.57845e-44	0.593447	0.552	0.376
GTF3A	CD8 T-cells	3.14106e-48	6.99955e-44	0.437533	0.254	0.11
LSM14A	CD8 T-cells	7.13784e-48	1.5906e-43	0.429933	0.281	0.129
DR1	CD8 T-cells	5.52091e-47	1.23028e-42	0.426139	0.258	0.114
HP1BP3	CD8 T-cells	5.69074e-47	1.26813e-42	0.435498	0.492	0.309
WAPAL	CD8 T-cells	7.52825e-47	1.6776e-42	0.497174	0.303	0.149
METRNL	CD8 T-cells	9.32524e-47	2.07804e-42	0.525697	0.338	0.179
CDC42	CD8 T-cells	2.22102e-46	4.94933e-42	0.428194	0.462	0.282
HNRNPM	CD8 T-cells	2.37186e-46	5.28544e-42	0.46224	0.426	0.248
PPP1R2	CD8 T-cells	1.38572e-45	3.08793e-41	0.47045	0.27	0.126
SCAF11	CD8 T-cells	2.28292e-45	5.08726e-41	0.49913	0.463	0.293
PAK2	CD8 T-cells	2.61431e-45	5.82572e-41	0.464924	0.31	0.156
RPS3	CD8 T-cells	3.85967e-45	8.60089e-41	0.256128	0.876	0.768
SRRT	CD8 T-cells	5.73512e-45	1.27802e-40	0.515189	0.26	0.119
SMC5	CD8 T-cells	6.06357e-45	1.35121e-40	0.498491	0.265	0.121
NUCKS1	CD8 T-cells	6.55582e-45	1.4609e-40	0.413122	0.424	0.245
RPS27A	CD8 T-cells	8.13959e-45	1.81383e-40	0.396423	0.691	0.517
NEDD9	CD8 T-cells	1.83594e-44	4.09122e-40	0.519505	0.287	0.141
PPP2R5A	CD8 T-cells	2.14971e-44	4.79041e-40	0.442466	0.254	0.114
NAP1L4	CD8 T-cells	9.4885e-44	2.11442e-39	0.43715	0.279	0.134
PCBP1	CD8 T-cells	1.65649e-43	3.69132e-39	0.4165	0.501	0.325
MAP1LC3B	CD8 T-cells	1.79758e-43	4.00573e-39	0.46694	0.318	0.165
SBNO1	CD8 T-cells	2.196e-43	4.89357e-39	0.554022	0.255	0.119
ATRX	CD8 T-cells	3.86524e-43	8.61331e-39	0.512887	0.395	0.231
RABGAP1L	CD8 T-cells	3.9306e-43	8.75896e-39	0.466398	0.275	0.132
HNRNPR	CD8 T-cells	7.41193e-43	1.65167e-38	0.428178	0.369	0.205
AHSA1	CD8 T-cells	9.37323e-43	2.08873e-38	0.506319	0.279	0.137
SAMD9	CD8 T-cells	9.4542e-43	2.10677e-38	0.506332	0.281	0.138
USP47	CD8 T-cells	1.55554e-42	3.46636e-38	0.462095	0.282	0.14
KTN1	CD8 T-cells	2.1364e-42	4.76075e-38	0.460947	0.49	0.321
RPS27	CD8 T-cells	2.84654e-42	6.34322e-38	0.489661	0.581	0.415
PPIG	CD8 T-cells	4.87157e-42	1.08558e-37	0.471548	0.437	0.27
RPL15	CD8 T-cells	7.52142e-42	1.67607e-37	0.312023	0.728	0.552
EML4	CD8 T-cells	7.71369e-42	1.71892e-37	0.493578	0.391	0.229
MTDH	CD8 T-cells	1.07509e-41	2.39574e-37	0.410623	0.516	0.341
METTL9	CD8 T-cells	1.07684e-41	2.39964e-37	0.402589	0.263	0.125
SLU7	CD8 T-cells	2.37116e-41	5.28389e-37	0.475798	0.284	0.143
PDS5A	CD8 T-cells	2.67235e-41	5.95508e-37	0.39331	0.276	0.135
YWHAB	CD8 T-cells	2.74076e-41	6.10751e-37	0.360238	0.661	0.493
BAZ1B	CD8 T-cells	3.18019e-41	7.08673e-37	0.517173	0.36	0.203
RPL19	CD8 T-cells	6.43696e-41	1.43441e-36	0.266914	0.886	0.767
CCT2	CD8 T-cells	6.57468e-41	1.4651e-36	0.459357	0.287	0.143
SELK	CD8 T-cells	8.30361e-41	1.85038e-36	0.476995	0.413	0.255
BTG2	CD8 T-cells	9.18892e-41	2.04766e-36	0.435473	0.412	0.245
PUM2	CD8 T-cells	1.54846e-40	3.45059e-36	0.468119	0.262	0.127
CEP350	CD8 T-cells	1.88111e-40	4.19187e-36	0.512797	0.396	0.241
TAOK1	CD8 T-cells	1.98183e-40	4.41631e-36	0.442016	0.263	0.128
RBM27	CD8 T-cells	2.92785e-40	6.52442e-36	0.444898	0.287	0.144
TRIP12	CD8 T-cells	3.13296e-40	6.98149e-36	0.459832	0.336	0.185
CAPN2	CD8 T-cells	3.71753e-40	8.28415e-36	0.378548	0.255	0.119
SRRM1	CD8 T-cells	7.58178e-40	1.68952e-35	0.467434	0.365	0.212
HNRNPA1	CD8 T-cells	1.72563e-39	3.8454e-35	0.336631	0.528	0.341
HEXIM1	CD8 T-cells	2.12684e-39	4.73945e-35	0.460676	0.338	0.188
ZBTB38	CD8 T-cells	3.37055e-39	7.51094e-35	0.469276	0.273	0.136
CSDE1	CD8 T-cells	4.14462e-39	9.23586e-35	0.315379	0.637	0.463
GLTSCR2	CD8 T-cells	5.10566e-39	1.13775e-34	0.348229	0.682	0.512
C6orf62	CD8 T-cells	6.70693e-39	1.49457e-34	0.416686	0.328	0.18
EID1	CD8 T-cells	7.01486e-39	1.56319e-34	0.377244	0.329	0.179
TAX1BP1	CD8 T-cells	1.49206e-38	3.32491e-34	0.411463	0.512	0.347
USP9X	CD8 T-cells	2.97789e-38	6.63594e-34	0.43528	0.339	0.191
CCSER2	CD8 T-cells	3.61083e-38	8.04638e-34	0.414736	0.313	0.168
EIF3A	CD8 T-cells	4.01545e-38	8.94802e-34	0.420601	0.476	0.307
SENP6	CD8 T-cells	5.84306e-38	1.30207e-33	0.424339	0.294	0.154
SERBP1	CD8 T-cells	5.99195e-38	1.33525e-33	0.364674	0.472	0.299
JUNB	CD8 T-cells	8.24178e-38	1.8366e-33	0.54097	0.486	0.331
HSPE1	CD8 T-cells	8.82474e-38	1.9665e-33	0.655325	0.472	0.324
MBD2	CD8 T-cells	1.11661e-37	2.48825e-33	0.397102	0.29	0.152
ADAR	CD8 T-cells	3.24212e-37	7.22474e-33	0.369155	0.409	0.249
IK	CD8 T-cells	3.58709e-37	7.99346e-33	0.449001	0.317	0.176
GRB2	CD8 T-cells	4.39651e-37	9.79718e-33	0.438384	0.419	0.265
TTC3	CD8 T-cells	9.58371e-37	2.13563e-32	0.471017	0.4	0.251
RSRC2	CD8 T-cells	2.32432e-36	5.17952e-32	0.450527	0.384	0.235
RPL32	CD8 T-cells	2.68923e-36	5.99268e-32	0.252339	0.795	0.627
ZFP36L1	CD8 T-cells	1.10532e-35	2.4631e-31	0.454589	0.42	0.269
TAPBP	CD8 T-cells	1.91809e-35	4.27426e-31	0.374566	0.429	0.27
GLG1	CD8 T-cells	2.21231e-35	4.92991e-31	0.417139	0.286	0.151
RPL10	CD8 T-cells	4.37339e-35	9.74567e-31	0.336676	0.607	0.429
KMT2C	CD8 T-cells	6.78053e-35	1.51097e-30	0.456458	0.316	0.177
YTHDC1	CD8 T-cells	1.0021e-34	2.23308e-30	0.452195	0.296	0.162
AC013394.2	CD8 T-cells	1.08825e-34	2.42505e-30	0.388962	0.258	0.132
TRMT112	CD8 T-cells	1.19735e-34	2.66817e-30	0.359894	0.271	0.14
HNRNPK	CD8 T-cells	1.34771e-34	3.00324e-30	0.369545	0.416	0.261
XRCC6	CD8 T-cells	1.97558e-34	4.40238e-30	0.351828	0.384	0.232
WSB1	CD8 T-cells	5.71273e-34	1.27302e-29	0.381228	0.299	0.163
TCP1	CD8 T-cells	8.44952e-34	1.88289e-29	0.416173	0.338	0.197
XRCC5	CD8 T-cells	9.06591e-34	2.02025e-29	0.363461	0.403	0.252
SRP72	CD8 T-cells	9.10051e-34	2.02796e-29	0.42229	0.281	0.153
DCAF5	CD8 T-cells	1.1982e-33	2.67007e-29	0.429219	0.276	0.148
SERP1	CD8 T-cells	1.27037e-33	2.8309e-29	0.386343	0.436	0.287
EP300	CD8 T-cells	3.3095e-33	7.3749e-29	0.437211	0.253	0.13
SYAP1	CD8 T-cells	4.31608e-33	9.61796e-29	0.493122	0.453	0.318
USP7	CD8 T-cells	4.41133e-33	9.8302e-29	0.400318	0.298	0.166
MED13	CD8 T-cells	8.60902e-33	1.91843e-28	0.447862	0.301	0.172
PHF3	CD8 T-cells	1.29617e-32	2.8884e-28	0.448343	0.373	0.233
C11orf58	CD8 T-cells	2.79028e-32	6.21785e-28	0.350111	0.29	0.16
AZIN1	CD8 T-cells	3.05384e-32	6.80519e-28	0.378107	0.307	0.175
EEF1D	CD8 T-cells	4.40923e-32	9.82552e-28	0.30747	0.652	0.497
TPR	CD8 T-cells	6.06258e-32	1.35099e-27	0.451507	0.358	0.224
SF1	CD8 T-cells	9.08915e-32	2.02543e-27	0.366773	0.285	0.157
KHDRBS1	CD8 T-cells	1.21555e-31	2.70872e-27	0.361226	0.354	0.214
THRAP3	CD8 T-cells	1.51717e-31	3.38085e-27	0.361911	0.329	0.193
DAZAP2	CD8 T-cells	3.02041e-31	6.73067e-27	0.382914	0.428	0.283
FUS	CD8 T-cells	8.80229e-31	1.9615e-26	0.319775	0.45	0.299
RPS25	CD8 T-cells	1.23582e-30	2.75389e-26	0.336542	0.585	0.442
DEK	CD8 T-cells	1.75536e-30	3.91164e-26	0.344337	0.481	0.335
BIRC6	CD8 T-cells	1.95655e-30	4.35998e-26	0.405705	0.307	0.18
EMB	CD8 T-cells	2.61813e-30	5.83425e-26	0.350564	0.39	0.247
EIF3J	CD8 T-cells	3.32105e-30	7.40063e-26	0.403944	0.265	0.146
HUWE1	CD8 T-cells	3.45701e-30	7.70359e-26	0.4781	0.274	0.154
TNRC6B	CD8 T-cells	5.29967e-30	1.18098e-25	0.462759	0.328	0.201
ENSA	CD8 T-cells	6.15781e-30	1.37221e-25	0.376355	0.437	0.297
CCT6A	CD8 T-cells	8.48156e-30	1.89003e-25	0.355959	0.34	0.206
STARD7	CD8 T-cells	1.11813e-29	2.49164e-25	0.343868	0.263	0.143
NFKBIZ	CD8 T-cells	1.69445e-29	3.77591e-25	0.492765	0.303	0.179
ATP6V1G1	CD8 T-cells	2.70472e-29	6.02719e-25	0.341077	0.292	0.168
CTCF	CD8 T-cells	2.7296e-29	6.08263e-25	0.408971	0.258	0.142
U2SURP	CD8 T-cells	3.81901e-29	8.51028e-25	0.381492	0.325	0.196
GBP2	CD8 T-cells	4.42945e-29	9.87059e-25	0.453419	0.29	0.169
DDX46	CD8 T-cells	4.84477e-29	1.07961e-24	0.408458	0.305	0.18
SMARCC1	CD8 T-cells	8.99851e-29	2.00523e-24	0.413909	0.278	0.158
SURF4	CD8 T-cells	9.6568e-29	2.15192e-24	0.359046	0.378	0.245
RSF1	CD8 T-cells	1.06611e-28	2.37572e-24	0.383595	0.323	0.196
RPL23A	CD8 T-cells	2.21175e-28	4.92866e-24	0.346209	0.451	0.305
PRPF40A	CD8 T-cells	2.86307e-28	6.38006e-24	0.362267	0.382	0.245
BRD4	CD8 T-cells	3.00864e-28	6.70445e-24	0.331665	0.27	0.15
YIPF5	CD8 T-cells	5.55718e-28	1.23836e-23	0.373929	0.254	0.14
SSB	CD8 T-cells	7.53544e-28	1.6792e-23	0.358655	0.257	0.143
SLTM	CD8 T-cells	9.36132e-28	2.08608e-23	0.386367	0.345	0.219
PDIA3	CD8 T-cells	1.24807e-27	2.78121e-23	0.311014	0.503	0.354
CLIP1	CD8 T-cells	1.29914e-27	2.89501e-23	0.389429	0.269	0.153
RPL27	CD8 T-cells	1.44058e-27	3.21019e-23	0.287479	0.718	0.609
SPEN	CD8 T-cells	1.27418e-26	2.83939e-22	0.390563	0.261	0.147
H2AFV	CD8 T-cells	1.6293e-26	3.63073e-22	0.334992	0.338	0.213
DDX27	CD8 T-cells	2.12365e-26	4.73235e-22	0.384012	0.274	0.16
RNF213	CD8 T-cells	3.8931e-26	8.67538e-22	0.357785	0.504	0.367
ZC3H11A	CD8 T-cells	1.17772e-25	2.62444e-21	0.359787	0.316	0.197
FOSB	CD8 T-cells	3.59466e-25	8.01034e-21	0.37558	0.47	0.34
NHP2L1	CD8 T-cells	4.54199e-25	1.01214e-20	0.30783	0.294	0.181
SMC3	CD8 T-cells	5.24291e-25	1.16833e-20	0.376269	0.277	0.165
RPS3A	CD8 T-cells	5.55917e-25	1.23881e-20	0.302586	0.514	0.375
SMG1	CD8 T-cells	1.30208e-24	2.90156e-20	0.3484	0.259	0.151
ARGLU1	CD8 T-cells	1.47185e-24	3.27987e-20	0.30082	0.395	0.264
DYNLL2	CD8 T-cells	2.11347e-24	4.70966e-20	0.337968	0.351	0.229
KIAA1551	CD8 T-cells	3.13455e-24	6.98503e-20	0.3477	0.413	0.287
H1FX	CD8 T-cells	3.35365e-24	7.47328e-20	0.329294	0.285	0.171
APOL6	CD8 T-cells	7.44064e-24	1.65807e-19	0.366414	0.417	0.296
RB1CC1	CD8 T-cells	1.04504e-23	2.32877e-19	0.372779	0.267	0.161
RPL21	CD8 T-cells	1.40103e-23	3.12206e-19	0.313788	0.539	0.401
C12orf57	CD8 T-cells	1.40195e-23	3.12411e-19	0.306736	0.274	0.165
SUB1	CD8 T-cells	1.48035e-23	3.29882e-19	0.286304	0.296	0.182
HMGN1	CD8 T-cells	1.55728e-23	3.47024e-19	0.26962	0.327	0.208
DNAJC8	CD8 T-cells	1.78161e-23	3.97015e-19	0.309843	0.274	0.165
FBL	CD8 T-cells	2.83048e-23	6.30744e-19	0.298455	0.295	0.18
RHOA	CD8 T-cells	2.96783e-23	6.61352e-19	0.256189	0.488	0.354
SKIL	CD8 T-cells	4.03522e-23	8.99208e-19	0.394519	0.253	0.151
CD99	CD8 T-cells	4.19537e-23	9.34896e-19	0.321572	0.278	0.169
DDX17	CD8 T-cells	7.63657e-23	1.70173e-18	0.310886	0.516	0.384
EPRS	CD8 T-cells	1.35107e-22	3.01072e-18	0.33998	0.265	0.16
HNRNPD	CD8 T-cells	3.40467e-22	7.58698e-18	0.286149	0.412	0.288
HMGB1	CD8 T-cells	3.4576e-22	7.70492e-18	0.271864	0.375	0.252
DNAJC21	CD8 T-cells	4.84858e-22	1.08046e-17	0.365047	0.264	0.16
EIF3E	CD8 T-cells	6.46903e-22	1.44156e-17	0.267736	0.281	0.172
USP34	CD8 T-cells	1.82481e-21	4.06641e-17	0.350979	0.284	0.18
PLEKHB2	CD8 T-cells	6.6412e-21	1.47993e-16	0.309667	0.27	0.167
EIF4B	CD8 T-cells	7.96522e-21	1.77497e-16	0.285196	0.479	0.356
ZNF207	CD8 T-cells	8.30356e-21	1.85037e-16	0.274181	0.259	0.157
SF3B2	CD8 T-cells	1.08634e-20	2.42081e-16	0.294612	0.4	0.282
CALR	CD8 T-cells	1.24157e-20	2.76672e-16	0.34327	0.398	0.283
PTBP1	CD8 T-cells	1.24332e-20	2.77061e-16	0.304601	0.265	0.163
AES	CD8 T-cells	3.85667e-20	8.59421e-16	0.278891	0.316	0.206
RPN2	CD8 T-cells	4.31535e-20	9.61632e-16	0.26955	0.292	0.185
SKP1	CD8 T-cells	1.31603e-19	2.93264e-15	0.28961	0.391	0.278
FAM102A	CD8 T-cells	2.44518e-19	5.44884e-15	0.267139	0.27	0.169
DNAJC3	CD8 T-cells	3.46329e-19	7.71759e-15	0.317244	0.259	0.164
RBMX	CD8 T-cells	4.6644e-19	1.03941e-14	0.287448	0.301	0.197
ZC3H13	CD8 T-cells	1.19221e-18	2.65671e-14	0.280192	0.261	0.164
ABCF1	CD8 T-cells	1.32298e-18	2.94812e-14	0.319821	0.298	0.197
MAN1A2	CD8 T-cells	2.27004e-18	5.05857e-14	0.302099	0.373	0.267
TNIP1	CD8 T-cells	1.09721e-17	2.44502e-13	0.284695	0.323	0.223
GADD45B	CD8 T-cells	1.20836e-17	2.6927e-13	0.339239	0.456	0.347
XRN1	CD8 T-cells	1.77111e-17	3.94674e-13	0.316806	0.271	0.178
PFN1	CD8 T-cells	2.91885e-17	6.50436e-13	0.256493	0.434	0.324
ACIN1	CD8 T-cells	3.46241e-17	7.71563e-13	0.344606	0.323	0.228
EIF5B	CD8 T-cells	1.49777e-16	3.33763e-12	0.299002	0.362	0.263
ILF3	CD8 T-cells	3.10637e-16	6.92224e-12	0.269762	0.276	0.182
MRFAP1	CD8 T-cells	4.69268e-16	1.04572e-11	0.255746	0.312	0.216
SRSF11	CD8 T-cells	4.82206e-16	1.07455e-11	0.252046	0.402	0.298
RALBP1	CD8 T-cells	2.18723e-15	4.87402e-11	0.283608	0.266	0.179
ADD1	CD8 T-cells	5.61347e-15	1.25091e-10	0.271334	0.263	0.175
IRF1	CD8 T-cells	9.78143e-15	2.17969e-10	0.266239	0.34	0.245
DYNC1H1	CD8 T-cells	1.16032e-13	2.58565e-09	0.294443	0.312	0.225
FXR1	CD8 T-cells	1.17229e-13	2.61233e-09	0.27766	0.263	0.182
RBBP6	CD8 T-cells	2.89019e-13	6.44049e-09	0.319439	0.251	0.173
GGNBP2	CD8 T-cells	1.68143e-11	3.7469e-07	0.260725	0.29	0.214
STAT1	CD8 T-cells	1.87772e-11	4.1843e-07	0.256358	0.281	0.203
BOD1L1	CD8 T-cells	3.72779e-08	0.0008307	0.271287	0.268	0.211
HSPA1B	CD8 T-cells	4.27652e-07	0.00952979	0.65176	0.424	0.386
APOA4	Absorptive Enterocytes	0	0	1.53979	0.92	0.651
ALDOB	Absorptive Enterocytes	0	0	1.49154	0.976	0.66
APOA1	Absorptive Enterocytes	0	0	1.4405	0.925	0.691
APOB	Absorptive Enterocytes	0	0	1.36291	0.744	0.328
TMPRSS15	Absorptive Enterocytes	0	0	1.31114	0.722	0.286
ANPEP	Absorptive Enterocytes	0	0	1.30215	0.953	0.566
PCK2	Absorptive Enterocytes	0	0	1.2064	0.714	0.3
FABP1	Absorptive Enterocytes	0	0	1.18484	0.985	0.705
ADA	Absorptive Enterocytes	0	0	1.16606	0.773	0.378
RBP2	Absorptive Enterocytes	0	0	1.14659	0.967	0.703
C19orf77	Absorptive Enterocytes	0	0	1.06196	0.862	0.499
CES2	Absorptive Enterocytes	0	0	1.06105	0.872	0.495
MYO1A	Absorptive Enterocytes	0	0	1.05729	0.749	0.336
CBR1	Absorptive Enterocytes	0	0	1.01336	0.817	0.45
CDHR5	Absorptive Enterocytes	6.50492e-297	1.44956e-292	1.08613	0.72	0.32
FABP2	Absorptive Enterocytes	3.42736e-295	7.63752e-291	1.0322	0.749	0.345
SLC5A1	Absorptive Enterocytes	2.46248e-268	5.4874e-264	1.04127	0.649	0.254
MME	Absorptive Enterocytes	3.44479e-268	7.67636e-264	1.05448	0.683	0.295
CYP3A4	Absorptive Enterocytes	2.39524e-264	5.33755e-260	1.18606	0.575	0.191
CREB3L3	Absorptive Enterocytes	1.57444e-261	3.50848e-257	1.09067	0.584	0.193
AKR1B10	Absorptive Enterocytes	1.67063e-260	3.72283e-256	1.06138	0.65	0.264
ADIRF	Absorptive Enterocytes	2.33283e-257	5.19848e-253	0.949129	0.783	0.428
SLC26A3	Absorptive Enterocytes	5.72269e-254	1.27524e-249	1.14256	0.678	0.298
DGAT1	Absorptive Enterocytes	3.88804e-252	8.6641e-248	0.952723	0.673	0.29
FBP1	Absorptive Enterocytes	4.62012e-252	1.02955e-247	1.09766	0.621	0.252
APOC3	Absorptive Enterocytes	3.27707e-246	7.30261e-242	1.18928	0.722	0.372
SULT1A1	Absorptive Enterocytes	1.00153e-245	2.23181e-241	0.931657	0.658	0.277
SLC15A1	Absorptive Enterocytes	1.56199e-245	3.48075e-241	1.06468	0.545	0.168
KRT20	Absorptive Enterocytes	5.12951e-240	1.14306e-235	0.939868	0.691	0.31
HLA-DRA	Absorptive Enterocytes	3.85748e-234	8.59602e-230	0.811585	0.686	0.335
ACAA1	Absorptive Enterocytes	9.90966e-234	2.20827e-229	0.946037	0.634	0.273
TM4SF4	Absorptive Enterocytes	1.58082e-232	3.52269e-228	1.03868	0.626	0.26
SEPP1	Absorptive Enterocytes	1.46018e-229	3.25387e-225	1.06466	0.659	0.285
PIGR	Absorptive Enterocytes	3.92369e-228	8.74356e-224	0.66333	0.954	0.717
SLC6A19	Absorptive Enterocytes	9.13608e-228	2.03588e-223	0.999674	0.522	0.169
CDHR2	Absorptive Enterocytes	3.25904e-224	7.26245e-220	1.02828	0.552	0.199
CD74	Absorptive Enterocytes	8.10087e-224	1.8052e-219	0.73926	0.822	0.593
ALPI	Absorptive Enterocytes	4.99482e-223	1.11305e-218	1.04426	0.497	0.15
LGALS4	Absorptive Enterocytes	7.65589e-222	1.70604e-217	0.683414	0.857	0.542
HLA-DRB1	Absorptive Enterocytes	1.64269e-221	3.66057e-217	0.892551	0.691	0.366
MUC13	Absorptive Enterocytes	7.75174e-219	1.7274e-214	0.975647	0.632	0.279
MTTP	Absorptive Enterocytes	5.65061e-214	1.25918e-209	0.920271	0.562	0.208
TM4SF5	Absorptive Enterocytes	4.37461e-213	9.74839e-209	0.869059	0.621	0.264
CYP3A5	Absorptive Enterocytes	2.32929e-211	5.19059e-207	0.891127	0.611	0.254
TM4SF20	Absorptive Enterocytes	1.27888e-206	2.84985e-202	0.997188	0.478	0.149
TSPAN8	Absorptive Enterocytes	4.27553e-205	9.52758e-201	0.805671	0.701	0.348
EPCAM	Absorptive Enterocytes	7.53606e-202	1.67934e-197	0.773176	0.76	0.413
PEBP1	Absorptive Enterocytes	3.80314e-199	8.47492e-195	0.781201	0.797	0.558
VIL1	Absorptive Enterocytes	2.83191e-195	6.31063e-191	0.849988	0.641	0.299
C1orf115	Absorptive Enterocytes	6.02763e-195	1.3432e-190	0.98612	0.493	0.168
ACADVL	Absorptive Enterocytes	1.63734e-193	3.64865e-189	0.784538	0.752	0.45
MYO15B	Absorptive Enterocytes	5.45525e-192	1.21565e-187	0.877272	0.565	0.225
PHGR1	Absorptive Enterocytes	8.0061e-191	1.78408e-186	0.845296	0.675	0.352
CYSTM1	Absorptive Enterocytes	1.43429e-188	3.19617e-184	0.812479	0.624	0.299
ACSL5	Absorptive Enterocytes	1.22509e-187	2.72999e-183	0.886407	0.602	0.291
CA2	Absorptive Enterocytes	3.8023e-187	8.47305e-183	0.986818	0.479	0.164
SLC46A1	Absorptive Enterocytes	4.90837e-187	1.09378e-182	1.13418	0.42	0.122
SI	Absorptive Enterocytes	1.12493e-183	2.50679e-179	0.916432	0.576	0.247
ACE2	Absorptive Enterocytes	2.328e-183	5.18772e-179	0.988706	0.405	0.113
SDCBP2	Absorptive Enterocytes	2.56666e-182	5.71955e-178	0.823811	0.488	0.171
MISP	Absorptive Enterocytes	1.77794e-180	3.96197e-176	0.854743	0.564	0.239
AKR7A3	Absorptive Enterocytes	5.02112e-180	1.11891e-175	0.913598	0.527	0.214
PTGR1	Absorptive Enterocytes	2.46803e-179	5.49977e-175	0.853069	0.538	0.222
CYB5A	Absorptive Enterocytes	5.31522e-175	1.18444e-170	0.790241	0.616	0.299
SAT2	Absorptive Enterocytes	1.32308e-174	2.94835e-170	0.79357	0.575	0.262
EDF1	Absorptive Enterocytes	1.05195e-173	2.34416e-169	0.699166	0.766	0.541
SLC39A4	Absorptive Enterocytes	5.62765e-173	1.25407e-168	0.826125	0.406	0.12
SLC13A2	Absorptive Enterocytes	5.88827e-173	1.31214e-168	0.793619	0.411	0.119
KHK	Absorptive Enterocytes	4.41572e-171	9.84e-167	0.791403	0.515	0.204
CMBL	Absorptive Enterocytes	4.4951e-171	1.00169e-166	0.820983	0.605	0.29
C17orf78	Absorptive Enterocytes	2.74632e-170	6.1199e-166	0.855889	0.416	0.128
PRAP1	Absorptive Enterocytes	5.67341e-170	1.26426e-165	1.13094	0.552	0.251
LGALS3	Absorptive Enterocytes	6.10451e-168	1.36033e-163	0.713552	0.674	0.363
MDK	Absorptive Enterocytes	8.61429e-168	1.91961e-163	0.8704	0.601	0.295
PEPD	Absorptive Enterocytes	1.81706e-165	4.04913e-161	0.836065	0.48	0.183
HEBP1	Absorptive Enterocytes	3.39751e-164	7.57101e-160	0.819889	0.515	0.212
HSD17B2	Absorptive Enterocytes	5.98848e-164	1.33447e-159	0.827015	0.506	0.204
GNA11	Absorptive Enterocytes	6.95961e-164	1.55088e-159	0.756207	0.518	0.208
S100A14	Absorptive Enterocytes	3.08771e-162	6.88065e-158	0.793372	0.556	0.253
RP11-59E19.1	Absorptive Enterocytes	1.99916e-160	4.45492e-156	0.777452	0.419	0.129
DHRS11	Absorptive Enterocytes	7.01069e-157	1.56226e-152	0.752989	0.518	0.214
COX5B	Absorptive Enterocytes	9.18941e-157	2.04777e-152	0.615299	0.801	0.578
PBLD	Absorptive Enterocytes	4.84614e-154	1.07991e-149	0.804003	0.479	0.189
MEP1B	Absorptive Enterocytes	8.6677e-154	1.93151e-149	0.831751	0.356	0.098
CIDEB	Absorptive Enterocytes	1.71845e-151	3.8294e-147	0.79377	0.405	0.135
C11orf86	Absorptive Enterocytes	6.1209e-150	1.36398e-145	0.747146	0.35	0.095
FOLH1	Absorptive Enterocytes	5.37125e-149	1.19693e-144	0.754575	0.44	0.159
SULT1A2	Absorptive Enterocytes	5.06791e-148	1.12933e-143	0.7446	0.357	0.103
GDA	Absorptive Enterocytes	1.37475e-147	3.06348e-143	0.799128	0.391	0.126
NEAT1	Absorptive Enterocytes	2.57326e-147	5.73426e-143	0.914425	0.742	0.494
SLC25A5	Absorptive Enterocytes	4.0291e-147	8.97844e-143	0.781303	0.674	0.431
ANXA4	Absorptive Enterocytes	4.06491e-147	9.05825e-143	0.741351	0.542	0.25
SLC2A5	Absorptive Enterocytes	1.59074e-146	3.54481e-142	0.779334	0.358	0.106
AOC1	Absorptive Enterocytes	1.60449e-146	3.57545e-142	0.743171	0.425	0.153
AKR1C3	Absorptive Enterocytes	4.45186e-145	9.92052e-141	0.73293	0.549	0.248
PLIN2	Absorptive Enterocytes	1.18434e-144	2.63919e-140	0.742757	0.58	0.308
MEP1A	Absorptive Enterocytes	1.1368e-143	2.53325e-139	0.815434	0.383	0.123
COX4I1	Absorptive Enterocytes	4.27828e-143	9.53372e-139	0.56099	0.87	0.759
PRSS3	Absorptive Enterocytes	9.1521e-143	2.03945e-138	0.755345	0.496	0.209
MGAM	Absorptive Enterocytes	2.11099e-142	4.70412e-138	0.794453	0.36	0.11
HPGD	Absorptive Enterocytes	5.10056e-141	1.13661e-136	0.800875	0.477	0.199
TREH	Absorptive Enterocytes	8.37983e-141	1.86736e-136	0.767818	0.331	0.092
CYBRD1	Absorptive Enterocytes	1.97441e-140	4.39978e-136	0.794219	0.365	0.115
RETSAT	Absorptive Enterocytes	5.11793e-139	1.14048e-134	0.765833	0.435	0.169
CNDP2	Absorptive Enterocytes	9.08648e-139	2.02483e-134	0.749568	0.538	0.264
IFI27	Absorptive Enterocytes	1.49461e-137	3.33059e-133	0.749656	0.733	0.452
PCK1	Absorptive Enterocytes	2.86521e-137	6.38483e-133	0.825136	0.472	0.198
REEP6	Absorptive Enterocytes	3.9563e-136	8.81622e-132	0.704806	0.427	0.161
OAT	Absorptive Enterocytes	5.47206e-136	1.21939e-131	0.805325	0.523	0.252
MVP	Absorptive Enterocytes	1.18783e-135	2.64697e-131	0.705199	0.53	0.255
SLC40A1	Absorptive Enterocytes	1.44155e-134	3.21236e-130	0.821384	0.497	0.219
GSTA1	Absorptive Enterocytes	4.78424e-134	1.06612e-129	0.849266	0.666	0.401
SULT1B1	Absorptive Enterocytes	6.27965e-134	1.39936e-129	0.749171	0.326	0.092
PLS1	Absorptive Enterocytes	1.16723e-133	2.60105e-129	0.761707	0.382	0.13
P4HB	Absorptive Enterocytes	2.57403e-133	5.73596e-129	0.669747	0.7	0.474
GPX4	Absorptive Enterocytes	2.57549e-133	5.73922e-129	0.752412	0.617	0.368
CTSE	Absorptive Enterocytes	2.18864e-132	4.87717e-128	0.863495	0.3	0.078
SAT1	Absorptive Enterocytes	8.45378e-132	1.88384e-127	0.582003	0.728	0.495
GLRX	Absorptive Enterocytes	1.10348e-131	2.45899e-127	0.74029	0.449	0.186
CLDN4	Absorptive Enterocytes	2.29489e-130	5.11394e-126	0.607793	0.598	0.313
RHOC	Absorptive Enterocytes	4.03403e-129	8.98942e-125	0.71917	0.554	0.296
KRT8	Absorptive Enterocytes	1.1426e-128	2.54618e-124	0.583857	0.716	0.422
ALDH1A1	Absorptive Enterocytes	8.89473e-128	1.9821e-123	0.746717	0.541	0.269
AQP10	Absorptive Enterocytes	1.9751e-127	4.40132e-123	0.951791	0.305	0.086
FTL	Absorptive Enterocytes	5.68175e-127	1.26612e-122	0.508805	0.849	0.704
CIDEC	Absorptive Enterocytes	1.57707e-125	3.51433e-121	0.626009	0.253	0.054
AMN	Absorptive Enterocytes	1.58456e-124	3.53103e-120	0.716581	0.424	0.17
CGN	Absorptive Enterocytes	1.70923e-124	3.80884e-120	0.726048	0.364	0.125
SULT2A1	Absorptive Enterocytes	6.79027e-124	1.51314e-119	0.772982	0.322	0.099
CHP2	Absorptive Enterocytes	2.3118e-123	5.15161e-119	0.647505	0.51	0.237
ACOX1	Absorptive Enterocytes	7.5357e-123	1.67925e-118	0.725632	0.42	0.169
HRASLS2	Absorptive Enterocytes	1.50339e-121	3.35016e-117	0.697191	0.291	0.078
DNASE1	Absorptive Enterocytes	2.66314e-120	5.93455e-116	0.68191	0.437	0.185
OTOP3	Absorptive Enterocytes	3.01665e-120	6.72231e-116	0.647596	0.295	0.082
NAPRT1	Absorptive Enterocytes	4.8391e-120	1.07834e-115	0.674974	0.485	0.226
NCOA4	Absorptive Enterocytes	7.27411e-119	1.62096e-114	0.745612	0.573	0.339
ATP1B1	Absorptive Enterocytes	1.41066e-118	3.1435e-114	0.635508	0.581	0.315
EPS8L2	Absorptive Enterocytes	2.34671e-118	5.22941e-114	0.674095	0.464	0.205
RP11-48O20.4	Absorptive Enterocytes	5.30707e-118	1.18263e-113	0.663331	0.336	0.109
CAMK2N1	Absorptive Enterocytes	5.7902e-118	1.29029e-113	0.640237	0.431	0.178
BTNL8	Absorptive Enterocytes	6.19791e-117	1.38114e-112	0.673014	0.324	0.104
EDN3	Absorptive Enterocytes	4.3433e-116	9.67861e-112	0.659385	0.27	0.069
XPNPEP2	Absorptive Enterocytes	9.85769e-116	2.19669e-111	0.617107	0.256	0.062
ABCG2	Absorptive Enterocytes	1.01204e-115	2.25523e-111	0.680023	0.267	0.068
GNG12	Absorptive Enterocytes	1.41183e-114	3.14612e-110	0.741674	0.435	0.189
PTPRH	Absorptive Enterocytes	4.05805e-114	9.04295e-110	0.667771	0.34	0.117
CRYL1	Absorptive Enterocytes	1.9195e-113	4.27741e-109	0.680393	0.394	0.16
S100A6	Absorptive Enterocytes	3.717e-113	8.28297e-109	0.569877	0.781	0.586
RNF186	Absorptive Enterocytes	5.2879e-113	1.17836e-108	0.641189	0.291	0.084
DST	Absorptive Enterocytes	4.463e-112	9.94535e-108	0.697985	0.451	0.2
ANXA13	Absorptive Enterocytes	6.68541e-112	1.48978e-107	0.833314	0.397	0.167
MPST	Absorptive Enterocytes	2.09964e-111	4.67885e-107	0.62467	0.462	0.215
HADHA	Absorptive Enterocytes	3.35667e-111	7.48e-107	0.621894	0.623	0.385
BTNL3	Absorptive Enterocytes	4.18796e-111	9.33244e-107	0.640153	0.317	0.103
CLDN7	Absorptive Enterocytes	4.73156e-111	1.05438e-106	0.612223	0.447	0.197
TMC5	Absorptive Enterocytes	2.94019e-108	6.55193e-104	0.625292	0.39	0.156
GOLIM4	Absorptive Enterocytes	6.44933e-108	1.43717e-103	0.641418	0.476	0.231
AGPAT2	Absorptive Enterocytes	1.03109e-107	2.29768e-103	0.660208	0.409	0.175
GPA33	Absorptive Enterocytes	2.39722e-107	5.34197e-103	0.636486	0.347	0.126
UGT2A3	Absorptive Enterocytes	2.70536e-107	6.02863e-103	0.641814	0.312	0.103
RAB17	Absorptive Enterocytes	3.03119e-107	6.75469e-103	0.58097	0.314	0.103
NPNT	Absorptive Enterocytes	8.6502e-107	1.92761e-102	0.723951	0.262	0.072
LAMB3	Absorptive Enterocytes	1.79841e-106	4.00757e-102	0.724514	0.317	0.108
MUC17	Absorptive Enterocytes	9.85796e-106	2.19675e-101	0.85036	0.306	0.102
MS4A8	Absorptive Enterocytes	1.19826e-105	2.6702e-101	0.534902	0.375	0.143
TST	Absorptive Enterocytes	2.73484e-105	6.09431e-101	0.603406	0.433	0.195
FAM3B	Absorptive Enterocytes	5.02595e-105	1.11998e-100	0.600898	0.398	0.166
C2orf88	Absorptive Enterocytes	5.91154e-105	1.31733e-100	0.629896	0.299	0.095
S100A10	Absorptive Enterocytes	8.42824e-104	1.87815e-99	0.621296	0.662	0.468
SLC4A7	Absorptive Enterocytes	1.08801e-103	2.42453e-99	0.694769	0.504	0.267
SLC4A4	Absorptive Enterocytes	1.82514e-103	4.06715e-99	0.616015	0.395	0.162
CTSD	Absorptive Enterocytes	1.86138e-103	4.14791e-99	0.678043	0.55	0.324
MYL6	Absorptive Enterocytes	3.50058e-103	7.8007e-99	0.423273	0.898	0.831
SLC39A5	Absorptive Enterocytes	1.43736e-102	3.20302e-98	0.588522	0.423	0.187
MAOA	Absorptive Enterocytes	7.05461e-102	1.57205e-97	0.686713	0.398	0.171
MYH14	Absorptive Enterocytes	9.2068e-102	2.05164e-97	0.643482	0.385	0.158
TMEM37	Absorptive Enterocytes	2.78064e-101	6.19638e-97	0.53958	0.252	0.068
VNN1	Absorptive Enterocytes	7.56109e-101	1.68491e-96	0.637464	0.302	0.1
CST3	Absorptive Enterocytes	3.53143e-100	7.86944e-96	0.530061	0.494	0.249
SECTM1	Absorptive Enterocytes	4.1427e-100	9.23159e-96	0.586029	0.251	0.069
MT-ND3	Absorptive Enterocytes	5.48609e-100	1.22252e-95	0.500393	0.885	0.811
ST14	Absorptive Enterocytes	9.27935e-100	2.06781e-95	0.626104	0.398	0.172
TDP2	Absorptive Enterocytes	1.21766e-99	2.71343e-95	0.640971	0.371	0.152
FCGRT	Absorptive Enterocytes	1.68407e-99	3.75277e-95	0.551763	0.523	0.276
MAF	Absorptive Enterocytes	2.23431e-99	4.97894e-95	0.583538	0.422	0.189
GATM	Absorptive Enterocytes	1.70835e-98	3.80689e-94	0.629453	0.38	0.157
ANKRD9	Absorptive Enterocytes	1.07851e-97	2.40336e-93	0.595522	0.304	0.106
DPEP1	Absorptive Enterocytes	3.34258e-97	7.44861e-93	0.609252	0.3	0.103
SLC25A37	Absorptive Enterocytes	4.78221e-97	1.06567e-92	0.609484	0.452	0.216
ACAA2	Absorptive Enterocytes	5.46799e-97	1.21849e-92	0.605804	0.432	0.209
NBL1	Absorptive Enterocytes	1.45575e-96	3.24398e-92	0.590986	0.464	0.234
ACADS	Absorptive Enterocytes	2.28151e-96	5.08411e-92	0.553676	0.361	0.146
KRT19	Absorptive Enterocytes	2.29621e-96	5.11687e-92	0.549208	0.594	0.343
TPM1	Absorptive Enterocytes	3.64112e-96	8.11388e-92	0.597864	0.439	0.207
CTSZ	Absorptive Enterocytes	4.82165e-96	1.07446e-91	0.576202	0.376	0.16
SEMA3B	Absorptive Enterocytes	4.93199e-96	1.09904e-91	0.539108	0.326	0.119
USH1C	Absorptive Enterocytes	2.72807e-95	6.07922e-91	0.619054	0.389	0.169
APLP2	Absorptive Enterocytes	3.47815e-95	7.7507e-91	0.633035	0.571	0.358
VAMP8	Absorptive Enterocytes	7.32606e-95	1.63254e-90	0.595819	0.613	0.406
MST1	Absorptive Enterocytes	7.88182e-95	1.75638e-90	0.615435	0.304	0.107
CD36	Absorptive Enterocytes	2.70412e-94	6.02585e-90	0.620146	0.278	0.09
EPS8L3	Absorptive Enterocytes	2.59491e-93	5.7825e-89	0.551866	0.397	0.175
NR2F6	Absorptive Enterocytes	3.40515e-93	7.58803e-89	0.581362	0.338	0.132
PTPRF	Absorptive Enterocytes	8.24442e-93	1.83719e-88	0.547941	0.419	0.191
HADHB	Absorptive Enterocytes	2.95968e-92	6.59535e-88	0.621489	0.416	0.2
GPD1	Absorptive Enterocytes	8.88649e-92	1.98026e-87	0.546137	0.301	0.108
UACA	Absorptive Enterocytes	2.49725e-91	5.56487e-87	0.617345	0.329	0.127
MGAT4B	Absorptive Enterocytes	9.78193e-91	2.1798e-86	0.563449	0.434	0.209
PPP1R16A	Absorptive Enterocytes	1.72272e-90	3.8389e-86	0.580629	0.338	0.135
SLC28A2	Absorptive Enterocytes	4.78859e-90	1.06709e-85	0.694925	0.27	0.091
MGST3	Absorptive Enterocytes	8.12292e-90	1.81011e-85	0.59733	0.454	0.238
SSX2IP	Absorptive Enterocytes	1.96604e-88	4.38113e-84	0.608818	0.317	0.124
PDZD3	Absorptive Enterocytes	2.15672e-88	4.80604e-84	0.610758	0.292	0.104
ESRRA	Absorptive Enterocytes	2.18997e-88	4.88014e-84	0.57987	0.386	0.177
XDH	Absorptive Enterocytes	3.26111e-88	7.26705e-84	0.567679	0.269	0.09
COX6B1	Absorptive Enterocytes	1.23182e-87	2.74498e-83	0.511846	0.595	0.377
SLC22A18	Absorptive Enterocytes	2.04958e-87	4.56728e-83	0.516468	0.307	0.114
SMIM22	Absorptive Enterocytes	8.61326e-86	1.91938e-81	0.526853	0.424	0.206
AHCYL1	Absorptive Enterocytes	2.03385e-84	4.53224e-80	0.610754	0.504	0.288
C19orf33	Absorptive Enterocytes	3.114e-84	6.93923e-80	0.600704	0.378	0.173
MALAT1	Absorptive Enterocytes	3.13111e-84	6.97736e-80	0.520987	0.962	0.976
DAK	Absorptive Enterocytes	8.76768e-84	1.95379e-79	0.541645	0.354	0.152
CTSH	Absorptive Enterocytes	1.13925e-82	2.5387e-78	0.524514	0.323	0.131
CLDN15	Absorptive Enterocytes	1.60738e-82	3.58188e-78	0.522303	0.403	0.19
ID1	Absorptive Enterocytes	3.05779e-82	6.81397e-78	0.526238	0.32	0.129
KLC4	Absorptive Enterocytes	9.76198e-82	2.17536e-77	0.56916	0.284	0.106
SLC44A4	Absorptive Enterocytes	1.13768e-81	2.5352e-77	0.536864	0.312	0.125
EPHX2	Absorptive Enterocytes	3.18482e-81	7.09704e-77	0.569707	0.363	0.164
REEP3	Absorptive Enterocytes	5.64387e-81	1.25768e-76	0.51357	0.28	0.103
FBLIM1	Absorptive Enterocytes	2.22378e-80	4.95546e-76	0.499791	0.28	0.103
HNF4G	Absorptive Enterocytes	3.57056e-80	7.95664e-76	0.541544	0.276	0.1
ATP5G3	Absorptive Enterocytes	3.68216e-80	8.20533e-76	0.510424	0.634	0.438
DECR1	Absorptive Enterocytes	4.92854e-80	1.09828e-75	0.550549	0.345	0.154
TSPAN3	Absorptive Enterocytes	1.87579e-79	4.18002e-75	0.559688	0.414	0.208
ALDH2	Absorptive Enterocytes	1.25992e-78	2.8076e-74	0.532778	0.397	0.191
PCSK5	Absorptive Enterocytes	1.54096e-78	3.43387e-74	0.559033	0.301	0.12
OCIAD2	Absorptive Enterocytes	4.02672e-78	8.97315e-74	0.546632	0.435	0.237
ETFB	Absorptive Enterocytes	6.07016e-78	1.35267e-73	0.521112	0.51	0.298
CDH17	Absorptive Enterocytes	7.96986e-78	1.776e-73	0.513071	0.404	0.197
SCP2	Absorptive Enterocytes	8.69505e-78	1.9376e-73	0.58415	0.501	0.308
FLNB	Absorptive Enterocytes	1.18029e-77	2.63016e-73	0.544315	0.342	0.152
ADH4	Absorptive Enterocytes	1.21549e-77	2.7086e-73	0.499107	0.281	0.105
TMEM184A	Absorptive Enterocytes	1.72605e-77	3.84633e-73	0.526891	0.279	0.104
TOM1L1	Absorptive Enterocytes	1.12397e-75	2.50467e-71	0.500481	0.26	0.094
DPP4	Absorptive Enterocytes	3.17542e-75	7.07611e-71	0.503756	0.289	0.113
HTATIP2	Absorptive Enterocytes	1.18774e-74	2.64675e-70	0.535217	0.322	0.141
FUOM	Absorptive Enterocytes	1.8994e-74	4.23261e-70	0.454624	0.274	0.104
MICALL2	Absorptive Enterocytes	3.07479e-74	6.85187e-70	0.567289	0.257	0.094
GBP3	Absorptive Enterocytes	4.70782e-74	1.04909e-69	0.580769	0.365	0.177
SLC39A14	Absorptive Enterocytes	7.7844e-74	1.73468e-69	0.586313	0.331	0.148
ANK3	Absorptive Enterocytes	1.0347e-73	2.30573e-69	0.521583	0.254	0.093
PLIN3	Absorptive Enterocytes	4.59619e-73	1.02422e-68	0.506225	0.347	0.163
HYI	Absorptive Enterocytes	7.83527e-73	1.74601e-68	0.501664	0.262	0.1
PRR15L	Absorptive Enterocytes	1.58369e-72	3.52908e-68	0.505584	0.278	0.109
PRSS8	Absorptive Enterocytes	4.02466e-72	8.96854e-68	0.482528	0.277	0.109
POR	Absorptive Enterocytes	6.95468e-72	1.54978e-67	0.527735	0.353	0.169
HDHD3	Absorptive Enterocytes	9.83083e-72	2.1907e-67	0.49026	0.327	0.144
SPINT2	Absorptive Enterocytes	7.63846e-71	1.70215e-66	0.497798	0.387	0.196
PSME2	Absorptive Enterocytes	1.06297e-70	2.36872e-66	0.551694	0.597	0.432
SMPD3	Absorptive Enterocytes	1.77956e-70	3.96558e-66	0.532145	0.305	0.131
BAIAP2L2	Absorptive Enterocytes	2.4274e-70	5.40922e-66	0.453256	0.278	0.11
ELF3	Absorptive Enterocytes	2.58939e-70	5.7702e-66	0.45786	0.522	0.306
PRR13	Absorptive Enterocytes	6.37504e-70	1.42061e-65	0.528883	0.382	0.2
TMEM45B	Absorptive Enterocytes	2.4891e-69	5.5467e-65	0.453781	0.268	0.104
ACO2	Absorptive Enterocytes	2.64719e-69	5.899e-65	0.499685	0.39	0.201
AKR1A1	Absorptive Enterocytes	4.09715e-69	9.13009e-65	0.516497	0.434	0.245
STAP2	Absorptive Enterocytes	1.11762e-68	2.4905e-64	0.456094	0.262	0.102
ACAT1	Absorptive Enterocytes	7.68712e-68	1.713e-63	0.484816	0.269	0.108
LIMA1	Absorptive Enterocytes	1.43375e-67	3.19497e-63	0.484637	0.452	0.254
CD2AP	Absorptive Enterocytes	2.56293e-67	5.71124e-63	0.518875	0.456	0.263
A1CF	Absorptive Enterocytes	4.0677e-67	9.06447e-63	0.450553	0.282	0.117
PGRMC2	Absorptive Enterocytes	7.88244e-67	1.75652e-62	0.549085	0.399	0.219
SUCLG1	Absorptive Enterocytes	1.26609e-66	2.82136e-62	0.503307	0.493	0.303
GALE	Absorptive Enterocytes	1.06935e-65	2.38294e-61	0.439463	0.253	0.098
AKR7A2	Absorptive Enterocytes	1.31172e-65	2.92304e-61	0.48935	0.31	0.142
DNPH1	Absorptive Enterocytes	1.45223e-65	3.23615e-61	0.46565	0.476	0.28
MT-CYB	Absorptive Enterocytes	1.47377e-65	3.28416e-61	0.349607	0.912	0.854
GSDMB	Absorptive Enterocytes	1.52525e-65	3.39887e-61	0.50278	0.284	0.122
DSP	Absorptive Enterocytes	9.70116e-65	2.16181e-60	0.408775	0.501	0.286
TTC38	Absorptive Enterocytes	2.06263e-64	4.59637e-60	0.499816	0.307	0.141
KLF4	Absorptive Enterocytes	2.31073e-64	5.14923e-60	0.432279	0.265	0.106
DDC	Absorptive Enterocytes	4.23214e-64	9.43091e-60	0.413137	0.322	0.149
CD68	Absorptive Enterocytes	5.67246e-64	1.26405e-59	0.420707	0.295	0.129
MT-CO3	Absorptive Enterocytes	1.17682e-63	2.62243e-59	0.352037	0.919	0.856
DGKA	Absorptive Enterocytes	1.54137e-63	3.43478e-59	0.51232	0.271	0.114
FAM13A	Absorptive Enterocytes	1.90942e-63	4.25495e-59	0.461448	0.306	0.138
SPATS2L	Absorptive Enterocytes	2.09171e-63	4.66117e-59	0.43404	0.364	0.182
HSD17B11	Absorptive Enterocytes	3.34079e-63	7.44462e-59	0.502222	0.403	0.226
SLC9A3R1	Absorptive Enterocytes	8.68295e-63	1.93491e-58	0.510244	0.504	0.333
ECHDC2	Absorptive Enterocytes	3.54151e-62	7.89191e-58	0.43105	0.293	0.13
CCL25	Absorptive Enterocytes	1.27161e-61	2.83366e-57	0.360989	0.454	0.246
ATPIF1	Absorptive Enterocytes	2.09954e-61	4.67862e-57	0.436479	0.629	0.466
LMO7	Absorptive Enterocytes	2.48512e-61	5.53783e-57	0.486647	0.273	0.116
HLA-DQB1	Absorptive Enterocytes	8.21842e-61	1.83139e-56	0.447902	0.27	0.117
FBXW5	Absorptive Enterocytes	8.9579e-61	1.99618e-56	0.496502	0.425	0.246
MT-CO2	Absorptive Enterocytes	1.01599e-60	2.26403e-56	0.419481	0.87	0.805
MGST2	Absorptive Enterocytes	1.04094e-60	2.31963e-56	0.444017	0.267	0.114
TNFSF10	Absorptive Enterocytes	3.92611e-60	8.74895e-56	0.437434	0.373	0.195
UQCRQ	Absorptive Enterocytes	4.03021e-60	8.98091e-56	0.434936	0.64	0.481
FAM213A	Absorptive Enterocytes	5.18399e-60	1.1552e-55	0.467714	0.308	0.145
TP53I3	Absorptive Enterocytes	1.44291e-59	3.21537e-55	0.429199	0.256	0.106
FAT1	Absorptive Enterocytes	4.59412e-59	1.02375e-54	0.466826	0.251	0.103
ATP5J	Absorptive Enterocytes	6.92293e-59	1.54271e-54	0.473101	0.507	0.329
S100A16	Absorptive Enterocytes	7.67778e-59	1.71092e-54	0.45129	0.272	0.119
COX5A	Absorptive Enterocytes	1.52208e-58	3.39179e-54	0.44427	0.477	0.299
ECI1	Absorptive Enterocytes	5.378e-58	1.19843e-53	0.46823	0.378	0.207
ATP1A1	Absorptive Enterocytes	8.49271e-58	1.89251e-53	0.452131	0.597	0.439
RBM47	Absorptive Enterocytes	8.58916e-58	1.91401e-53	0.437852	0.312	0.149
CD151	Absorptive Enterocytes	1.56929e-57	3.49701e-53	0.444298	0.29	0.135
TPI1	Absorptive Enterocytes	1.77676e-57	3.95932e-53	0.420269	0.592	0.431
PRDX1	Absorptive Enterocytes	7.57209e-57	1.68736e-52	0.471612	0.429	0.257
ECHS1	Absorptive Enterocytes	7.82071e-57	1.74277e-52	0.465714	0.429	0.256
MT-CO1	Absorptive Enterocytes	1.15802e-56	2.58053e-52	0.374274	0.882	0.805
PDK4	Absorptive Enterocytes	1.52661e-56	3.40191e-52	0.379185	0.266	0.116
MT-ND5	Absorptive Enterocytes	2.02259e-56	4.50715e-52	0.382902	0.841	0.738
CD82	Absorptive Enterocytes	4.31357e-56	9.61235e-52	0.42587	0.286	0.132
CTSB	Absorptive Enterocytes	5.27285e-56	1.175e-51	0.330709	0.387	0.212
ALDH3A2	Absorptive Enterocytes	5.4237e-56	1.20862e-51	0.460228	0.293	0.14
ALKBH7	Absorptive Enterocytes	1.60447e-55	3.57541e-51	0.422908	0.387	0.217
LGALS3BP	Absorptive Enterocytes	3.94099e-55	8.78211e-51	0.465499	0.34	0.177
CISD1	Absorptive Enterocytes	4.76335e-55	1.06147e-50	0.423327	0.255	0.111
CLDN3	Absorptive Enterocytes	1.40846e-54	3.13862e-50	0.402161	0.37	0.2
CTNND1	Absorptive Enterocytes	2.54388e-54	5.66878e-50	0.421244	0.277	0.126
CHMP2A	Absorptive Enterocytes	2.84285e-54	6.335e-50	0.444437	0.386	0.22
LDHA	Absorptive Enterocytes	7.02967e-54	1.56649e-49	0.514374	0.598	0.46
ADI1	Absorptive Enterocytes	1.43855e-53	3.20567e-49	0.476981	0.317	0.162
ERBB3	Absorptive Enterocytes	2.60068e-53	5.79535e-49	0.463685	0.285	0.136
CCDC25	Absorptive Enterocytes	4.29594e-53	9.57308e-49	0.442754	0.305	0.152
AHNAK	Absorptive Enterocytes	7.8576e-53	1.75099e-48	0.467019	0.413	0.239
CHCHD10	Absorptive Enterocytes	1.16501e-52	2.59611e-48	0.398102	0.49	0.314
PDLIM1	Absorptive Enterocytes	3.269e-52	7.28463e-48	0.416961	0.285	0.137
FAHD1	Absorptive Enterocytes	6.10026e-52	1.35938e-47	0.419356	0.261	0.12
COQ4	Absorptive Enterocytes	6.556e-52	1.46094e-47	0.414197	0.261	0.121
PFKL	Absorptive Enterocytes	1.23092e-51	2.74297e-47	0.425709	0.358	0.198
TYMP	Absorptive Enterocytes	1.53697e-51	3.42498e-47	0.472833	0.294	0.147
TNFRSF1A	Absorptive Enterocytes	3.87604e-51	8.63737e-47	0.394026	0.258	0.118
CLTB	Absorptive Enterocytes	3.88275e-51	8.65231e-47	0.456707	0.377	0.219
COX7C	Absorptive Enterocytes	1.05867e-50	2.35914e-46	0.372576	0.669	0.538
SERPINB6	Absorptive Enterocytes	2.64119e-50	5.88562e-46	0.426545	0.386	0.22
ONECUT2	Absorptive Enterocytes	3.2168e-50	7.16831e-46	0.432245	0.338	0.177
TXNDC17	Absorptive Enterocytes	6.57143e-50	1.46438e-45	0.42891	0.342	0.188
UQCRC1	Absorptive Enterocytes	7.85788e-50	1.75105e-45	0.404687	0.452	0.285
CPS1	Absorptive Enterocytes	5.49897e-49	1.22539e-44	0.353464	0.302	0.149
MT-ND2	Absorptive Enterocytes	8.19367e-49	1.82588e-44	0.327594	0.894	0.839
PLEKHJ1	Absorptive Enterocytes	4.50171e-48	1.00316e-43	0.426963	0.325	0.178
RTN4	Absorptive Enterocytes	5.65403e-48	1.25994e-43	0.472447	0.449	0.297
HMGCS2	Absorptive Enterocytes	1.059e-47	2.35988e-43	0.457141	0.28	0.139
ANXA2	Absorptive Enterocytes	2.57419e-46	5.73633e-42	0.427961	0.526	0.369
BRI3	Absorptive Enterocytes	6.12953e-46	1.36591e-41	0.400875	0.327	0.181
BLVRB	Absorptive Enterocytes	7.56176e-46	1.68506e-41	0.370577	0.316	0.168
PRDX5	Absorptive Enterocytes	4.78567e-45	1.06644e-40	0.359245	0.509	0.36
MT-ND4	Absorptive Enterocytes	6.88495e-45	1.53424e-40	0.300937	0.927	0.884
GALM	Absorptive Enterocytes	7.45753e-45	1.66184e-40	0.390064	0.328	0.182
TFG	Absorptive Enterocytes	1.22552e-44	2.73095e-40	0.385145	0.268	0.135
PTTG1IP	Absorptive Enterocytes	1.22711e-44	2.73449e-40	0.425971	0.358	0.209
ATP5D	Absorptive Enterocytes	1.32799e-43	2.9593e-39	0.392387	0.315	0.174
HNF4A	Absorptive Enterocytes	1.37602e-43	3.06632e-39	0.344501	0.282	0.143
CISD3	Absorptive Enterocytes	2.35691e-43	5.25213e-39	0.360577	0.375	0.223
OGDH	Absorptive Enterocytes	3.42921e-43	7.64166e-39	0.390204	0.265	0.135
COX7A2	Absorptive Enterocytes	3.46517e-43	7.72178e-39	0.379641	0.582	0.451
COX6C	Absorptive Enterocytes	6.5667e-43	1.46332e-38	0.372302	0.583	0.436
COX7B	Absorptive Enterocytes	1.30616e-42	2.91065e-38	0.371665	0.492	0.344
ITPK1	Absorptive Enterocytes	2.10157e-42	4.68313e-38	0.410129	0.282	0.151
CYC1	Absorptive Enterocytes	2.13586e-42	4.75954e-38	0.370755	0.484	0.33
SEPHS2	Absorptive Enterocytes	7.4211e-42	1.65372e-37	0.383745	0.386	0.237
NUCB1	Absorptive Enterocytes	1.12534e-41	2.50771e-37	0.413458	0.324	0.186
ACADM	Absorptive Enterocytes	1.52737e-41	3.40358e-37	0.395827	0.268	0.141
H1F0	Absorptive Enterocytes	1.95302e-41	4.35211e-37	0.367707	0.261	0.132
CHP1	Absorptive Enterocytes	2.4631e-41	5.48878e-37	0.425518	0.268	0.141
SERPINB1	Absorptive Enterocytes	7.9076e-41	1.76213e-36	0.396082	0.402	0.258
SDHA	Absorptive Enterocytes	8.55847e-41	1.90717e-36	0.386061	0.306	0.173
DSG2	Absorptive Enterocytes	8.94943e-41	1.99429e-36	0.342579	0.286	0.15
ATP5H	Absorptive Enterocytes	1.09928e-40	2.44964e-36	0.406407	0.391	0.252
CDKN1A	Absorptive Enterocytes	1.55377e-40	3.46242e-36	0.374823	0.458	0.305
TXN	Absorptive Enterocytes	5.58973e-40	1.24562e-35	0.329367	0.464	0.309
SLC25A1	Absorptive Enterocytes	6.83032e-39	1.52207e-34	0.375503	0.262	0.138
KLF5	Absorptive Enterocytes	1.98798e-38	4.43002e-34	0.299502	0.37	0.216
TMED4	Absorptive Enterocytes	2.68115e-38	5.97468e-34	0.407415	0.323	0.193
CDH1	Absorptive Enterocytes	9.34184e-38	2.08173e-33	0.305892	0.256	0.131
MYL12B	Absorptive Enterocytes	5.72656e-37	1.27611e-32	0.355618	0.57	0.448
RARS	Absorptive Enterocytes	7.01383e-36	1.56296e-31	0.356452	0.27	0.149
STAT6	Absorptive Enterocytes	1.11329e-35	2.48086e-31	0.390361	0.301	0.177
VDAC1	Absorptive Enterocytes	4.17019e-35	9.29286e-31	0.360751	0.333	0.204
ATP5O	Absorptive Enterocytes	6.31155e-35	1.40647e-30	0.352515	0.435	0.301
RPS27L	Absorptive Enterocytes	7.0426e-35	1.56937e-30	0.337856	0.451	0.316
TNFRSF14	Absorptive Enterocytes	7.13803e-35	1.59064e-30	0.320568	0.363	0.229
CTNNA1	Absorptive Enterocytes	1.51057e-34	3.36616e-30	0.352399	0.344	0.212
TSC22D1	Absorptive Enterocytes	1.74564e-34	3.88999e-30	0.342602	0.301	0.175
IQGAP2	Absorptive Enterocytes	2.76115e-34	6.15294e-30	0.373565	0.418	0.285
TOR1AIP2	Absorptive Enterocytes	7.11466e-34	1.58543e-29	0.40032	0.298	0.177
LUZP1	Absorptive Enterocytes	1.38113e-33	3.07771e-29	0.313421	0.331	0.202
NDUFS7	Absorptive Enterocytes	1.56197e-33	3.48069e-29	0.348592	0.413	0.28
NDUFB10	Absorptive Enterocytes	7.84223e-33	1.74756e-28	0.356844	0.483	0.36
SLC25A3	Absorptive Enterocytes	1.43827e-32	3.20505e-28	0.35049	0.547	0.428
NDUFS6	Absorptive Enterocytes	1.67271e-32	3.72746e-28	0.330111	0.366	0.237
GSDMD	Absorptive Enterocytes	3.35526e-32	7.47687e-28	0.325552	0.338	0.213
DNAJC15	Absorptive Enterocytes	8.77561e-32	1.95556e-27	0.3069	0.31	0.189
SAR1B	Absorptive Enterocytes	1.0405e-31	2.31866e-27	0.372753	0.27	0.157
BLOC1S1	Absorptive Enterocytes	1.21394e-31	2.70514e-27	0.363094	0.274	0.161
C14orf2	Absorptive Enterocytes	1.52713e-31	3.40306e-27	0.323609	0.343	0.217
HIST1H1C	Absorptive Enterocytes	2.78215e-31	6.19975e-27	0.409628	0.285	0.173
MAP2K2	Absorptive Enterocytes	3.88958e-31	8.66753e-27	0.331786	0.315	0.195
GSTO1	Absorptive Enterocytes	6.12037e-31	1.36386e-26	0.311071	0.351	0.226
PCYT1A	Absorptive Enterocytes	6.16808e-31	1.37449e-26	0.330284	0.264	0.152
PDLIM5	Absorptive Enterocytes	7.12853e-31	1.58852e-26	0.333052	0.263	0.151
CFDP1	Absorptive Enterocytes	7.3469e-31	1.63718e-26	0.329975	0.256	0.145
ALDOA	Absorptive Enterocytes	2.03679e-30	4.53878e-26	0.355619	0.573	0.472
ETFA	Absorptive Enterocytes	2.62633e-30	5.8525e-26	0.316577	0.287	0.173
KIF1C	Absorptive Enterocytes	4.74873e-30	1.05821e-25	0.306575	0.274	0.161
CORO2A	Absorptive Enterocytes	5.4582e-30	1.21631e-25	0.298021	0.253	0.143
CALM3	Absorptive Enterocytes	9.6774e-30	2.15651e-25	0.318454	0.449	0.324
COX6A1	Absorptive Enterocytes	1.14916e-29	2.56079e-25	0.379908	0.335	0.221
RIOK3	Absorptive Enterocytes	1.36662e-29	3.04538e-25	0.344643	0.344	0.227
COX8A	Absorptive Enterocytes	3.0308e-29	6.75384e-25	0.336007	0.425	0.308
SDHB	Absorptive Enterocytes	4.1956e-29	9.34948e-25	0.358403	0.313	0.199
HSDL2	Absorptive Enterocytes	4.24826e-29	9.46682e-25	0.326059	0.252	0.145
HLA-A	Absorptive Enterocytes	5.05182e-29	1.12575e-24	0.389041	0.879	0.866
FTH1	Absorptive Enterocytes	1.76888e-28	3.94177e-24	0.284222	0.813	0.768
NDUFA1	Absorptive Enterocytes	8.34689e-28	1.86002e-23	0.2863	0.493	0.372
CAT	Absorptive Enterocytes	1.03243e-27	2.30067e-23	0.331209	0.287	0.179
FKBP2	Absorptive Enterocytes	1.18867e-27	2.64883e-23	0.270001	0.389	0.265
RAC1	Absorptive Enterocytes	2.75261e-27	6.13391e-23	0.317059	0.478	0.363
ARHGAP5	Absorptive Enterocytes	8.66211e-27	1.93026e-22	0.298967	0.298	0.187
GOLGA4	Absorptive Enterocytes	9.47224e-27	2.11079e-22	0.310289	0.566	0.443
NDUFV1	Absorptive Enterocytes	1.22205e-26	2.72322e-22	0.333688	0.367	0.253
NDUFS3	Absorptive Enterocytes	2.11733e-26	4.71826e-22	0.299151	0.299	0.191
EFHD2	Absorptive Enterocytes	6.47382e-26	1.44263e-21	0.277805	0.386	0.269
NDUFA2	Absorptive Enterocytes	9.07179e-26	2.02156e-21	0.290057	0.342	0.228
ABHD2	Absorptive Enterocytes	1.14487e-25	2.55123e-21	0.316042	0.265	0.162
PANK3	Absorptive Enterocytes	1.5906e-25	3.54448e-21	0.313659	0.266	0.164
NDUFB9	Absorptive Enterocytes	3.15178e-25	7.02342e-21	0.319198	0.381	0.27
VPS28	Absorptive Enterocytes	1.21235e-24	2.70159e-20	0.28476	0.304	0.198
SOD1	Absorptive Enterocytes	1.65665e-24	3.69167e-20	0.267546	0.646	0.575
TMEM219	Absorptive Enterocytes	3.36607e-24	7.50095e-20	0.253279	0.269	0.169
UQCRC2	Absorptive Enterocytes	5.59046e-24	1.24578e-19	0.311736	0.387	0.28
HLA-F	Absorptive Enterocytes	1.00931e-23	2.24915e-19	0.400338	0.505	0.414
AURKAIP1	Absorptive Enterocytes	1.33813e-23	2.98189e-19	0.291634	0.301	0.198
SRI	Absorptive Enterocytes	1.57207e-23	3.5032e-19	0.289376	0.32	0.216
SDF4	Absorptive Enterocytes	2.70214e-23	6.02146e-19	0.324705	0.338	0.233
SEC13	Absorptive Enterocytes	3.42416e-23	7.63039e-19	0.279094	0.277	0.179
NFE2L1	Absorptive Enterocytes	8.28304e-23	1.84579e-18	0.309949	0.294	0.194
MT-ND4L	Absorptive Enterocytes	1.36988e-22	3.05265e-18	0.297777	0.361	0.253
MTRNR2L1	Absorptive Enterocytes	2.94394e-22	6.56029e-18	0.42902	0.385	0.283
ATP2B1	Absorptive Enterocytes	5.26095e-22	1.17235e-17	0.264845	0.347	0.24
PPP1CC	Absorptive Enterocytes	9.17627e-22	2.04484e-17	0.392078	0.412	0.318
NDRG1	Absorptive Enterocytes	9.50482e-22	2.11806e-17	0.298118	0.404	0.3
ATP5I	Absorptive Enterocytes	1.2489e-21	2.78306e-17	0.270565	0.493	0.391
COA3	Absorptive Enterocytes	1.40745e-21	3.13637e-17	0.260101	0.255	0.162
GSTK1	Absorptive Enterocytes	1.87703e-21	4.18276e-17	0.280837	0.492	0.396
ATP5B	Absorptive Enterocytes	1.96819e-21	4.38591e-17	0.266148	0.564	0.476
UQCRH	Absorptive Enterocytes	2.25313e-21	5.02088e-17	0.283	0.547	0.452
NDUFA4	Absorptive Enterocytes	3.76879e-21	8.39837e-17	0.289525	0.465	0.372
CAPNS1	Absorptive Enterocytes	3.84009e-21	8.55725e-17	0.306888	0.426	0.327
NDUFS1	Absorptive Enterocytes	6.64783e-21	1.4814e-16	0.258371	0.276	0.181
MT-ND1	Absorptive Enterocytes	7.2163e-21	1.60808e-16	0.270526	0.606	0.51
MTRNR2L2	Absorptive Enterocytes	8.54773e-21	1.90478e-16	0.499769	0.28	0.196
FIS1	Absorptive Enterocytes	1.06025e-20	2.36265e-16	0.272393	0.271	0.178
PNP	Absorptive Enterocytes	1.56705e-20	3.49201e-16	0.27583	0.268	0.175
NDUFA6	Absorptive Enterocytes	1.61411e-20	3.59689e-16	0.275264	0.362	0.264
TXN2	Absorptive Enterocytes	1.73459e-20	3.86536e-16	0.262093	0.294	0.199
RN7SK	Absorptive Enterocytes	6.29006e-20	1.40168e-15	0.323771	0.316	0.217
ATP5J2	Absorptive Enterocytes	8.35368e-20	1.86153e-15	0.269361	0.274	0.183
VMP1	Absorptive Enterocytes	1.25206e-19	2.79009e-15	0.29797	0.269	0.179
MTRNR2L8	Absorptive Enterocytes	1.7431e-19	3.88433e-15	0.466926	0.294	0.208
SUCLG2	Absorptive Enterocytes	1.97224e-19	4.39494e-15	0.259098	0.258	0.169
NDUFA13	Absorptive Enterocytes	2.44575e-19	5.45011e-15	0.260986	0.336	0.241
VPS13A	Absorptive Enterocytes	2.58677e-19	5.76435e-15	0.250827	0.28	0.186
ATP5C1	Absorptive Enterocytes	7.50575e-19	1.67258e-14	0.275365	0.348	0.257
VPS35	Absorptive Enterocytes	3.89739e-18	8.68494e-14	0.269562	0.282	0.194
MTRNR2L12	Absorptive Enterocytes	5.6774e-18	1.26515e-13	0.432288	0.362	0.278
AK2	Absorptive Enterocytes	9.3879e-17	2.092e-12	0.282225	0.277	0.195
ATP5F1	Absorptive Enterocytes	5.57134e-16	1.24152e-11	0.322172	0.307	0.228
LASP1	Absorptive Enterocytes	4.33037e-15	9.6498e-11	0.264386	0.314	0.233
GLO1	Absorptive Enterocytes	9.29662e-15	2.07166e-10	0.268033	0.288	0.212
REG1A	Transit Amplifying cells	4.10817e-183	9.15464e-179	1.81011	0.789	0.391
DMBT1	Transit Amplifying cells	2.6325e-148	5.86626e-144	1.63599	0.621	0.235
OLFM4	Transit Amplifying cells	9.25999e-139	2.0635e-134	2.26303	0.356	0.074
REG3A	Transit Amplifying cells	9.16351e-77	2.042e-72	1.27766	0.506	0.24
PIGR1	Transit Amplifying cells	2.73834e-72	6.10211e-68	0.734528	0.939	0.79
RNA28S5	Transit Amplifying cells	2.93087e-64	6.53115e-60	1.11947	0.995	0.987
RPS18	Transit Amplifying cells	1.05073e-59	2.34144e-55	0.635203	0.884	0.824
CCL251	Transit Amplifying cells	8.25979e-57	1.84061e-52	0.759005	0.54	0.298
RPS22	Transit Amplifying cells	1.1764e-56	2.62148e-52	0.775248	0.813	0.693
RPS8	Transit Amplifying cells	5.44264e-54	1.21284e-49	0.631655	0.823	0.751
AGR2	Transit Amplifying cells	1.02571e-53	2.2857e-49	0.710273	0.388	0.167
RPL10A	Transit Amplifying cells	6.20518e-50	1.38276e-45	0.654342	0.698	0.535
RPL12	Transit Amplifying cells	2.85167e-49	6.35467e-45	0.599602	0.784	0.671
RPLP0	Transit Amplifying cells	1.00956e-48	2.2497e-44	0.673352	0.836	0.784
GOLM1	Transit Amplifying cells	1.91602e-42	4.26965e-38	0.86283	0.338	0.153
RPL8	Transit Amplifying cells	1.41287e-39	3.14845e-35	0.435806	0.887	0.874
KRT18	Transit Amplifying cells	3.84219e-39	8.56193e-35	0.651925	0.591	0.395
RPS12	Transit Amplifying cells	3.23536e-38	7.20967e-34	0.481893	0.869	0.809
RAMP1	Transit Amplifying cells	7.10308e-36	1.58285e-31	0.499854	0.276	0.116
RPS5	Transit Amplifying cells	9.23994e-35	2.05903e-30	0.486978	0.795	0.745
C17orf76-AS1	Transit Amplifying cells	2.72295e-34	6.06783e-30	0.682427	0.5	0.341
RPL13	Transit Amplifying cells	3.51584e-34	7.83469e-30	0.475712	0.852	0.82
RPS14	Transit Amplifying cells	4.16152e-33	9.27353e-29	0.430888	0.875	0.831
MLEC	Transit Amplifying cells	1.13719e-32	2.53412e-28	0.643505	0.43	0.258
RPS21	Transit Amplifying cells	6.2479e-32	1.39228e-27	0.512206	0.771	0.679
RPL37A	Transit Amplifying cells	2.95915e-31	6.59418e-27	0.506789	0.726	0.625
RPS191	Transit Amplifying cells	7.84493e-30	1.74816e-25	0.445888	0.856	0.839
GAS5	Transit Amplifying cells	1.12351e-29	2.50363e-25	0.64092	0.483	0.332
RPS23	Transit Amplifying cells	3.44995e-29	7.68786e-25	0.471959	0.753	0.693
RPL34	Transit Amplifying cells	5.34428e-29	1.19092e-24	0.435568	0.804	0.743
RPS24	Transit Amplifying cells	5.79235e-29	1.29077e-24	0.521998	0.719	0.632
RPL13A	Transit Amplifying cells	6.04733e-29	1.34759e-24	0.451065	0.791	0.744
RPS9	Transit Amplifying cells	8.20051e-29	1.8274e-24	0.473221	0.773	0.69
CPS11	Transit Amplifying cells	1.44629e-28	3.2229e-24	0.611604	0.349	0.19
RPL31	Transit Amplifying cells	1.57813e-28	3.51669e-24	0.453698	0.826	0.782
ELF31	Transit Amplifying cells	1.64123e-28	3.65731e-24	0.509304	0.544	0.369
RPL35A	Transit Amplifying cells	2.21866e-28	4.94405e-24	0.447316	0.777	0.709
RPS6	Transit Amplifying cells	6.23759e-28	1.38998e-23	0.430243	0.871	0.871
RPL11	Transit Amplifying cells	6.49084e-28	1.44642e-23	0.363999	0.844	0.823
RPL18	Transit Amplifying cells	1.10613e-27	2.4649e-23	0.429634	0.829	0.8
RPL26	Transit Amplifying cells	8.01963e-27	1.78709e-22	0.483188	0.611	0.472
RPL27A	Transit Amplifying cells	1.77402e-26	3.95323e-22	0.456054	0.818	0.781
RPS31	Transit Amplifying cells	1.57052e-25	3.49976e-21	0.441606	0.829	0.788
RPL37	Transit Amplifying cells	1.62767e-25	3.62709e-21	0.443093	0.686	0.594
CLU	Transit Amplifying cells	3.07894e-25	6.86112e-21	0.29797	0.265	0.127
KLF51	Transit Amplifying cells	2.20967e-24	4.92403e-20	0.516584	0.414	0.257
EEF1B2	Transit Amplifying cells	1.58065e-23	3.52231e-19	0.508342	0.619	0.511
RPS16	Transit Amplifying cells	8.45324e-23	1.88372e-18	0.388764	0.852	0.831
RPL7A	Transit Amplifying cells	9.59184e-23	2.13744e-18	0.495395	0.68	0.601
RPL321	Transit Amplifying cells	9.98777e-23	2.22568e-18	0.425671	0.742	0.655
GNB2L1	Transit Amplifying cells	5.51134e-22	1.22815e-17	0.444034	0.74	0.711
AHCY	Transit Amplifying cells	8.568e-22	1.90929e-17	0.508244	0.254	0.132
GSTA11	Transit Amplifying cells	9.78071e-22	2.17953e-17	0.356983	0.648	0.484
RPL36A	Transit Amplifying cells	1.19935e-21	2.67263e-17	0.553261	0.367	0.228
RPL36	Transit Amplifying cells	2.66309e-21	5.93442e-17	0.488893	0.528	0.405
COX4I11	Transit Amplifying cells	2.82714e-21	6.3e-17	0.272084	0.852	0.795
MALAT11	Transit Amplifying cells	2.90321e-21	6.46951e-17	0.319826	0.973	0.97
TSPO	Transit Amplifying cells	3.5358e-21	7.87919e-17	0.455734	0.369	0.229
MT-RNR1	Transit Amplifying cells	4.7433e-21	1.057e-16	0.280004	0.986	0.983
RN7SK1	Transit Amplifying cells	8.88677e-21	1.98033e-16	0.580416	0.379	0.239
CYC11	Transit Amplifying cells	1.11403e-20	2.48251e-16	0.413957	0.514	0.373
KRT81	Transit Amplifying cells	3.07292e-20	6.84769e-16	0.328608	0.665	0.517
RPL35	Transit Amplifying cells	5.23163e-20	1.16582e-15	0.419525	0.74	0.678
GSTP1	Transit Amplifying cells	4.07681e-19	9.08476e-15	0.446519	0.548	0.431
DNPH11	Transit Amplifying cells	2.22354e-17	4.95493e-13	0.377162	0.472	0.34
RPL14	Transit Amplifying cells	3.24138e-16	7.22309e-12	0.377373	0.677	0.613
CLDN31	Transit Amplifying cells	3.67762e-16	8.19521e-12	0.450746	0.372	0.251
RPS29	Transit Amplifying cells	3.98399e-16	8.87791e-12	0.414118	0.655	0.591
RPL5	Transit Amplifying cells	4.58733e-16	1.02224e-11	0.362685	0.695	0.653
KRT191	Transit Amplifying cells	8.00433e-16	1.78369e-11	0.348953	0.562	0.423
SLC25A6	Transit Amplifying cells	1.56832e-15	3.49485e-11	0.400685	0.601	0.537
CHCHD101	Transit Amplifying cells	1.90167e-15	4.23768e-11	0.415549	0.483	0.368
CLDN151	Transit Amplifying cells	2.36152e-15	5.26241e-11	0.35993	0.385	0.257
RPLP21	Transit Amplifying cells	4.33879e-15	9.66855e-11	0.301902	0.809	0.777
ATHL1	Transit Amplifying cells	5.50343e-15	1.22638e-10	0.387009	0.256	0.15
RPS3A1	Transit Amplifying cells	1.64977e-14	3.67635e-10	0.482421	0.499	0.394
TKT	Transit Amplifying cells	2.59275e-14	5.77768e-10	0.458814	0.299	0.194
RPS28	Transit Amplifying cells	2.76426e-14	6.15988e-10	0.513698	0.486	0.392
ATP5G31	Transit Amplifying cells	3.64394e-14	8.12015e-10	0.314746	0.606	0.501
TXN1	Transit Amplifying cells	4.46876e-14	9.95819e-10	0.45212	0.455	0.358
RPL18A	Transit Amplifying cells	4.66228e-14	1.03894e-09	0.416975	0.571	0.472
RPS4X1	Transit Amplifying cells	4.87002e-14	1.08523e-09	0.316983	0.821	0.798
RPL7	Transit Amplifying cells	9.30723e-14	2.07402e-09	0.428353	0.47	0.367
COX5B1	Transit Amplifying cells	9.31951e-14	2.07676e-09	0.257131	0.738	0.654
EIF6	Transit Amplifying cells	1.66362e-13	3.7072e-09	0.380022	0.339	0.229
RPL30	Transit Amplifying cells	2.31583e-13	5.16058e-09	0.306575	0.754	0.727
RPS13	Transit Amplifying cells	2.81164e-13	6.26546e-09	0.350509	0.689	0.65
ATP5G1	Transit Amplifying cells	9.32677e-13	2.07838e-08	0.283281	0.313	0.205
FBL1	Transit Amplifying cells	1.2687e-12	2.82717e-08	0.33809	0.298	0.194
PHB	Transit Amplifying cells	2.22337e-12	4.95455e-08	0.387061	0.302	0.204
RPL24	Transit Amplifying cells	3.51193e-12	7.82599e-08	0.320167	0.629	0.569
HNF4A1	Transit Amplifying cells	6.36062e-12	1.4174e-07	0.343673	0.282	0.185
ATP5I1	Transit Amplifying cells	8.35641e-12	1.86214e-07	0.324546	0.517	0.419
RPL29	Transit Amplifying cells	8.76299e-12	1.95274e-07	0.394272	0.47	0.386
SPINK1	Transit Amplifying cells	2.51689e-11	5.60864e-07	0.293677	0.392	0.283
RPL9	Transit Amplifying cells	6.08829e-11	1.35671e-06	0.381024	0.566	0.478
RPS15A	Transit Amplifying cells	6.53903e-11	1.45716e-06	0.340824	0.531	0.448
SLC39A51	Transit Amplifying cells	3.96493e-10	8.83544e-06	0.277	0.369	0.266
UQCRH1	Transit Amplifying cells	4.32243e-10	9.63211e-06	0.282839	0.546	0.481
LLGL2	Transit Amplifying cells	7.34377e-10	1.63649e-05	0.340002	0.296	0.205
COA31	Transit Amplifying cells	1.19848e-09	2.67069e-05	0.255317	0.277	0.188
UQCRQ1	Transit Amplifying cells	1.72801e-09	3.8507e-05	0.258595	0.606	0.533
ITGA6	Transit Amplifying cells	1.95039e-09	4.34624e-05	0.350984	0.251	0.169
RPL23	Transit Amplifying cells	2.05263e-09	4.57409e-05	0.308099	0.677	0.648
HMGCS21	Transit Amplifying cells	3.54961e-09	7.90995e-05	0.2717	0.272	0.183
ONECUT21	Transit Amplifying cells	3.82974e-09	8.5342e-05	0.256421	0.32	0.228
COX7C1	Transit Amplifying cells	3.946e-09	8.79327e-05	0.264328	0.635	0.582
RPS7	Transit Amplifying cells	4.89166e-09	0.000109006	0.36401	0.506	0.433
RPS10	Transit Amplifying cells	6.76039e-09	0.000150649	0.359066	0.429	0.346
LIMA11	Transit Amplifying cells	2.23537e-08	0.00049813	0.254194	0.415	0.319
SNHG5	Transit Amplifying cells	2.25225e-08	0.000501892	0.332349	0.36	0.285
RPL211	Transit Amplifying cells	2.51785e-08	0.000561077	0.301862	0.508	0.422
RPL38	Transit Amplifying cells	3.60007e-08	0.000802239	0.29172	0.584	0.545
ADD3	Transit Amplifying cells	4.57283e-08	0.00101901	0.325901	0.343	0.261
PHB2	Transit Amplifying cells	6.42365e-08	0.00143145	0.341453	0.33	0.255
RPSA1	Transit Amplifying cells	9.41057e-08	0.00209705	0.275651	0.476	0.403
COX7B1	Transit Amplifying cells	3.48788e-07	0.00777239	0.262426	0.463	0.392
USMG5	Transit Amplifying cells	4.67689e-07	0.010422	0.264484	0.427	0.355
SLC25A371	Transit Amplifying cells	4.90556e-07	0.0109315	0.25801	0.376	0.297
RPL101	Transit Amplifying cells	5.06289e-07	0.0112821	0.290737	0.527	0.462
RPS15	Transit Amplifying cells	9.69713e-07	0.0216091	0.269189	0.593	0.562
RPL151	Transit Amplifying cells	9.90139e-07	0.0220643	0.272911	0.606	0.59
NDUFV11	Transit Amplifying cells	1.59806e-06	0.0356113	0.254774	0.358	0.288
IER2	Transit Amplifying cells	2.45173e-06	0.0546343	0.284842	0.451	0.388
SNRPD2	Transit Amplifying cells	3.35075e-06	0.0746681	0.254158	0.384	0.317
RPL22	Transit Amplifying cells	4.08981e-06	0.0911374	0.256995	0.336	0.273
NACA	Transit Amplifying cells	7.85022e-06	0.174934	0.251156	0.59	0.573
CISD31	Transit Amplifying cells	8.45048e-06	0.188311	0.255888	0.339	0.274
DBI	Transit Amplifying cells	1.27431e-05	0.283968	0.258406	0.389	0.335
XIST	Transit Amplifying cells	3.25278e-05	0.724849	0.302848	0.504	0.45
RPL33	Transit Amplifying cells	6.09679e-05	1	0.26424	0.744	0.738
PA2G4	Transit Amplifying cells	0.000763096	1	0.261169	0.271	0.227
TRDC	CD8 T/NK cells	1.99806e-286	4.45248e-282	1.46991	0.403	0.018
CD2471	CD8 T/NK cells	6.53935e-231	1.45723e-226	1.75316	0.748	0.119
GZMA1	CD8 T/NK cells	2.95107e-208	6.57617e-204	2.43619	0.84	0.19
GNLY	CD8 T/NK cells	6.4056e-159	1.42742e-154	2.36122	0.311	0.024
PRF1	CD8 T/NK cells	6.36223e-145	1.41776e-140	0.980754	0.397	0.046
CD961	CD8 T/NK cells	2.7416e-142	6.10938e-138	1.25692	0.828	0.228
CCL51	CD8 T/NK cells	1.02529e-140	2.28475e-136	1.47135	0.951	0.401
IL2RB1	CD8 T/NK cells	1.85033e-138	4.12328e-134	1.29266	0.597	0.116
CD71	CD8 T/NK cells	1.96835e-131	4.38627e-127	1.1708	0.554	0.104
IKZF2	CD8 T/NK cells	4.79644e-131	1.06884e-126	1.09674	0.292	0.026
HOPX1	CD8 T/NK cells	2.41738e-127	5.38688e-123	1.18527	0.615	0.134
ITGA11	CD8 T/NK cells	5.77563e-127	1.28704e-122	1.27448	0.757	0.205
PTPRCAP1	CD8 T/NK cells	1.26907e-121	2.828e-117	1.20734	0.671	0.165
LCP11	CD8 T/NK cells	2.96978e-120	6.61786e-116	1.18989	0.843	0.274
PTPRC1	CD8 T/NK cells	2.99381e-116	6.6714e-112	1.11186	0.905	0.322
CD1601	CD8 T/NK cells	5.24298e-116	1.16835e-111	1.18064	0.566	0.121
UBASH3B	CD8 T/NK cells	1.82404e-109	4.06469e-105	0.991243	0.305	0.036
ENTPD1	CD8 T/NK cells	2.72207e-108	6.06586e-104	0.990591	0.351	0.048
CORO1A1	CD8 T/NK cells	2.4338e-106	5.42347e-102	1.12411	0.578	0.136
ITGB71	CD8 T/NK cells	2.49274e-104	5.55483e-100	1.02595	0.535	0.116
APOBR	CD8 T/NK cells	1.28047e-102	2.85339e-98	0.933889	0.348	0.05
PTPN7	CD8 T/NK cells	3.08918e-102	6.88393e-98	0.867114	0.338	0.047
TMSB4X1	CD8 T/NK cells	8.41202e-101	1.87453e-96	1.21712	0.926	0.535
RAC21	CD8 T/NK cells	1.52024e-100	3.3877e-96	1.01904	0.588	0.145
TMIGD21	CD8 T/NK cells	1.51436e-99	3.3746e-95	1.00914	0.452	0.088
ARHGDIB1	CD8 T/NK cells	1.55348e-99	3.46177e-95	0.964294	0.775	0.243
EVL1	CD8 T/NK cells	2.30693e-99	5.14077e-95	1.13087	0.643	0.18
SLAMF71	CD8 T/NK cells	4.83118e-98	1.07658e-93	0.954758	0.523	0.113
KLRD11	CD8 T/NK cells	4.93313e-97	1.0993e-92	0.942808	0.403	0.071
RP11-94L15.21	CD8 T/NK cells	6.18814e-97	1.37897e-92	1.03056	0.652	0.177
CCDC691	CD8 T/NK cells	2.2592e-96	5.0344e-92	1.12318	0.566	0.141
ETS11	CD8 T/NK cells	1.4903e-92	3.32098e-88	1.05452	0.643	0.183
LCK1	CD8 T/NK cells	2.66017e-92	5.92793e-88	0.907644	0.569	0.141
ACAP1	CD8 T/NK cells	1.30128e-91	2.89977e-87	0.896566	0.394	0.071
CELF21	CD8 T/NK cells	3.9064e-90	8.70502e-86	0.965903	0.526	0.126
WIPF11	CD8 T/NK cells	2.07744e-89	4.62937e-85	0.968952	0.622	0.174
LCP21	CD8 T/NK cells	2.32496e-89	5.18094e-85	0.940713	0.468	0.101
ARHGAP91	CD8 T/NK cells	5.7278e-89	1.27638e-84	0.932275	0.498	0.116
PIP4K2A1	CD8 T/NK cells	1.02974e-88	2.29466e-84	1.01891	0.591	0.159
APBB1IP1	CD8 T/NK cells	1.88129e-88	4.19228e-84	0.804582	0.48	0.105
CD521	CD8 T/NK cells	2.76121e-88	6.15307e-84	1.08437	0.563	0.153
SLFN51	CD8 T/NK cells	3.61852e-88	8.0635e-84	1.14764	0.575	0.156
SASH3	CD8 T/NK cells	8.32744e-87	1.85569e-82	0.688512	0.335	0.054
ITGAE1	CD8 T/NK cells	1.55217e-86	3.45885e-82	0.903789	0.575	0.154
TRGC1	CD8 T/NK cells	2.33036e-86	5.19297e-82	0.870233	0.295	0.042
AKAP5	CD8 T/NK cells	1.2577e-85	2.80266e-81	1.01015	0.378	0.07
ARHGEF31	CD8 T/NK cells	1.59425e-85	3.55264e-81	0.795565	0.409	0.08
GIMAP7	CD8 T/NK cells	2.30826e-84	5.14373e-80	0.774661	0.302	0.045
PRKCH1	CD8 T/NK cells	8.73401e-84	1.94629e-79	0.886767	0.529	0.132
RGS11	CD8 T/NK cells	1.09995e-82	2.45114e-78	1.3461	0.775	0.315
FYN1	CD8 T/NK cells	5.21535e-82	1.16219e-77	0.915513	0.631	0.188
MATK	CD8 T/NK cells	5.70808e-82	1.27199e-77	0.70439	0.274	0.038
TRBC21	CD8 T/NK cells	9.5648e-82	2.13142e-77	1.04882	0.778	0.296
DOCK101	CD8 T/NK cells	1.03262e-81	2.3011e-77	0.888062	0.446	0.099
MSN1	CD8 T/NK cells	1.3429e-80	2.99251e-76	0.976838	0.575	0.164
ABI3	CD8 T/NK cells	1.41998e-80	3.16429e-76	0.667144	0.308	0.049
AKNA1	CD8 T/NK cells	4.16813e-80	9.28826e-76	0.827155	0.486	0.117
IL16	CD8 T/NK cells	6.1306e-80	1.36614e-75	0.76777	0.335	0.058
CD3E1	CD8 T/NK cells	6.98078e-80	1.5556e-75	0.886979	0.505	0.127
CD244	CD8 T/NK cells	8.55076e-79	1.90545e-74	0.746958	0.354	0.065
HCST	CD8 T/NK cells	1.776e-78	3.95764e-74	0.601656	0.298	0.047
AC092580.4	CD8 T/NK cells	4.24023e-77	9.44893e-73	0.766387	0.372	0.073
CYFIP21	CD8 T/NK cells	6.46669e-77	1.44104e-72	0.869057	0.511	0.132
PIK3R11	CD8 T/NK cells	6.86432e-77	1.52964e-72	1.05291	0.735	0.284
SRGN1	CD8 T/NK cells	1.37496e-75	3.06396e-71	0.773578	0.831	0.32
TIGIT1	CD8 T/NK cells	1.64192e-75	3.65886e-71	0.967293	0.477	0.117
JAK11	CD8 T/NK cells	3.08425e-75	6.87294e-71	1.01133	0.732	0.292
KLRB11	CD8 T/NK cells	1.40009e-74	3.11996e-70	1.05805	0.511	0.14
PRKACB1	CD8 T/NK cells	5.4363e-74	1.21143e-69	0.841385	0.48	0.122
CD531	CD8 T/NK cells	3.14049e-73	6.99826e-69	0.81871	0.542	0.154
TBC1D10C	CD8 T/NK cells	3.35938e-73	7.48605e-69	0.757017	0.348	0.068
GNPTAB1	CD8 T/NK cells	8.7163e-73	1.94234e-68	0.902615	0.462	0.118
CD481	CD8 T/NK cells	1.06632e-72	2.37618e-68	0.769119	0.468	0.116
INPP5D	CD8 T/NK cells	4.49706e-72	1.00213e-67	0.655422	0.357	0.071
FLI1	CD8 T/NK cells	4.74225e-72	1.05676e-67	0.585988	0.258	0.038
HLA-E1	CD8 T/NK cells	6.44001e-72	1.43509e-67	0.8078	0.963	0.717
GBP5	CD8 T/NK cells	8.28031e-72	1.84518e-67	0.813365	0.308	0.054
TRGC21	CD8 T/NK cells	1.025e-71	2.28411e-67	0.905638	0.425	0.1
LPXN	CD8 T/NK cells	1.52988e-71	3.40919e-67	0.679051	0.385	0.081
SUN21	CD8 T/NK cells	1.60792e-71	3.58308e-67	0.970121	0.64	0.222
NKG7	CD8 T/NK cells	2.60438e-71	5.80359e-67	0.730982	0.286	0.048
ARHGAP301	CD8 T/NK cells	4.0887e-71	9.11126e-67	0.889617	0.434	0.106
LAPTM51	CD8 T/NK cells	4.40135e-71	9.80796e-67	0.851429	0.658	0.223
CD101	CD8 T/NK cells	4.54116e-71	1.01195e-66	0.716047	0.32	0.059
TRAF3IP3	CD8 T/NK cells	7.36125e-71	1.64038e-66	0.695416	0.314	0.057
1961-09-01	CD8 T/NK cells	1.06133e-70	2.36507e-66	0.806002	0.557	0.163
CLEC2B1	CD8 T/NK cells	1.21464e-70	2.70671e-66	0.859605	0.452	0.113
CKLF	CD8 T/NK cells	3.17781e-69	7.08144e-65	0.758401	0.434	0.109
ITGAL1	CD8 T/NK cells	5.54175e-69	1.23492e-64	0.767224	0.462	0.118
CD691	CD8 T/NK cells	8.73304e-68	1.94607e-63	1.00535	0.588	0.193
RIN3	CD8 T/NK cells	1.77472e-67	3.95478e-63	0.533184	0.262	0.041
CST71	CD8 T/NK cells	6.843e-66	1.52489e-61	0.728579	0.378	0.085
STK17B1	CD8 T/NK cells	2.34972e-65	5.23611e-61	0.917322	0.742	0.333
SPN1	CD8 T/NK cells	3.26041e-64	7.26551e-60	0.82028	0.428	0.109
IL2RG1	CD8 T/NK cells	3.89785e-64	8.68596e-60	0.785369	0.425	0.11
ST3GAL11	CD8 T/NK cells	4.08122e-64	9.0946e-60	0.79282	0.375	0.086
CYTIP1	CD8 T/NK cells	4.89266e-64	1.09028e-59	0.714578	0.578	0.181
RCSD1	CD8 T/NK cells	1.0888e-63	2.42629e-59	0.723336	0.342	0.072
CD3G1	CD8 T/NK cells	1.61941e-63	3.60868e-59	0.856215	0.526	0.162
NAP1L11	CD8 T/NK cells	3.86453e-63	8.61171e-59	0.765406	0.646	0.227
FNBP11	CD8 T/NK cells	4.173e-63	9.29911e-59	0.702316	0.655	0.223
MDFIC	CD8 T/NK cells	5.3533e-62	1.19293e-57	0.757983	0.317	0.064
VIM1	CD8 T/NK cells	9.12246e-62	2.03285e-57	0.662528	0.665	0.238
DOCK8	CD8 T/NK cells	1.0255e-61	2.28523e-57	0.783794	0.366	0.085
ITGA41	CD8 T/NK cells	1.09253e-61	2.4346e-57	0.747626	0.434	0.113
STK17A1	CD8 T/NK cells	1.99452e-61	4.44458e-57	0.816451	0.551	0.181
AOAH	CD8 T/NK cells	1.99465e-61	4.44487e-57	0.717809	0.323	0.068
FAM107B1	CD8 T/NK cells	2.25306e-61	5.02071e-57	0.770204	0.557	0.182
HCLS11	CD8 T/NK cells	3.63707e-61	8.10484e-57	0.740778	0.449	0.122
BIN2	CD8 T/NK cells	5.19849e-61	1.15843e-56	0.676797	0.342	0.075
FLNA1	CD8 T/NK cells	8.12721e-61	1.81107e-56	0.782198	0.4	0.101
PPP1R16B1	CD8 T/NK cells	3.01288e-60	6.71391e-56	0.799028	0.502	0.148
MBNL11	CD8 T/NK cells	3.8375e-60	8.55148e-56	0.809789	0.729	0.317
RASSF51	CD8 T/NK cells	4.569e-60	1.01816e-55	0.704356	0.538	0.164
CD3D1	CD8 T/NK cells	1.45517e-59	3.24271e-55	0.916708	0.634	0.242
GMFG1	CD8 T/NK cells	1.61736e-59	3.60412e-55	0.633601	0.391	0.096
IKZF11	CD8 T/NK cells	1.85669e-59	4.13744e-55	0.726707	0.431	0.116
LNPEP1	CD8 T/NK cells	5.28711e-59	1.17818e-54	0.774106	0.471	0.138
IQGAP11	CD8 T/NK cells	6.34988e-59	1.41501e-54	0.806324	0.686	0.285
PARP81	CD8 T/NK cells	9.38464e-59	2.09127e-54	0.731805	0.471	0.138
TMC8	CD8 T/NK cells	1.13845e-58	2.53692e-54	0.685555	0.317	0.068
PTPN4	CD8 T/NK cells	2.98688e-58	6.65597e-54	0.690893	0.345	0.08
TXNIP1	CD8 T/NK cells	7.07136e-58	1.57578e-53	1.03388	0.723	0.341
SSBP4	CD8 T/NK cells	7.96887e-58	1.77578e-53	0.638997	0.32	0.071
ZAP70	CD8 T/NK cells	9.21392e-58	2.05323e-53	0.63254	0.289	0.058
PTPN221	CD8 T/NK cells	1.52421e-57	3.39656e-53	0.71129	0.471	0.137
SEMA4D	CD8 T/NK cells	5.31974e-57	1.18545e-52	0.613899	0.351	0.082
RHOH1	CD8 T/NK cells	6.43984e-57	1.43505e-52	0.656682	0.382	0.096
CNOT6L1	CD8 T/NK cells	1.31773e-56	2.93643e-52	0.896283	0.634	0.243
PPP1R18	CD8 T/NK cells	4.48997e-56	1.00055e-51	0.655788	0.311	0.068
ARL6IP51	CD8 T/NK cells	4.578e-56	1.02016e-51	0.879302	0.594	0.228
SLC38A11	CD8 T/NK cells	5.22817e-56	1.16505e-51	0.858235	0.585	0.211
GLIPR11	CD8 T/NK cells	5.64709e-56	1.2584e-51	0.740864	0.428	0.119
ACTR21	CD8 T/NK cells	5.93195e-56	1.32188e-51	0.799272	0.726	0.333
MACF11	CD8 T/NK cells	7.59074e-56	1.69152e-51	0.864168	0.603	0.232
HLA-B1	CD8 T/NK cells	1.30794e-55	2.9146e-51	0.570314	0.997	0.915
SAMHD11	CD8 T/NK cells	1.75595e-55	3.91296e-51	0.816319	0.425	0.123
STOM1	CD8 T/NK cells	2.15346e-55	4.79876e-51	0.611227	0.397	0.105
IKZF31	CD8 T/NK cells	4.31934e-55	9.62523e-51	0.696881	0.382	0.097
TNFAIP31	CD8 T/NK cells	5.74358e-55	1.2799e-50	0.71613	0.803	0.357
1971-09-01	CD8 T/NK cells	7.20394e-55	1.60533e-50	0.817774	0.662	0.287
RBL21	CD8 T/NK cells	1.48386e-54	3.30663e-50	0.79187	0.582	0.218
SKAP11	CD8 T/NK cells	2.25966e-54	5.03542e-50	0.707039	0.338	0.081
PDCD41	CD8 T/NK cells	2.40451e-54	5.3582e-50	0.764381	0.723	0.322
PREX11	CD8 T/NK cells	4.90041e-54	1.09201e-49	0.774253	0.366	0.095
DOK21	CD8 T/NK cells	5.00695e-54	1.11575e-49	0.738344	0.44	0.127
TRAC1	CD8 T/NK cells	8.3282e-54	1.85586e-49	0.83841	0.563	0.199
PABPC11	CD8 T/NK cells	1.18336e-53	2.637e-49	0.648317	0.969	0.789
CCR5	CD8 T/NK cells	2.41969e-53	5.39205e-49	0.699372	0.311	0.071
SYNE21	CD8 T/NK cells	3.82036e-53	8.51329e-49	0.934133	0.668	0.293
SLA21	CD8 T/NK cells	9.68252e-53	2.15765e-48	0.70492	0.345	0.084
GPR171	CD8 T/NK cells	1.88943e-52	4.2104e-48	0.644502	0.305	0.068
BTG11	CD8 T/NK cells	3.75427e-52	8.36601e-48	0.75365	0.871	0.553
CAMK41	CD8 T/NK cells	5.31542e-51	1.18449e-46	0.715472	0.36	0.095
STK101	CD8 T/NK cells	6.65132e-51	1.48218e-46	0.761398	0.375	0.102
BCL21	CD8 T/NK cells	1.09365e-50	2.43709e-46	0.599757	0.345	0.087
CMTM3	CD8 T/NK cells	1.5856e-50	3.53335e-46	0.564695	0.28	0.06
WNK11	CD8 T/NK cells	3.16518e-50	7.05328e-46	0.799913	0.538	0.2
PTPN6	CD8 T/NK cells	5.19388e-50	1.1574e-45	0.684268	0.317	0.079
ALOX5AP1	CD8 T/NK cells	6.51504e-50	1.45181e-45	0.560022	0.397	0.111
ITM2A1	CD8 T/NK cells	1.14503e-49	2.55158e-45	0.714188	0.455	0.143
RASAL3	CD8 T/NK cells	1.85135e-49	4.12555e-45	0.61613	0.277	0.061
LBH1	CD8 T/NK cells	1.93795e-49	4.31852e-45	0.714946	0.357	0.095
SSH1	CD8 T/NK cells	2.00046e-49	4.45783e-45	0.8676	0.314	0.077
DNAJB11	CD8 T/NK cells	3.09064e-49	6.88718e-45	0.965584	0.812	0.466
2001-09-01	CD8 T/NK cells	4.27252e-49	9.52089e-45	0.547304	0.292	0.067
KLF12	CD8 T/NK cells	6.57947e-49	1.46617e-44	0.594023	0.255	0.053
GLCCI1	CD8 T/NK cells	2.63684e-48	5.87593e-44	0.588748	0.268	0.057
TRIB2	CD8 T/NK cells	3.59418e-48	8.00926e-44	0.579504	0.305	0.073
PLEKHO1	CD8 T/NK cells	4.09613e-48	9.12782e-44	0.614413	0.268	0.059
ANXA6	CD8 T/NK cells	4.68058e-48	1.04302e-43	0.612527	0.326	0.083
IER51	CD8 T/NK cells	4.84654e-48	1.08e-43	0.74426	0.477	0.162
NR4A21	CD8 T/NK cells	5.05551e-48	1.12657e-43	0.920833	0.563	0.224
STAT4	CD8 T/NK cells	1.12461e-47	2.50609e-43	0.48715	0.271	0.059
CCND21	CD8 T/NK cells	1.23345e-47	2.74862e-43	0.84921	0.643	0.291
ZNF3311	CD8 T/NK cells	2.1281e-47	4.74227e-43	0.94671	0.52	0.197
TMEM1231	CD8 T/NK cells	3.22349e-47	7.18322e-43	0.672773	0.572	0.22
CD21	CD8 T/NK cells	3.63408e-47	8.09818e-43	0.891057	0.486	0.172
PITPNC11	CD8 T/NK cells	5.31894e-47	1.18527e-42	0.543632	0.326	0.083
ARHGAP25	CD8 T/NK cells	1.41288e-46	3.14846e-42	0.556703	0.271	0.06
RUNX31	CD8 T/NK cells	1.52979e-46	3.40898e-42	0.620439	0.505	0.171
ARHGEF1	CD8 T/NK cells	2.83862e-46	6.32559e-42	0.619359	0.292	0.071
ACTR31	CD8 T/NK cells	4.07158e-46	9.07311e-42	0.726536	0.622	0.27
CDC42EP3	CD8 T/NK cells	4.50942e-46	1.00488e-41	0.634143	0.305	0.075
UTRN1	CD8 T/NK cells	5.62973e-46	1.25453e-41	0.736986	0.397	0.121
FYB1	CD8 T/NK cells	6.4802e-46	1.44405e-41	0.754433	0.569	0.224
CLEC2D1	CD8 T/NK cells	8.86803e-46	1.97615e-41	0.650824	0.36	0.1
IFI161	CD8 T/NK cells	1.38665e-45	3.09002e-41	0.739311	0.397	0.122
ESYT1	CD8 T/NK cells	1.66099e-45	3.70134e-41	0.527145	0.268	0.06
DDX61	CD8 T/NK cells	1.99882e-45	4.45417e-41	0.669485	0.538	0.207
TTC39C	CD8 T/NK cells	2.3611e-45	5.26148e-41	0.528827	0.28	0.066
CDV31	CD8 T/NK cells	5.44549e-45	1.21347e-40	0.696698	0.655	0.291
GNAI21	CD8 T/NK cells	7.90525e-45	1.76161e-40	0.646052	0.495	0.18
IL10RA	CD8 T/NK cells	1.24171e-44	2.76703e-40	0.518376	0.255	0.057
RPL41	CD8 T/NK cells	1.46152e-44	3.25685e-40	0.643271	0.871	0.566
SLA1	CD8 T/NK cells	1.64435e-44	3.66426e-40	0.644165	0.351	0.097
APOBEC3C	CD8 T/NK cells	2.34018e-44	5.21486e-40	0.624086	0.258	0.059
PPP3CA1	CD8 T/NK cells	7.18243e-44	1.60053e-39	0.664074	0.388	0.122
TGFB1	CD8 T/NK cells	8.04965e-44	1.79378e-39	0.58949	0.298	0.075
NCL1	CD8 T/NK cells	1.0525e-43	2.3454e-39	0.64773	0.806	0.469
TLN11	CD8 T/NK cells	1.15956e-43	2.58396e-39	0.72839	0.582	0.247
CXCR41	CD8 T/NK cells	1.49361e-43	3.32837e-39	0.76134	0.612	0.254
RAB8B1	CD8 T/NK cells	1.53223e-43	3.41443e-39	0.657727	0.498	0.184
MBP1	CD8 T/NK cells	1.75754e-43	3.9165e-39	0.6518	0.492	0.179
DDX51	CD8 T/NK cells	2.6756e-43	5.96231e-39	0.663624	0.815	0.486
DZIP3	CD8 T/NK cells	3.14943e-43	7.0182e-39	0.669628	0.265	0.063
DOCK2	CD8 T/NK cells	3.20124e-43	7.13364e-39	0.559431	0.302	0.077
ELF11	CD8 T/NK cells	6.40644e-43	1.42761e-38	0.704514	0.652	0.307
RASGRP1	CD8 T/NK cells	7.41885e-43	1.65322e-38	0.592967	0.286	0.072
AMICA11	CD8 T/NK cells	9.60987e-43	2.14146e-38	0.628293	0.406	0.13
HSP90AA11	CD8 T/NK cells	1.179e-42	2.62728e-38	0.717199	0.972	0.798
PRKAR1A1	CD8 T/NK cells	1.45492e-42	3.24213e-38	0.652396	0.375	0.116
ZBTB11	CD8 T/NK cells	1.72864e-42	3.8521e-38	0.684156	0.4	0.129
OSTF11	CD8 T/NK cells	1.74611e-42	3.89104e-38	0.617859	0.388	0.122
SLC2A31	CD8 T/NK cells	2.3862e-42	5.31741e-38	0.630277	0.434	0.143
AKAP131	CD8 T/NK cells	2.42139e-42	5.39582e-38	0.741531	0.683	0.325
UBC1	CD8 T/NK cells	5.46841e-42	1.21858e-37	0.646237	0.948	0.742
MAP3K8	CD8 T/NK cells	7.19836e-42	1.60408e-37	0.755078	0.308	0.084
GNG21	CD8 T/NK cells	8.42697e-42	1.87787e-37	0.543578	0.394	0.122
TAGAP1	CD8 T/NK cells	1.42556e-41	3.17671e-37	0.746045	0.369	0.114
CNN21	CD8 T/NK cells	1.76728e-41	3.93821e-37	0.522871	0.332	0.093
STK41	CD8 T/NK cells	1.88249e-41	4.19495e-37	0.70316	0.52	0.202
PIM1	CD8 T/NK cells	2.86298e-41	6.37986e-37	0.588035	0.283	0.072
USP20	CD8 T/NK cells	3.56429e-41	7.94266e-37	0.536695	0.274	0.068
OSBPL81	CD8 T/NK cells	4.93054e-41	1.09872e-36	0.694861	0.44	0.156
SYNE1	CD8 T/NK cells	5.3598e-41	1.19438e-36	0.522252	0.258	0.061
FURIN	CD8 T/NK cells	2.37799e-40	5.29912e-36	0.637402	0.277	0.072
ID21	CD8 T/NK cells	2.89054e-40	6.44129e-36	0.849715	0.634	0.319
BCL2L11	CD8 T/NK cells	4.51132e-40	1.0053e-35	0.684799	0.314	0.089
CYLD1	CD8 T/NK cells	5.27814e-40	1.17618e-35	0.677859	0.489	0.185
LGALS1	CD8 T/NK cells	5.99435e-40	1.33578e-35	0.579448	0.286	0.075
MLLT61	CD8 T/NK cells	1.08626e-39	2.42063e-35	0.570402	0.462	0.167
MAPRE2	CD8 T/NK cells	1.10657e-39	2.46587e-35	0.596855	0.317	0.089
PTGER41	CD8 T/NK cells	1.24148e-39	2.7665e-35	0.662931	0.535	0.217
IFITM2	CD8 T/NK cells	2.49501e-39	5.55989e-35	0.554491	0.258	0.064
ATP2B4	CD8 T/NK cells	2.55083e-39	5.68427e-35	0.588636	0.295	0.08
SYTL21	CD8 T/NK cells	3.15136e-39	7.02249e-35	0.776139	0.422	0.149
ABCB11	CD8 T/NK cells	4.42254e-39	9.85519e-35	0.678492	0.431	0.155
SET1	CD8 T/NK cells	4.57526e-39	1.01955e-34	0.648745	0.625	0.294
BUB31	CD8 T/NK cells	6.18072e-39	1.37731e-34	0.548163	0.449	0.164
CDC42SE21	CD8 T/NK cells	1.07881e-38	2.40401e-34	0.655477	0.588	0.257
HSPH11	CD8 T/NK cells	1.11094e-38	2.47562e-34	0.736483	0.689	0.346
BCL11B1	CD8 T/NK cells	2.00797e-38	4.47455e-34	0.582714	0.357	0.11
HSP90AB11	CD8 T/NK cells	2.27195e-38	5.06281e-34	0.624333	0.914	0.611
DNTTIP21	CD8 T/NK cells	2.86008e-38	6.37341e-34	0.655073	0.498	0.2
G3BP21	CD8 T/NK cells	3.90509e-38	8.70211e-34	0.664515	0.575	0.252
ITM2C1	CD8 T/NK cells	1.02223e-37	2.27794e-33	0.538756	0.446	0.162
CDC42SE1	CD8 T/NK cells	1.09808e-37	2.44697e-33	0.479338	0.329	0.098
SMARCA21	CD8 T/NK cells	1.35872e-37	3.02778e-33	0.74126	0.434	0.162
MCL11	CD8 T/NK cells	2.2151e-37	4.93614e-33	0.699056	0.698	0.386
TMC6	CD8 T/NK cells	2.60113e-37	5.79636e-33	0.6122	0.363	0.119
DUSP41	CD8 T/NK cells	2.61198e-37	5.82055e-33	0.823014	0.366	0.12
TMEM661	CD8 T/NK cells	2.68094e-37	5.9742e-33	0.58833	0.732	0.383
TOP2B1	CD8 T/NK cells	1.22966e-36	2.74017e-32	0.65193	0.477	0.191
HMGB21	CD8 T/NK cells	1.24635e-36	2.77737e-32	0.66633	0.415	0.149
LDLRAD41	CD8 T/NK cells	1.42353e-36	3.17219e-32	0.755295	0.403	0.146
ZC3HAV11	CD8 T/NK cells	1.62447e-36	3.61997e-32	0.713022	0.474	0.186
CACYBP1	CD8 T/NK cells	1.73413e-36	3.86433e-32	0.731875	0.511	0.218
SYTL31	CD8 T/NK cells	1.76417e-36	3.93128e-32	0.700225	0.342	0.107
RAB27A1	CD8 T/NK cells	2.25152e-36	5.01728e-32	0.587337	0.369	0.124
TAF71	CD8 T/NK cells	2.36694e-36	5.27449e-32	0.603943	0.6	0.272
C9orf781	CD8 T/NK cells	3.4686e-36	7.72943e-32	0.601665	0.575	0.256
HERPUD21	CD8 T/NK cells	3.47097e-36	7.73471e-32	0.525973	0.351	0.113
CAPZA11	CD8 T/NK cells	4.36394e-36	9.72459e-32	0.601195	0.477	0.19
DENND2D	CD8 T/NK cells	4.72965e-36	1.05395e-31	0.498463	0.265	0.07
ACTB	CD8 T/NK cells	1.06938e-35	2.383e-31	0.752783	0.769	0.518
JMY1	CD8 T/NK cells	1.33858e-35	2.98289e-31	0.74222	0.425	0.158
FAM13B	CD8 T/NK cells	1.39342e-35	3.10509e-31	0.593081	0.323	0.101
PLEKHA21	CD8 T/NK cells	1.63425e-35	3.64175e-31	0.558784	0.409	0.144
DNAJA11	CD8 T/NK cells	1.64429e-35	3.66413e-31	0.712361	0.689	0.373
PRNP1	CD8 T/NK cells	3.88715e-35	8.66212e-31	0.642206	0.329	0.104
ICAM3	CD8 T/NK cells	3.94102e-35	8.78216e-31	0.504847	0.338	0.108
AKIRIN11	CD8 T/NK cells	6.444e-35	1.43598e-30	0.581584	0.44	0.167
NIN1	CD8 T/NK cells	6.62763e-35	1.4769e-30	0.53146	0.428	0.157
TNFRSF1B1	CD8 T/NK cells	8.82416e-35	1.96638e-30	0.554684	0.554	0.234
ARL4C1	CD8 T/NK cells	1.18024e-34	2.63005e-30	0.526588	0.458	0.172
PIK3IP11	CD8 T/NK cells	1.27022e-34	2.83057e-30	0.593776	0.342	0.111
STAT5A	CD8 T/NK cells	1.89221e-34	4.2166e-30	0.59784	0.283	0.081
TNRC6C	CD8 T/NK cells	1.90066e-34	4.23542e-30	0.564123	0.271	0.076
HERC11	CD8 T/NK cells	1.95904e-34	4.36552e-30	0.634658	0.415	0.155
RGS10	CD8 T/NK cells	2.04581e-34	4.55888e-30	0.547766	0.277	0.079
ZNF217	CD8 T/NK cells	2.15313e-34	4.79805e-30	0.576578	0.326	0.103
CDKN1B1	CD8 T/NK cells	2.18451e-34	4.86797e-30	0.605791	0.449	0.178
PTP4A11	CD8 T/NK cells	2.63068e-34	5.86221e-30	0.653163	0.489	0.207
EVI2B1	CD8 T/NK cells	3.61589e-34	8.05764e-30	0.52769	0.32	0.1
COTL11	CD8 T/NK cells	4.14351e-34	9.2334e-30	0.609733	0.514	0.221
CMTM61	CD8 T/NK cells	4.22408e-34	9.41295e-30	0.61004	0.385	0.14
ARID5A	CD8 T/NK cells	6.65386e-34	1.48275e-29	0.526447	0.289	0.084
UHMK11	CD8 T/NK cells	7.73933e-34	1.72463e-29	0.66423	0.465	0.188
NR3C11	CD8 T/NK cells	1.06948e-33	2.38322e-29	0.557596	0.609	0.284
DUSP21	CD8 T/NK cells	1.52663e-33	3.40194e-29	0.779657	0.382	0.14
LITAF1	CD8 T/NK cells	2.07102e-33	4.61507e-29	0.737746	0.397	0.152
C9orf142	CD8 T/NK cells	2.48256e-33	5.53214e-29	0.396391	0.255	0.07
FGFR1OP21	CD8 T/NK cells	2.74824e-33	6.12419e-29	0.547565	0.366	0.127
PTMA1	CD8 T/NK cells	2.76656e-33	6.16501e-29	0.600832	0.886	0.642
RBMS1	CD8 T/NK cells	2.84088e-33	6.33061e-29	0.456204	0.258	0.071
BTN3A21	CD8 T/NK cells	4.89891e-33	1.09167e-28	0.613319	0.468	0.195
TSEN54	CD8 T/NK cells	6.85475e-33	1.52751e-28	0.374788	0.262	0.072
REL1	CD8 T/NK cells	1.0432e-32	2.32467e-28	0.737631	0.477	0.202
DDX241	CD8 T/NK cells	1.61149e-32	3.59104e-28	0.64011	0.535	0.24
HNRNPDL1	CD8 T/NK cells	1.73257e-32	3.86087e-28	0.592435	0.622	0.312
RPS6KA31	CD8 T/NK cells	3.19632e-32	7.12267e-28	0.612664	0.443	0.181
CAP11	CD8 T/NK cells	3.42658e-32	7.6358e-28	0.620468	0.674	0.372
CD811	CD8 T/NK cells	4.37919e-32	9.75858e-28	0.478142	0.348	0.118
CD991	CD8 T/NK cells	4.7661e-32	1.06208e-27	0.55722	0.446	0.181
TERF2IP1	CD8 T/NK cells	4.98849e-32	1.11164e-27	0.611038	0.489	0.215
LIMS11	CD8 T/NK cells	5.10601e-32	1.13782e-27	0.635508	0.369	0.135
TSPYL21	CD8 T/NK cells	5.73957e-32	1.279e-27	0.535265	0.366	0.128
BCLAF11	CD8 T/NK cells	6.48643e-32	1.44544e-27	0.615209	0.551	0.258
HELZ1	CD8 T/NK cells	8.12128e-32	1.80975e-27	0.609841	0.342	0.118
HLA-C1	CD8 T/NK cells	8.98677e-32	2.00261e-27	0.441678	0.929	0.77
BNIP2	CD8 T/NK cells	9.80404e-32	2.18473e-27	0.513704	0.295	0.093
HSPA1A1	CD8 T/NK cells	9.91426e-32	2.20929e-27	1.02541	0.735	0.488
H3F3B1	CD8 T/NK cells	1.09336e-31	2.43644e-27	0.564586	0.855	0.589
PSD41	CD8 T/NK cells	1.19647e-31	2.66621e-27	0.510665	0.375	0.135
YWHAZ1	CD8 T/NK cells	1.26564e-31	2.82036e-27	0.571672	0.695	0.394
RASA2	CD8 T/NK cells	1.69274e-31	3.7721e-27	0.500195	0.255	0.073
CD37	CD8 T/NK cells	1.70457e-31	3.79847e-27	0.427845	0.255	0.072
ATP11B1	CD8 T/NK cells	1.84552e-31	4.11256e-27	0.595301	0.351	0.125
SH3BGRL31	CD8 T/NK cells	2.12686e-31	4.73949e-27	0.692918	0.578	0.295
MATR31	CD8 T/NK cells	2.32305e-31	5.17668e-27	0.577348	0.631	0.311
KMT2A1	CD8 T/NK cells	2.3916e-31	5.32943e-27	0.645916	0.489	0.216
SLK1	CD8 T/NK cells	2.81307e-31	6.26864e-27	0.714267	0.458	0.205
AUTS21	CD8 T/NK cells	2.99378e-31	6.67133e-27	0.585824	0.382	0.138
FAM49B	CD8 T/NK cells	3.65101e-31	8.1359e-27	0.508724	0.36	0.129
ZFP36L21	CD8 T/NK cells	4.57517e-31	1.01953e-26	0.65114	0.714	0.419
DIAPH11	CD8 T/NK cells	4.68138e-31	1.0432e-26	0.585713	0.511	0.228
DDX3X1	CD8 T/NK cells	4.78402e-31	1.06607e-26	0.632613	0.625	0.33
MYO9B1	CD8 T/NK cells	5.39864e-31	1.20303e-26	0.5613	0.348	0.121
CYBA	CD8 T/NK cells	7.60013e-31	1.69361e-26	0.606796	0.468	0.206
SRSF31	CD8 T/NK cells	8.38484e-31	1.86848e-26	0.646055	0.597	0.316
RECQL	CD8 T/NK cells	1.12556e-30	2.5082e-26	0.53832	0.258	0.075
BZW11	CD8 T/NK cells	1.28971e-30	2.87399e-26	0.515516	0.345	0.121
CSK	CD8 T/NK cells	1.41544e-30	3.15416e-26	0.500514	0.277	0.085
LBR	CD8 T/NK cells	1.55189e-30	3.45822e-26	0.47664	0.302	0.097
HNRNPA31	CD8 T/NK cells	2.12019e-30	4.72464e-26	0.595572	0.498	0.225
HMHA11	CD8 T/NK cells	3.15685e-30	7.03472e-26	0.488972	0.36	0.13
PRKX1	CD8 T/NK cells	3.17194e-30	7.06835e-26	0.667704	0.298	0.097
FAM46C1	CD8 T/NK cells	5.37962e-30	1.19879e-25	0.607006	0.394	0.153
PTP4A21	CD8 T/NK cells	5.49729e-30	1.22502e-25	0.535803	0.698	0.399
SAMD9L	CD8 T/NK cells	5.60231e-30	1.24842e-25	0.508166	0.323	0.11
SYNRG1	CD8 T/NK cells	5.77368e-30	1.28661e-25	0.549641	0.36	0.132
WDR261	CD8 T/NK cells	5.83794e-30	1.30093e-25	0.562517	0.348	0.127
RPLP11	CD8 T/NK cells	6.09545e-30	1.35831e-25	0.450156	0.935	0.786
NAA501	CD8 T/NK cells	1.0375e-29	2.31198e-25	0.594785	0.474	0.208
ROCK11	CD8 T/NK cells	1.03994e-29	2.31739e-25	0.563263	0.505	0.229
JUND1	CD8 T/NK cells	1.14489e-29	2.55126e-25	0.586871	0.671	0.382
ARF6	CD8 T/NK cells	1.99023e-29	4.43502e-25	0.548776	0.338	0.121
1991-09-01	CD8 T/NK cells	2.24671e-29	5.00656e-25	0.566461	0.492	0.229
RBM38	CD8 T/NK cells	2.58991e-29	5.77136e-25	0.534492	0.255	0.077
RHOF	CD8 T/NK cells	2.75908e-29	6.14833e-25	0.398311	0.274	0.084
PPP2R5E	CD8 T/NK cells	2.91519e-29	6.4962e-25	0.500732	0.326	0.114
SMEK11	CD8 T/NK cells	3.49274e-29	7.78323e-25	0.541099	0.483	0.217
S100A41	CD8 T/NK cells	4.62712e-29	1.03111e-24	0.585989	0.274	0.087
B2M1	CD8 T/NK cells	4.69404e-29	1.04602e-24	0.385039	0.988	0.935
TIPARP1	CD8 T/NK cells	7.13834e-29	1.59071e-24	0.596724	0.36	0.138
LEPROTL11	CD8 T/NK cells	1.15283e-28	2.56898e-24	0.505546	0.394	0.153
SMURF2	CD8 T/NK cells	1.46674e-28	3.26848e-24	0.583315	0.28	0.09
HECA1	CD8 T/NK cells	1.68375e-28	3.75207e-24	0.412148	0.474	0.199
IL32	CD8 T/NK cells	1.7226e-28	3.83864e-24	0.619504	0.612	0.336
TMX41	CD8 T/NK cells	2.04549e-28	4.55816e-24	0.574268	0.409	0.17
TGFBR2	CD8 T/NK cells	2.85713e-28	6.36682e-24	0.423133	0.28	0.089
CD971	CD8 T/NK cells	3.39789e-28	7.57185e-24	0.468436	0.345	0.125
SF3B11	CD8 T/NK cells	3.45397e-28	7.69682e-24	0.54452	0.683	0.384
MSL21	CD8 T/NK cells	4.12404e-28	9.19001e-24	0.524602	0.308	0.106
PELO	CD8 T/NK cells	6.54794e-28	1.45914e-23	0.442193	0.262	0.082
MAPK11	CD8 T/NK cells	7.05717e-28	1.57262e-23	0.525229	0.345	0.129
FBXW71	CD8 T/NK cells	7.44105e-28	1.65816e-23	0.435217	0.357	0.132
CD441	CD8 T/NK cells	9.48764e-28	2.11423e-23	0.454982	0.428	0.172
SCML4	CD8 T/NK cells	9.93029e-28	2.21287e-23	0.549287	0.277	0.091
PTBP31	CD8 T/NK cells	1.00266e-27	2.23433e-23	0.549849	0.462	0.207
PDE4D1	CD8 T/NK cells	1.31155e-27	2.92267e-23	0.524014	0.462	0.196
SMARCA51	CD8 T/NK cells	1.37696e-27	3.06841e-23	0.473414	0.566	0.277
ZFP36L11	CD8 T/NK cells	2.30338e-27	5.13284e-23	0.640881	0.554	0.291
SPCS31	CD8 T/NK cells	2.33915e-27	5.21257e-23	0.445939	0.382	0.15
ARPC21	CD8 T/NK cells	2.38062e-27	5.30497e-23	0.511465	0.812	0.549
PPP1R12A1	CD8 T/NK cells	2.59729e-27	5.7878e-23	0.525932	0.48	0.223
SFPQ1	CD8 T/NK cells	2.68265e-27	5.97802e-23	0.557196	0.631	0.336
NFKBIA1	CD8 T/NK cells	3.79261e-27	8.45145e-23	0.60762	0.634	0.361
CREM1	CD8 T/NK cells	4.48449e-27	9.99323e-23	0.615074	0.468	0.21
BIRC31	CD8 T/NK cells	5.34334e-27	1.19071e-22	0.778067	0.483	0.227
WDR821	CD8 T/NK cells	1.07873e-26	2.40385e-22	0.52058	0.422	0.181
EIF4G21	CD8 T/NK cells	1.58127e-26	3.52371e-22	0.521243	0.698	0.418
PNRC11	CD8 T/NK cells	1.75861e-26	3.91888e-22	0.521935	0.563	0.286
CDK6	CD8 T/NK cells	2.73096e-26	6.08567e-22	0.526877	0.302	0.108
RAPGEF11	CD8 T/NK cells	2.89029e-26	6.44072e-22	0.528602	0.317	0.115
EPS15	CD8 T/NK cells	3.14713e-26	7.01306e-22	0.496029	0.265	0.088
GPRIN31	CD8 T/NK cells	3.8126e-26	8.496e-22	0.546546	0.397	0.165
SAMSN11	CD8 T/NK cells	5.68221e-26	1.26622e-21	0.537743	0.406	0.167
MSH3	CD8 T/NK cells	7.17258e-26	1.59834e-21	0.57774	0.268	0.091
NDNL21	CD8 T/NK cells	7.39311e-26	1.64748e-21	0.445473	0.28	0.095
LPIN11	CD8 T/NK cells	8.93676e-26	1.99147e-21	0.479107	0.289	0.1
ASXL2	CD8 T/NK cells	9.82133e-26	2.18859e-21	0.48038	0.283	0.098
SLAIN2	CD8 T/NK cells	1.22454e-25	2.72877e-21	0.572591	0.317	0.119
IRS2	CD8 T/NK cells	1.29678e-25	2.88975e-21	0.814823	0.274	0.1
HSPA81	CD8 T/NK cells	1.32142e-25	2.94464e-21	0.506164	0.812	0.574
MYH91	CD8 T/NK cells	1.35275e-25	3.01447e-21	0.542969	0.665	0.394
CCT41	CD8 T/NK cells	1.40842e-25	3.13852e-21	0.463058	0.394	0.164
RAD211	CD8 T/NK cells	1.69809e-25	3.78403e-21	0.490097	0.502	0.239
NFATC2	CD8 T/NK cells	1.72699e-25	3.84844e-21	0.479344	0.268	0.089
KPNB11	CD8 T/NK cells	2.04314e-25	4.55293e-21	0.475955	0.52	0.255
CLK11	CD8 T/NK cells	2.58221e-25	5.75421e-21	0.472951	0.449	0.201
FOSL21	CD8 T/NK cells	3.06919e-25	6.83939e-21	0.730305	0.44	0.209
SRSF51	CD8 T/NK cells	3.45397e-25	7.69682e-21	0.561207	0.652	0.384
ARPP19	CD8 T/NK cells	3.69116e-25	8.22539e-21	0.380142	0.302	0.108
NEDD91	CD8 T/NK cells	4.0232e-25	8.96529e-21	0.499492	0.391	0.163
NUCKS11	CD8 T/NK cells	6.01871e-25	1.34121e-20	0.440383	0.545	0.272
CAPG	CD8 T/NK cells	6.32067e-25	1.4085e-20	0.569744	0.268	0.094
USP471	CD8 T/NK cells	9.40279e-25	2.09532e-20	0.616146	0.378	0.162
MOB1A1	CD8 T/NK cells	1.21771e-24	2.71355e-20	0.561656	0.44	0.205
MIER11	CD8 T/NK cells	1.2967e-24	2.88956e-20	0.486052	0.412	0.181
EVI2A1	CD8 T/NK cells	1.3556e-24	3.02081e-20	0.449791	0.265	0.089
LSM14A1	CD8 T/NK cells	1.38358e-24	3.08318e-20	0.458975	0.369	0.153
G3BP11	CD8 T/NK cells	1.48203e-24	3.30256e-20	0.623179	0.36	0.152
XRN2	CD8 T/NK cells	1.51236e-24	3.37014e-20	0.499794	0.317	0.122
TPM31	CD8 T/NK cells	1.6294e-24	3.63096e-20	0.533115	0.723	0.466
HNRNPC1	CD8 T/NK cells	1.76515e-24	3.93346e-20	0.501232	0.588	0.317
RBM391	CD8 T/NK cells	2.14564e-24	4.78134e-20	0.503769	0.708	0.442
PTPN12	CD8 T/NK cells	2.16999e-24	4.8356e-20	0.475955	0.311	0.118
KDM5A1	CD8 T/NK cells	2.33962e-24	5.21362e-20	0.576772	0.44	0.204
PDE4B1	CD8 T/NK cells	2.3759e-24	5.29446e-20	0.467269	0.286	0.102
TACC11	CD8 T/NK cells	2.69955e-24	6.01567e-20	0.463104	0.326	0.123
MYCBP21	CD8 T/NK cells	2.78716e-24	6.21091e-20	0.579004	0.385	0.165
APMAP	CD8 T/NK cells	3.43905e-24	7.66358e-20	0.428532	0.277	0.098
ATP6AP2	CD8 T/NK cells	3.70476e-24	8.25568e-20	0.366002	0.292	0.107
DERL1	CD8 T/NK cells	4.0262e-24	8.97198e-20	0.404981	0.317	0.12
HNRNPU1	CD8 T/NK cells	4.11915e-24	9.17912e-20	0.513818	0.686	0.421
ARAP21	CD8 T/NK cells	4.87104e-24	1.08546e-19	0.462775	0.422	0.186
HNRNPA01	CD8 T/NK cells	5.16416e-24	1.15078e-19	0.505584	0.369	0.157
KAT6B	CD8 T/NK cells	5.31218e-24	1.18377e-19	0.611781	0.314	0.121
ZBTB381	CD8 T/NK cells	5.34734e-24	1.1916e-19	0.591115	0.366	0.157
IVNS1ABP1	CD8 T/NK cells	7.8669e-24	1.75306e-19	0.579026	0.403	0.185
SRSF71	CD8 T/NK cells	7.95735e-24	1.77322e-19	0.458568	0.597	0.321
VPS37B1	CD8 T/NK cells	8.02435e-24	1.78815e-19	0.549977	0.32	0.124
RAP1B	CD8 T/NK cells	8.45789e-24	1.88476e-19	0.404899	0.305	0.114
ERBB2IP1	CD8 T/NK cells	8.85428e-24	1.97309e-19	0.479542	0.52	0.259
PPM1K	CD8 T/NK cells	9.07615e-24	2.02253e-19	0.454074	0.252	0.085
HNRNPK1	CD8 T/NK cells	9.23774e-24	2.05854e-19	0.461602	0.548	0.283
RLF1	CD8 T/NK cells	1.2925e-23	2.88021e-19	0.529753	0.292	0.108
SMC4	CD8 T/NK cells	1.80271e-23	4.01715e-19	0.626829	0.335	0.138
RBM8A	CD8 T/NK cells	2.13971e-23	4.76814e-19	0.363249	0.335	0.132
ESYT21	CD8 T/NK cells	2.67242e-23	5.95521e-19	0.501623	0.32	0.127
IRF41	CD8 T/NK cells	2.95031e-23	6.57448e-19	0.695504	0.258	0.091
FAM208A	CD8 T/NK cells	3.8797e-23	8.64552e-19	0.495006	0.265	0.093
NAP1L41	CD8 T/NK cells	4.09733e-23	9.13048e-19	0.530408	0.363	0.157
WAC1	CD8 T/NK cells	4.28438e-23	9.54731e-19	0.479108	0.532	0.279
HSPA51	CD8 T/NK cells	4.55538e-23	1.01512e-18	0.438397	0.782	0.511
TSC22D31	CD8 T/NK cells	4.57678e-23	1.01989e-18	0.465278	0.449	0.207
PHF201	CD8 T/NK cells	6.45496e-23	1.43842e-18	0.580681	0.271	0.099
TRA2B1	CD8 T/NK cells	7.60476e-23	1.69465e-18	0.502555	0.502	0.253
EHD11	CD8 T/NK cells	9.76992e-23	2.17713e-18	0.498074	0.375	0.165
PPP2R5C1	CD8 T/NK cells	1.21993e-22	2.7185e-18	0.435194	0.462	0.217
IL7R1	CD8 T/NK cells	1.25597e-22	2.79879e-18	0.522753	0.514	0.247
MGEA51	CD8 T/NK cells	1.39594e-22	3.11072e-18	0.532764	0.434	0.206
ATF7IP1	CD8 T/NK cells	1.60223e-22	3.57042e-18	0.551563	0.338	0.14
OXNAD1	CD8 T/NK cells	1.62541e-22	3.62207e-18	0.421463	0.277	0.102
BTN3A1	CD8 T/NK cells	1.74808e-22	3.89543e-18	0.462749	0.295	0.113
REST1	CD8 T/NK cells	1.79338e-22	3.99637e-18	0.557083	0.369	0.162
MGAT51	CD8 T/NK cells	1.82218e-22	4.06054e-18	0.449388	0.317	0.126
STX16	CD8 T/NK cells	1.97459e-22	4.40017e-18	0.379809	0.32	0.126
ABLIM11	CD8 T/NK cells	2.40553e-22	5.36049e-18	0.653609	0.468	0.231
CCNI1	CD8 T/NK cells	2.78014e-22	6.19527e-18	0.432248	0.729	0.466
H1FX1	CD8 T/NK cells	3.07992e-22	6.8633e-18	0.571806	0.406	0.186
SRSF21	CD8 T/NK cells	3.12211e-22	6.95732e-18	0.456749	0.517	0.264
LDHB1	CD8 T/NK cells	3.46206e-22	7.71485e-18	0.376177	0.385	0.164
FOXO11	CD8 T/NK cells	3.61985e-22	8.06647e-18	0.476016	0.274	0.101
TAPBP1	CD8 T/NK cells	3.94479e-22	8.79056e-18	0.441967	0.545	0.294
RANBP21	CD8 T/NK cells	4.25008e-22	9.47088e-18	0.553157	0.508	0.259
URI1	CD8 T/NK cells	4.8813e-22	1.08775e-17	0.531835	0.286	0.111
N4BP11	CD8 T/NK cells	6.18628e-22	1.37855e-17	0.489594	0.298	0.116
AES1	CD8 T/NK cells	6.96335e-22	1.55171e-17	0.46412	0.446	0.22
BBX1	CD8 T/NK cells	7.35505e-22	1.639e-17	0.522981	0.354	0.152
SETX1	CD8 T/NK cells	7.6326e-22	1.70085e-17	0.531937	0.455	0.227
PRKDC	CD8 T/NK cells	8.99224e-22	2.00383e-17	0.589664	0.271	0.103
SFT2D2	CD8 T/NK cells	9.35323e-22	2.08427e-17	0.51299	0.268	0.099
UBTF	CD8 T/NK cells	9.8576e-22	2.19667e-17	0.526557	0.357	0.156
YPEL51	CD8 T/NK cells	1.49433e-21	3.32997e-17	0.505132	0.545	0.29
NOLC11	CD8 T/NK cells	1.62067e-21	3.6115e-17	0.479542	0.351	0.151
UBE2G2	CD8 T/NK cells	1.86329e-21	4.15214e-17	0.526498	0.345	0.147
HNRNPM1	CD8 T/NK cells	1.99729e-21	4.45076e-17	0.4406	0.523	0.277
CSRNP11	CD8 T/NK cells	2.22526e-21	4.95876e-17	0.50195	0.406	0.191
RBM31	CD8 T/NK cells	3.31449e-21	7.38601e-17	0.41683	0.505	0.26
SP110	CD8 T/NK cells	3.58271e-21	7.9837e-17	0.466101	0.317	0.129
PFN11	CD8 T/NK cells	3.77367e-21	8.40925e-17	0.578732	0.557	0.338
SH3KBP11	CD8 T/NK cells	5.46779e-21	1.21844e-16	0.462153	0.372	0.166
ITSN21	CD8 T/NK cells	5.70721e-21	1.27179e-16	0.516387	0.394	0.185
JUNB1	CD8 T/NK cells	5.97799e-21	1.33214e-16	0.663185	0.578	0.356
PPP1R21	CD8 T/NK cells	6.8691e-21	1.53071e-16	0.442277	0.348	0.149
FUBP11	CD8 T/NK cells	7.16747e-21	1.5972e-16	0.516341	0.369	0.169
PAK21	CD8 T/NK cells	8.17232e-21	1.82112e-16	0.435779	0.388	0.181
PSIP11	CD8 T/NK cells	8.74809e-21	1.94943e-16	0.392328	0.317	0.131
NOP581	CD8 T/NK cells	1.07252e-20	2.39e-16	0.450198	0.452	0.223
BPTF1	CD8 T/NK cells	1.10336e-20	2.45872e-16	0.572649	0.532	0.298
NUCB21	CD8 T/NK cells	1.10358e-20	2.45922e-16	0.421811	0.32	0.131
DYRK1A	CD8 T/NK cells	1.17164e-20	2.61088e-16	0.37782	0.28	0.108
AHSA11	CD8 T/NK cells	1.75639e-20	3.91393e-16	0.424672	0.36	0.16
ALKBH51	CD8 T/NK cells	1.84434e-20	4.10992e-16	0.413692	0.298	0.121
SYNCRIP1	CD8 T/NK cells	2.10522e-20	4.69127e-16	0.501925	0.431	0.211
PRRC2C1	CD8 T/NK cells	2.14264e-20	4.77465e-16	0.50599	0.735	0.488
SON1	CD8 T/NK cells	3.01623e-20	6.72136e-16	0.439522	0.689	0.459
SLC38A21	CD8 T/NK cells	3.78517e-20	8.43487e-16	0.479968	0.357	0.159
RCAN31	CD8 T/NK cells	4.7165e-20	1.05103e-15	0.398724	0.258	0.096
BHLHE40	CD8 T/NK cells	5.25763e-20	1.17161e-15	0.469821	0.252	0.095
ZNF3941	CD8 T/NK cells	6.03561e-20	1.34497e-15	0.379011	0.274	0.107
PTPRA	CD8 T/NK cells	6.09286e-20	1.35773e-15	0.465903	0.252	0.095
HNRNPA11	CD8 T/NK cells	7.42659e-20	1.65494e-15	0.432433	0.622	0.371
GNA131	CD8 T/NK cells	8.84813e-20	1.97172e-15	0.438185	0.305	0.126
DR11	CD8 T/NK cells	1.01902e-19	2.27078e-15	0.427378	0.323	0.138
DUSP51	CD8 T/NK cells	1.04562e-19	2.33006e-15	0.40703	0.292	0.118
RORA1	CD8 T/NK cells	1.36778e-19	3.04795e-15	0.353486	0.348	0.149
GABARAPL11	CD8 T/NK cells	1.375e-19	3.06406e-15	0.414299	0.4	0.187
BDP11	CD8 T/NK cells	1.84759e-19	4.11717e-15	0.473262	0.397	0.192
SERBP11	CD8 T/NK cells	1.89699e-19	4.22726e-15	0.374852	0.582	0.326
PTK2B	CD8 T/NK cells	2.10886e-19	4.69938e-15	0.387815	0.305	0.126
CHD21	CD8 T/NK cells	2.18105e-19	4.86026e-15	0.484305	0.551	0.312
XRCC61	CD8 T/NK cells	2.48089e-19	5.52841e-15	0.415674	0.483	0.256
SNRPN	CD8 T/NK cells	2.5009e-19	5.57301e-15	0.357043	0.262	0.1
KMT2E1	CD8 T/NK cells	3.04493e-19	6.78533e-15	0.470861	0.563	0.327
YME1L11	CD8 T/NK cells	3.05076e-19	6.79831e-15	0.442186	0.514	0.283
ARID4B1	CD8 T/NK cells	3.37488e-19	7.52059e-15	0.459444	0.498	0.272
GPBP11	CD8 T/NK cells	3.99724e-19	8.90746e-15	0.492733	0.498	0.267
UBE2D31	CD8 T/NK cells	4.42202e-19	9.85403e-15	0.454691	0.662	0.405
SURF41	CD8 T/NK cells	4.46221e-19	9.94358e-15	0.407686	0.495	0.264
TRMT1121	CD8 T/NK cells	5.18369e-19	1.15513e-14	0.441547	0.351	0.161
BAZ1B1	CD8 T/NK cells	5.41563e-19	1.20682e-14	0.450463	0.449	0.228
IK1	CD8 T/NK cells	5.5069e-19	1.22716e-14	0.421211	0.406	0.198
KDM2A1	CD8 T/NK cells	5.72462e-19	1.27567e-14	0.396015	0.338	0.152
TROVE2	CD8 T/NK cells	5.80957e-19	1.2946e-14	0.467892	0.302	0.126
CD8A1	CD8 T/NK cells	6.74782e-19	1.50368e-14	0.573054	0.462	0.248
FYTTD1	CD8 T/NK cells	7.40861e-19	1.65093e-14	0.344541	0.258	0.1
METTL91	CD8 T/NK cells	8.75149e-19	1.95018e-14	0.38046	0.332	0.147
2002-09-01	CD8 T/NK cells	9.93603e-19	2.21414e-14	0.414665	0.443	0.227
SMCHD11	CD8 T/NK cells	1.04804e-18	2.33546e-14	0.475976	0.508	0.286
ARPC4	CD8 T/NK cells	1.16488e-18	2.59582e-14	0.398346	0.323	0.143
CTSC	CD8 T/NK cells	1.45076e-18	3.23288e-14	0.356064	0.283	0.116
TNKS2	CD8 T/NK cells	1.47114e-18	3.27829e-14	0.406509	0.252	0.098
PPP1R15A1	CD8 T/NK cells	1.56784e-18	3.49378e-14	0.681963	0.588	0.362
RARRES3	CD8 T/NK cells	1.6151e-18	3.59908e-14	0.383982	0.609	0.361
RPL23A1	CD8 T/NK cells	1.69346e-18	3.77371e-14	0.417729	0.56	0.327
BIRC2	CD8 T/NK cells	1.77819e-18	3.96251e-14	0.37194	0.308	0.132
IDI11	CD8 T/NK cells	1.97361e-18	4.398e-14	0.511123	0.406	0.202
HSPA1B1	CD8 T/NK cells	2.27983e-18	5.08038e-14	0.972974	0.572	0.386
UBE2I	CD8 T/NK cells	2.30973e-18	5.147e-14	0.322551	0.283	0.116
TCP11	CD8 T/NK cells	2.31025e-18	5.14817e-14	0.418282	0.431	0.218
CHURC1	CD8 T/NK cells	2.90337e-18	6.46988e-14	0.449703	0.271	0.112
DHX91	CD8 T/NK cells	3.58513e-18	7.98911e-14	0.440695	0.351	0.163
PPP2CA1	CD8 T/NK cells	3.61787e-18	8.06206e-14	0.421019	0.378	0.182
FBL2	CD8 T/NK cells	4.16143e-18	9.27333e-14	0.388677	0.397	0.196
DRAP1	CD8 T/NK cells	4.57628e-18	1.01978e-13	0.418305	0.298	0.13
MBD21	CD8 T/NK cells	5.14166e-18	1.14577e-13	0.408189	0.366	0.174
TBCB	CD8 T/NK cells	5.68908e-18	1.26775e-13	0.361199	0.268	0.109
BAZ1A1	CD8 T/NK cells	6.26975e-18	1.39715e-13	0.480934	0.382	0.189
YY11	CD8 T/NK cells	6.86778e-18	1.53042e-13	0.381833	0.514	0.287
CCT21	CD8 T/NK cells	7.26323e-18	1.61854e-13	0.594914	0.351	0.167
SMAP21	CD8 T/NK cells	7.7528e-18	1.72763e-13	0.348178	0.348	0.157
SNRPB	CD8 T/NK cells	7.75976e-18	1.72918e-13	0.376921	0.342	0.157
RSL24D11	CD8 T/NK cells	8.09288e-18	1.80342e-13	0.398398	0.342	0.157
GNAI3	CD8 T/NK cells	8.23961e-18	1.83611e-13	0.334556	0.271	0.111
MAN1A11	CD8 T/NK cells	8.63198e-18	1.92355e-13	0.494071	0.375	0.186
H2AFZ1	CD8 T/NK cells	9.46458e-18	2.10909e-13	0.412994	0.4	0.199
STAG21	CD8 T/NK cells	9.5225e-18	2.12199e-13	0.446624	0.397	0.197
PRDM21	CD8 T/NK cells	9.52524e-18	2.1226e-13	0.504112	0.317	0.14
CTCF1	CD8 T/NK cells	1.06272e-17	2.36816e-13	0.459806	0.338	0.159
ANAPC16	CD8 T/NK cells	1.08053e-17	2.40785e-13	0.283171	0.394	0.19
RPLP22	CD8 T/NK cells	1.18604e-17	2.64298e-13	0.315794	0.908	0.774
CCND3	CD8 T/NK cells	1.44241e-17	3.21426e-13	0.312737	0.258	0.104
TAB21	CD8 T/NK cells	1.49726e-17	3.3365e-13	0.458533	0.351	0.163
RPS201	CD8 T/NK cells	1.59773e-17	3.56038e-13	0.383264	0.831	0.647
VPS13C1	CD8 T/NK cells	1.79823e-17	4.00717e-13	0.526424	0.372	0.188
NAA15	CD8 T/NK cells	1.80003e-17	4.01119e-13	0.420328	0.252	0.101
UBAC2	CD8 T/NK cells	1.83052e-17	4.07912e-13	0.441039	0.28	0.12
CLIP11	CD8 T/NK cells	1.90414e-17	4.24319e-13	0.462563	0.354	0.17
STAT31	CD8 T/NK cells	2.03276e-17	4.52979e-13	0.408918	0.443	0.23
ANKRD121	CD8 T/NK cells	2.14063e-17	4.77018e-13	0.485291	0.575	0.353
ZFAND51	CD8 T/NK cells	2.81958e-17	6.28315e-13	0.472906	0.425	0.225
RNF1251	CD8 T/NK cells	2.97161e-17	6.62194e-13	0.435463	0.308	0.136
CEBPZ1	CD8 T/NK cells	3.29005e-17	7.33156e-13	0.446712	0.425	0.222
BRD21	CD8 T/NK cells	3.59787e-17	8.0175e-13	0.475499	0.585	0.361
IRF2BP21	CD8 T/NK cells	4.00651e-17	8.9281e-13	0.466779	0.517	0.296
EIF11	CD8 T/NK cells	4.39308e-17	9.78955e-13	0.355811	0.862	0.663
LINC006571	CD8 T/NK cells	4.53154e-17	1.00981e-12	0.455344	0.385	0.192
HIPK11	CD8 T/NK cells	4.59374e-17	1.02367e-12	0.419966	0.268	0.112
RPL61	CD8 T/NK cells	5.01833e-17	1.11828e-12	0.425992	0.643	0.413
TPR1	CD8 T/NK cells	5.25897e-17	1.17191e-12	0.468477	0.443	0.245
HNRNPR1	CD8 T/NK cells	5.27944e-17	1.17647e-12	0.425413	0.437	0.232
NIPBL1	CD8 T/NK cells	5.53882e-17	1.23427e-12	0.517763	0.517	0.313
SRP721	CD8 T/NK cells	5.53885e-17	1.23428e-12	0.451005	0.357	0.173
EPC11	CD8 T/NK cells	6.47117e-17	1.44203e-12	0.341957	0.351	0.165
ARPC1B	CD8 T/NK cells	7.67022e-17	1.70923e-12	0.441372	0.532	0.317
FUS1	CD8 T/NK cells	8.17726e-17	1.82222e-12	0.434538	0.542	0.323
PTGES31	CD8 T/NK cells	8.28555e-17	1.84635e-12	0.444631	0.474	0.263
SERINC11	CD8 T/NK cells	9.73348e-17	2.16901e-12	0.325194	0.422	0.214
DAZAP21	CD8 T/NK cells	1.03644e-16	2.30961e-12	0.321931	0.542	0.304
KIDINS220	CD8 T/NK cells	1.32319e-16	2.94859e-12	0.423556	0.258	0.108
C12orf571	CD8 T/NK cells	1.33589e-16	2.97689e-12	0.367012	0.369	0.181
WTAP	CD8 T/NK cells	1.39243e-16	3.1029e-12	0.333699	0.268	0.113
EIF1AX	CD8 T/NK cells	1.80042e-16	4.01206e-12	0.374145	0.271	0.116
HSPA41	CD8 T/NK cells	2.12118e-16	4.72684e-12	0.518179	0.363	0.181
CCDC59	CD8 T/NK cells	2.13745e-16	4.7631e-12	0.339033	0.28	0.121
TANK1	CD8 T/NK cells	2.18392e-16	4.86664e-12	0.346542	0.286	0.125
STIP11	CD8 T/NK cells	2.65202e-16	5.90976e-12	0.497759	0.311	0.141
SAR1A	CD8 T/NK cells	2.73377e-16	6.09193e-12	0.377328	0.311	0.143
SNHG6	CD8 T/NK cells	2.86743e-16	6.38977e-12	0.387139	0.363	0.179
ELMSAN1	CD8 T/NK cells	2.91004e-16	6.48473e-12	0.476703	0.268	0.115
DDIT4	CD8 T/NK cells	3.20155e-16	7.13433e-12	0.501969	0.286	0.126
TRAM11	CD8 T/NK cells	3.22324e-16	7.18266e-12	0.360716	0.425	0.22
ANP32A	CD8 T/NK cells	3.5294e-16	7.86493e-12	0.363439	0.305	0.138
PUM21	CD8 T/NK cells	4.05709e-16	9.04082e-12	0.371148	0.32	0.149
MYADM1	CD8 T/NK cells	4.14206e-16	9.23016e-12	0.349224	0.302	0.133
SMARCC11	CD8 T/NK cells	4.47124e-16	9.96372e-12	0.354823	0.363	0.177
SUMO2	CD8 T/NK cells	4.55533e-16	1.01511e-11	0.329767	0.28	0.121
SUZ121	CD8 T/NK cells	4.82101e-16	1.07431e-11	0.380097	0.32	0.148
SERINC31	CD8 T/NK cells	5.08464e-16	1.13306e-11	0.308394	0.329	0.153
TAX1BP11	CD8 T/NK cells	5.50419e-16	1.22655e-11	0.452954	0.585	0.374
CIRBP	CD8 T/NK cells	5.5401e-16	1.23456e-11	0.390415	0.529	0.314
ABRACL	CD8 T/NK cells	5.90072e-16	1.31492e-11	0.289586	0.283	0.123
ATRX1	CD8 T/NK cells	6.19985e-16	1.38157e-11	0.50003	0.455	0.258
WDR1	CD8 T/NK cells	6.35976e-16	1.41721e-11	0.415766	0.44	0.237
UBA521	CD8 T/NK cells	6.5353e-16	1.45633e-11	0.349366	0.742	0.561
BCAS21	CD8 T/NK cells	7.55702e-16	1.68401e-11	0.39116	0.308	0.141
TAOK11	CD8 T/NK cells	8.15053e-16	1.81626e-11	0.452032	0.314	0.15
PHF31	CD8 T/NK cells	8.56408e-16	1.90842e-11	0.479486	0.449	0.256
SSRP1	CD8 T/NK cells	8.79052e-16	1.95888e-11	0.315254	0.329	0.154
CHD41	CD8 T/NK cells	8.88984e-16	1.98101e-11	0.510711	0.495	0.297
RPL152	CD8 T/NK cells	1.04282e-15	2.32381e-11	0.314431	0.815	0.581
HP1BP31	CD8 T/NK cells	1.06725e-15	2.37827e-11	0.375599	0.56	0.34
SAMD91	CD8 T/NK cells	1.18243e-15	2.63494e-11	0.394443	0.335	0.162
RYBP1	CD8 T/NK cells	1.19048e-15	2.65287e-11	0.508251	0.314	0.152
SPTY2D11	CD8 T/NK cells	1.4555e-15	3.24343e-11	0.369763	0.314	0.146
UBL31	CD8 T/NK cells	2.03538e-15	4.53565e-11	0.363246	0.308	0.144
SH3BGRL	CD8 T/NK cells	2.03637e-15	4.53786e-11	0.359909	0.36	0.18
PAIP21	CD8 T/NK cells	2.04136e-15	4.54898e-11	0.363116	0.28	0.125
PDIA31	CD8 T/NK cells	2.04196e-15	4.55031e-11	0.379382	0.597	0.377
UBE2D2	CD8 T/NK cells	2.09115e-15	4.65991e-11	0.343243	0.323	0.154
EID11	CD8 T/NK cells	2.1307e-15	4.74806e-11	0.339448	0.397	0.204
HIF1A	CD8 T/NK cells	2.22844e-15	4.96586e-11	0.326355	0.268	0.116
CDC421	CD8 T/NK cells	2.28113e-15	5.08327e-11	0.34663	0.526	0.312
PLCL2	CD8 T/NK cells	2.60883e-15	5.81351e-11	0.485265	0.265	0.117
PDS5A1	CD8 T/NK cells	2.78492e-15	6.20591e-11	0.582828	0.326	0.159
HMGN11	CD8 T/NK cells	3.24891e-15	7.23986e-11	0.379217	0.418	0.225
SPOCK21	CD8 T/NK cells	3.36941e-15	7.5084e-11	0.572771	0.258	0.112
NASP1	CD8 T/NK cells	4.34083e-15	9.67311e-11	0.390246	0.323	0.156
MGAT1	CD8 T/NK cells	4.34204e-15	9.67581e-11	0.359375	0.265	0.116
TAP1	CD8 T/NK cells	4.34789e-15	9.68885e-11	0.292002	0.409	0.213
CNBP1	CD8 T/NK cells	4.54081e-15	1.01187e-10	0.291417	0.594	0.352
PTPN11	CD8 T/NK cells	4.65808e-15	1.03801e-10	0.448346	0.302	0.145
USP1	CD8 T/NK cells	4.72982e-15	1.05399e-10	0.501516	0.286	0.133
SDCBP1	CD8 T/NK cells	4.836e-15	1.07765e-10	0.423306	0.289	0.135
RPSA2	CD8 T/NK cells	4.84832e-15	1.0804e-10	0.363614	0.64	0.399
NR4A31	CD8 T/NK cells	5.64359e-15	1.25762e-10	0.503185	0.252	0.111
YWHAB1	CD8 T/NK cells	5.73913e-15	1.27891e-10	0.399695	0.714	0.522
HNRNPUL2	CD8 T/NK cells	6.06062e-15	1.35055e-10	0.314606	0.289	0.133
C6orf621	CD8 T/NK cells	6.14039e-15	1.36832e-10	0.354858	0.391	0.204
MYL12A	CD8 T/NK cells	6.14416e-15	1.36917e-10	0.411085	0.572	0.37
PAPOLA1	CD8 T/NK cells	6.70584e-15	1.49433e-10	0.410289	0.508	0.303
CHD11	CD8 T/NK cells	6.81304e-15	1.51822e-10	0.449835	0.425	0.237
CDR2	CD8 T/NK cells	7.19638e-15	1.60364e-10	0.300112	0.274	0.122
INSIG11	CD8 T/NK cells	7.32299e-15	1.63185e-10	0.444312	0.286	0.132
KIAA15511	CD8 T/NK cells	7.61403e-15	1.69671e-10	0.414307	0.511	0.305
MTDH1	CD8 T/NK cells	7.83492e-15	1.74593e-10	0.442637	0.582	0.37
SPATA131	CD8 T/NK cells	8.83986e-15	1.96988e-10	0.333398	0.258	0.113
ZNF800	CD8 T/NK cells	8.87296e-15	1.97725e-10	0.338466	0.268	0.119
ARID1A	CD8 T/NK cells	9.51113e-15	2.11946e-10	0.474731	0.262	0.117
ZEB21	CD8 T/NK cells	1.22169e-14	2.72241e-10	0.373899	0.255	0.11
RBMX1	CD8 T/NK cells	1.25637e-14	2.7997e-10	0.336388	0.403	0.211
PBRM1	CD8 T/NK cells	1.29391e-14	2.88336e-10	0.433172	0.305	0.147
THUMPD11	CD8 T/NK cells	1.29888e-14	2.89443e-10	0.365891	0.28	0.129
RAN1	CD8 T/NK cells	1.37749e-14	3.06961e-10	0.36148	0.397	0.213
PPP1CA	CD8 T/NK cells	1.43312e-14	3.19356e-10	0.348876	0.391	0.208
RPS4X2	CD8 T/NK cells	1.62829e-14	3.62847e-10	0.273411	0.926	0.794
SSR1	CD8 T/NK cells	1.68892e-14	3.76358e-10	0.409478	0.314	0.151
SMG11	CD8 T/NK cells	1.82949e-14	4.07684e-10	0.360139	0.335	0.167
B4GALT1	CD8 T/NK cells	2.20425e-14	4.91196e-10	0.369617	0.252	0.112
RNF2131	CD8 T/NK cells	2.62628e-14	5.8524e-10	0.443877	0.588	0.388
C20orf24	CD8 T/NK cells	3.26826e-14	7.28299e-10	0.317918	0.277	0.127
KAT6A1	CD8 T/NK cells	3.58148e-14	7.98096e-10	0.332024	0.326	0.158
HUWE11	CD8 T/NK cells	3.98569e-14	8.88172e-10	0.355811	0.342	0.173
KPNA41	CD8 T/NK cells	4.32233e-14	9.63188e-10	0.398986	0.277	0.13
NR1D21	CD8 T/NK cells	4.66876e-14	1.04039e-09	0.399478	0.277	0.13
EIF4A3	CD8 T/NK cells	4.96194e-14	1.10572e-09	0.381875	0.271	0.126
RAB21	CD8 T/NK cells	6.94425e-14	1.54746e-09	0.357409	0.286	0.136
HNRNPH1	CD8 T/NK cells	7.11147e-14	1.58472e-09	0.255948	0.36	0.181
RSRC21	CD8 T/NK cells	7.89836e-14	1.76007e-09	0.461601	0.449	0.26
RGS21	CD8 T/NK cells	8.49099e-14	1.89213e-09	0.674888	0.572	0.408
HSPE11	CD8 T/NK cells	8.74746e-14	1.94928e-09	0.521537	0.545	0.348
NONO	CD8 T/NK cells	1.01824e-13	2.26906e-09	0.30411	0.348	0.179
FAM102A1	CD8 T/NK cells	1.12369e-13	2.50403e-09	0.330388	0.351	0.184
RPS32	CD8 T/NK cells	1.27816e-13	2.84825e-09	0.260283	0.905	0.787
[truncated: 2,122 more rows]

## Sheet: Supplemental Table 2B
Supplemental Table 2
Related to Human Duodenum Biopsies, Figure 2
Statistics for Genes Significantly Upregulated in ACE2+ Epithelial Cells vs. ACE2- Epithelial Cells (wilcox test implemented in R using Seurat package and function FindAllMarkers)
Gene	p-value	p_val_adj	average log fold change vs all other cells	% of Cell Type Expressing	% of Rest of Cells Expressing	Upregulated In
ACE2	0	0	2.23731	1	0	ACE2+ All Epithelial vs. Rest All Epithelial
APOB	1.71422e-158	3.81997e-154	1.01529	0.883	0.519	ACE2+ All Epithelial vs. Rest All Epithelial
TMPRSS15	1.15113e-151	2.56518e-147	0.857663	0.876	0.514	ACE2+ All Epithelial vs. Rest All Epithelial
SEPP1	3.78052e-127	8.4245e-123	0.820899	0.836	0.466	ACE2+ All Epithelial vs. Rest All Epithelial
MME	8.03194e-110	1.78984e-105	0.695663	0.851	0.556	ACE2+ All Epithelial vs. Rest All Epithelial
SLC5A1	1.23659e-107	2.75561e-103	0.657999	0.809	0.478	ACE2+ All Epithelial vs. Rest All Epithelial
APOA4	4.27629e-103	9.52928e-99	0.664973	0.944	0.755	ACE2+ All Epithelial vs. Rest All Epithelial
MTTP	8.15335e-101	1.81689e-96	0.618157	0.776	0.422	ACE2+ All Epithelial vs. Rest All Epithelial
APOA1	2.44664e-100	5.45209e-96	0.698396	0.954	0.769	ACE2+ All Epithelial vs. Rest All Epithelial
CYP3A4	6.74588e-100	1.50325e-95	0.764433	0.717	0.372	ACE2+ All Epithelial vs. Rest All Epithelial
ALDOB	6.44482e-98	1.43616e-93	0.528995	0.995	0.842	ACE2+ All Epithelial vs. Rest All Epithelial
SLC46A1	1.52954e-95	3.40844e-91	0.649452	0.608	0.246	ACE2+ All Epithelial vs. Rest All Epithelial
MEP1B	2.42777e-93	5.41003e-89	0.637513	0.554	0.216	ACE2+ All Epithelial vs. Rest All Epithelial
MEP1A	4.75691e-91	1.06003e-86	0.617723	0.586	0.25	ACE2+ All Epithelial vs. Rest All Epithelial
ALPI	2.01434e-88	4.48875e-84	0.554845	0.659	0.299	ACE2+ All Epithelial vs. Rest All Epithelial
SLC15A1	1.18572e-85	2.64226e-81	0.546669	0.705	0.356	ACE2+ All Epithelial vs. Rest All Epithelial
ACSL5	2.59148e-85	5.77485e-81	0.561484	0.796	0.497	ACE2+ All Epithelial vs. Rest All Epithelial
VNN1	4.57015e-82	1.01841e-77	0.548868	0.519	0.204	ACE2+ All Epithelial vs. Rest All Epithelial
SI	4.8953e-82	1.09087e-77	0.688259	0.764	0.455	ACE2+ All Epithelial vs. Rest All Epithelial
HLA-DRA	1.072e-80	2.38885e-76	0.571227	0.798	0.509	ACE2+ All Epithelial vs. Rest All Epithelial
TM4SF20	2.17647e-80	4.85004e-76	0.527901	0.653	0.321	ACE2+ All Epithelial vs. Rest All Epithelial
FABP2	2.9746e-78	6.62861e-74	0.473414	0.881	0.596	ACE2+ All Epithelial vs. Rest All Epithelial
TM4SF4	6.84017e-78	1.52426e-73	0.541466	0.783	0.467	ACE2+ All Epithelial vs. Rest All Epithelial
SLC26A3	1.63307e-77	3.63914e-73	0.609724	0.824	0.534	ACE2+ All Epithelial vs. Rest All Epithelial
RP11-59E19.1	7.38718e-77	1.64616e-72	0.50747	0.621	0.283	ACE2+ All Epithelial vs. Rest All Epithelial
ANPEP	8.9937e-77	2.00416e-72	0.455405	0.983	0.836	ACE2+ All Epithelial vs. Rest All Epithelial
HLA-DRB1	1.99353e-76	4.44237e-72	0.561567	0.802	0.523	ACE2+ All Epithelial vs. Rest All Epithelial
ADA	2.02079e-76	4.50313e-72	0.483078	0.856	0.588	ACE2+ All Epithelial vs. Rest All Epithelial
MUC13	2.65611e-76	5.91887e-72	0.515405	0.816	0.539	ACE2+ All Epithelial vs. Rest All Epithelial
CIDEB	7.20849e-76	1.60634e-71	0.520275	0.584	0.263	ACE2+ All Epithelial vs. Rest All Epithelial
B2M	2.28305e-75	5.08754e-71	0.473683	0.985	0.914	ACE2+ All Epithelial vs. Rest All Epithelial
CD36	4.69515e-75	1.04627e-70	0.567978	0.444	0.162	ACE2+ All Epithelial vs. Rest All Epithelial
MGAM	1.27842e-73	2.84882e-69	0.588942	0.502	0.21	ACE2+ All Epithelial vs. Rest All Epithelial
CDHR2	1.71966e-72	3.83209e-68	0.490985	0.727	0.404	ACE2+ All Epithelial vs. Rest All Epithelial
SLC6A19	1.48681e-71	3.3132e-67	0.495001	0.672	0.355	ACE2+ All Epithelial vs. Rest All Epithelial
C11orf86	4.26936e-71	9.51385e-67	0.492257	0.538	0.23	ACE2+ All Epithelial vs. Rest All Epithelial
APOC3	9.60248e-71	2.13982e-66	0.567587	0.802	0.516	ACE2+ All Epithelial vs. Rest All Epithelial
CES2	1.18384e-70	2.63807e-66	0.420882	0.944	0.77	ACE2+ All Epithelial vs. Rest All Epithelial
PLIN2	1.20814e-69	2.69221e-65	0.49699	0.744	0.445	ACE2+ All Epithelial vs. Rest All Epithelial
DPP4	3.64941e-69	8.13233e-65	0.474295	0.515	0.22	ACE2+ All Epithelial vs. Rest All Epithelial
CREB3L3	5.77959e-69	1.28792e-64	0.444593	0.719	0.395	ACE2+ All Epithelial vs. Rest All Epithelial
AQP10	1.23707e-68	2.7567e-64	0.688784	0.42	0.158	ACE2+ All Epithelial vs. Rest All Epithelial
APLP2	3.70329e-67	8.25242e-63	0.504309	0.771	0.513	ACE2+ All Epithelial vs. Rest All Epithelial
CYBRD1	1.45263e-66	3.23705e-62	0.493982	0.553	0.261	ACE2+ All Epithelial vs. Rest All Epithelial
XPNPEP2	1.70734e-65	3.80463e-61	0.463841	0.394	0.142	ACE2+ All Epithelial vs. Rest All Epithelial
FOLH1	2.28307e-65	5.0876e-61	0.518883	0.627	0.333	ACE2+ All Epithelial vs. Rest All Epithelial
CDHR5	5.35049e-65	1.1923e-60	0.414889	0.854	0.565	ACE2+ All Epithelial vs. Rest All Epithelial
ITM2B	9.67682e-65	2.15638e-60	0.471595	0.781	0.532	ACE2+ All Epithelial vs. Rest All Epithelial
SLC2A5	1.19518e-63	2.66334e-59	0.44392	0.496	0.218	ACE2+ All Epithelial vs. Rest All Epithelial
SLC13A2	2.07033e-63	4.61353e-59	0.453976	0.555	0.262	ACE2+ All Epithelial vs. Rest All Epithelial
ABCG2	4.59171e-63	1.02322e-58	0.418933	0.412	0.152	ACE2+ All Epithelial vs. Rest All Epithelial
FBP1	2.97529e-62	6.63013e-58	0.455129	0.771	0.493	ACE2+ All Epithelial vs. Rest All Epithelial
NCOA4	1.10214e-61	2.456e-57	0.43835	0.757	0.491	ACE2+ All Epithelial vs. Rest All Epithelial
C1orf115	2.77671e-61	6.18762e-57	0.410709	0.667	0.362	ACE2+ All Epithelial vs. Rest All Epithelial
TREH	2.53437e-60	5.6476e-56	0.479681	0.46	0.198	ACE2+ All Epithelial vs. Rest All Epithelial
PCK2	3.01444e-60	6.71737e-56	0.466721	0.798	0.54	ACE2+ All Epithelial vs. Rest All Epithelial
AOC1	9.94925e-60	2.21709e-55	0.433273	0.616	0.336	ACE2+ All Epithelial vs. Rest All Epithelial
PLS1	1.4276e-59	3.18125e-55	0.419589	0.585	0.296	ACE2+ All Epithelial vs. Rest All Epithelial
CTSD	2.12997e-59	4.74641e-55	0.438097	0.721	0.437	ACE2+ All Epithelial vs. Rest All Epithelial
GPA33	4.27815e-59	9.53343e-55	0.433218	0.561	0.278	ACE2+ All Epithelial vs. Rest All Epithelial
SECTM1	1.4519e-58	3.23541e-54	0.473417	0.356	0.125	ACE2+ All Epithelial vs. Rest All Epithelial
SLC39A4	1.63121e-58	3.63499e-54	0.408399	0.506	0.232	ACE2+ All Epithelial vs. Rest All Epithelial
CTSE	3.22553e-58	7.18776e-54	0.561543	0.445	0.19	ACE2+ All Epithelial vs. Rest All Epithelial
SULT1B1	4.13916e-58	9.22371e-54	0.442015	0.494	0.224	ACE2+ All Epithelial vs. Rest All Epithelial
LDHA	2.12497e-57	4.73528e-53	0.443819	0.773	0.516	ACE2+ All Epithelial vs. Rest All Epithelial
POR	1.04499e-56	2.32865e-52	0.397011	0.559	0.288	ACE2+ All Epithelial vs. Rest All Epithelial
CNDP2	1.2179e-56	2.71397e-52	0.404737	0.737	0.454	ACE2+ All Epithelial vs. Rest All Epithelial
PEPD	4.91943e-56	1.09625e-51	0.385257	0.642	0.355	ACE2+ All Epithelial vs. Rest All Epithelial
SLC4A7	8.00178e-56	1.78312e-51	0.422027	0.678	0.396	ACE2+ All Epithelial vs. Rest All Epithelial
OTOP3	1.937e-55	4.3164e-51	0.409741	0.415	0.172	ACE2+ All Epithelial vs. Rest All Epithelial
CIDEC	3.67046e-55	8.17926e-51	0.405761	0.386	0.149	ACE2+ All Epithelial vs. Rest All Epithelial
KRT20	3.80643e-55	8.48226e-51	0.41549	0.84	0.609	ACE2+ All Epithelial vs. Rest All Epithelial
RHOC	9.38286e-54	2.09088e-49	0.405276	0.699	0.419	ACE2+ All Epithelial vs. Rest All Epithelial
S100G	1.01529e-53	2.26247e-49	0.547586	0.396	0.166	ACE2+ All Epithelial vs. Rest All Epithelial
UGT2B7	1.08807e-53	2.42467e-49	0.421915	0.319	0.111	ACE2+ All Epithelial vs. Rest All Epithelial
C17orf78	1.14249e-53	2.54592e-49	0.466484	0.577	0.305	ACE2+ All Epithelial vs. Rest All Epithelial
CYP2J2	1.19029e-53	2.65244e-49	0.418776	0.307	0.104	ACE2+ All Epithelial vs. Rest All Epithelial
UGT2A3	2.17592e-53	4.84883e-49	0.412915	0.496	0.239	ACE2+ All Epithelial vs. Rest All Epithelial
ENTPD5	3.50511e-53	7.81078e-49	0.395884	0.394	0.165	ACE2+ All Epithelial vs. Rest All Epithelial
CYP3A5	8.03036e-53	1.78949e-48	0.382722	0.76	0.498	ACE2+ All Epithelial vs. Rest All Epithelial
ENPEP	8.59474e-53	1.91525e-48	0.39618	0.348	0.13	ACE2+ All Epithelial vs. Rest All Epithelial
HPGD	1.09785e-52	2.44645e-48	0.40949	0.658	0.384	ACE2+ All Epithelial vs. Rest All Epithelial
RETSAT	1.27767e-52	2.84716e-48	0.389722	0.62	0.341	ACE2+ All Epithelial vs. Rest All Epithelial
AKR1B10	1.90075e-52	4.23563e-48	0.366401	0.774	0.514	ACE2+ All Epithelial vs. Rest All Epithelial
CD74	3.30063e-52	7.35512e-48	0.40152	0.886	0.702	ACE2+ All Epithelial vs. Rest All Epithelial
C19orf77	3.48582e-52	7.76779e-48	0.311751	0.935	0.769	ACE2+ All Epithelial vs. Rest All Epithelial
EPCAM	9.03216e-52	2.01273e-47	0.378148	0.919	0.755	ACE2+ All Epithelial vs. Rest All Epithelial
MUC17	1.55063e-51	3.45543e-47	0.484557	0.482	0.232	ACE2+ All Epithelial vs. Rest All Epithelial
NBL1	1.72999e-51	3.85511e-47	0.351139	0.631	0.349	ACE2+ All Epithelial vs. Rest All Epithelial
UGT2B17	4.30141e-51	9.58526e-47	0.438676	0.331	0.127	ACE2+ All Epithelial vs. Rest All Epithelial
RPS2	2.58769e-50	5.7664e-46	-0.849685	0.568	0.667	ACE2+ All Epithelial vs. Rest All Epithelial
EDN3	3.79605e-50	8.45912e-46	0.358813	0.384	0.156	ACE2+ All Epithelial vs. Rest All Epithelial
MAF	1.87655e-49	4.18171e-45	0.307189	0.581	0.307	ACE2+ All Epithelial vs. Rest All Epithelial
LAMB3	1.97485e-49	4.40075e-45	0.424079	0.466	0.218	ACE2+ All Epithelial vs. Rest All Epithelial
CYP4F2	3.37561e-49	7.52222e-45	0.33654	0.348	0.134	ACE2+ All Epithelial vs. Rest All Epithelial
GLRX	3.7463e-49	8.34825e-45	0.387024	0.55	0.287	ACE2+ All Epithelial vs. Rest All Epithelial
ACAA1	3.79336e-49	8.45313e-45	0.34784	0.755	0.469	ACE2+ All Epithelial vs. Rest All Epithelial
RPL13	6.81358e-49	1.51834e-44	-0.607505	0.762	0.792	ACE2+ All Epithelial vs. Rest All Epithelial
FABP1	2.19903e-48	4.90032e-44	0.306125	0.989	0.886	ACE2+ All Epithelial vs. Rest All Epithelial
ACOX1	2.63154e-48	5.86413e-44	0.3425	0.61	0.348	ACE2+ All Epithelial vs. Rest All Epithelial
HRASLS2	4.51364e-48	1.00582e-43	0.441625	0.422	0.189	ACE2+ All Epithelial vs. Rest All Epithelial
REEP3	1.47496e-47	3.2868e-43	0.346291	0.433	0.196	ACE2+ All Epithelial vs. Rest All Epithelial
TSPAN8	5.45109e-47	1.21472e-42	0.382129	0.86	0.642	ACE2+ All Epithelial vs. Rest All Epithelial
AGPAT9	3.52555e-46	7.85633e-42	0.304827	0.276	0.092	ACE2+ All Epithelial vs. Rest All Epithelial
PHGR1	3.6881e-46	8.21855e-42	0.428303	0.84	0.607	ACE2+ All Epithelial vs. Rest All Epithelial
GDA	4.2862e-46	9.55137e-42	0.374372	0.541	0.286	ACE2+ All Epithelial vs. Rest All Epithelial
NPNT	6.34801e-46	1.41459e-41	0.362224	0.36	0.146	ACE2+ All Epithelial vs. Rest All Epithelial
MYO15B	2.18411e-45	4.86708e-41	0.298067	0.716	0.434	ACE2+ All Epithelial vs. Rest All Epithelial
APOBEC1	1.26584e-44	2.82081e-40	0.338449	0.32	0.124	ACE2+ All Epithelial vs. Rest All Epithelial
DGAT1	1.66726e-44	3.71532e-40	0.333645	0.768	0.517	ACE2+ All Epithelial vs. Rest All Epithelial
DSC2	2.01693e-44	4.49453e-40	0.362667	0.432	0.205	ACE2+ All Epithelial vs. Rest All Epithelial
MYO1A	2.28189e-44	5.08496e-40	0.317554	0.844	0.625	ACE2+ All Epithelial vs. Rest All Epithelial
SLC40A1	2.68847e-44	5.99098e-40	0.420459	0.666	0.422	ACE2+ All Epithelial vs. Rest All Epithelial
C8G	3.30536e-44	7.36566e-40	0.380798	0.331	0.132	ACE2+ All Epithelial vs. Rest All Epithelial
RTN4	4.25573e-44	9.48346e-40	0.349184	0.637	0.376	ACE2+ All Epithelial vs. Rest All Epithelial
HNF4G	4.39602e-44	9.79609e-40	0.356162	0.467	0.233	ACE2+ All Epithelial vs. Rest All Epithelial
CYP2C9	1.3607e-43	3.03218e-39	0.35638	0.376	0.164	ACE2+ All Epithelial vs. Rest All Epithelial
AGPAT2	2.42948e-43	5.41385e-39	0.367724	0.592	0.34	ACE2+ All Epithelial vs. Rest All Epithelial
FAM132A	3.16592e-43	7.05494e-39	0.316516	0.297	0.111	ACE2+ All Epithelial vs. Rest All Epithelial
TMBIM6	4.18907e-43	9.33492e-39	0.371369	0.785	0.557	ACE2+ All Epithelial vs. Rest All Epithelial
LAMA3	5.22771e-43	1.16494e-38	0.351955	0.336	0.138	ACE2+ All Epithelial vs. Rest All Epithelial
HLA-A	5.41363e-43	1.20637e-38	0.391479	0.958	0.844	ACE2+ All Epithelial vs. Rest All Epithelial
TMEM220	5.48108e-43	1.2214e-38	0.288372	0.335	0.135	ACE2+ All Epithelial vs. Rest All Epithelial
SSX2IP	1.25093e-42	2.78757e-38	0.371008	0.463	0.235	ACE2+ All Epithelial vs. Rest All Epithelial
HTATIP2	1.29714e-42	2.89055e-38	0.406531	0.492	0.266	ACE2+ All Epithelial vs. Rest All Epithelial
HSD17B2	1.97982e-42	4.41184e-38	0.35134	0.648	0.403	ACE2+ All Epithelial vs. Rest All Epithelial
PGRMC2	4.10679e-42	9.15157e-38	0.345767	0.592	0.345	ACE2+ All Epithelial vs. Rest All Epithelial
FMO5	8.74388e-42	1.94849e-37	0.303339	0.308	0.12	ACE2+ All Epithelial vs. Rest All Epithelial
OAT	1.2825e-41	2.85793e-37	0.334174	0.676	0.421	ACE2+ All Epithelial vs. Rest All Epithelial
SLC3A1	1.51181e-41	3.36891e-37	0.333322	0.374	0.168	ACE2+ All Epithelial vs. Rest All Epithelial
EMB	1.75952e-41	3.9209e-37	0.328777	0.432	0.212	ACE2+ All Epithelial vs. Rest All Epithelial
ERBB2IP	2.0079e-41	4.4744e-37	0.342999	0.432	0.213	ACE2+ All Epithelial vs. Rest All Epithelial
MOGAT2	2.69401e-41	6.00334e-37	0.308281	0.36	0.157	ACE2+ All Epithelial vs. Rest All Epithelial
TMEM37	5.46702e-41	1.21827e-36	0.316253	0.344	0.146	ACE2+ All Epithelial vs. Rest All Epithelial
CYP2C18	1.95479e-40	4.35606e-36	0.318704	0.302	0.119	ACE2+ All Epithelial vs. Rest All Epithelial
LPIN2	2.85143e-40	6.35413e-36	0.301304	0.479	0.243	ACE2+ All Epithelial vs. Rest All Epithelial
MPP1	3.99624e-40	8.90522e-36	0.269028	0.321	0.132	ACE2+ All Epithelial vs. Rest All Epithelial
SAR1B	5.36827e-40	1.19627e-35	0.327065	0.435	0.217	ACE2+ All Epithelial vs. Rest All Epithelial
SULT1A1	6.3529e-40	1.41568e-35	0.304416	0.788	0.543	ACE2+ All Epithelial vs. Rest All Epithelial
RARRES3	1.24527e-39	2.77495e-35	0.358736	0.513	0.278	ACE2+ All Epithelial vs. Rest All Epithelial
TDP2	1.25018e-39	2.78589e-35	0.320096	0.523	0.286	ACE2+ All Epithelial vs. Rest All Epithelial
C2orf88	1.31558e-39	2.93165e-35	0.274109	0.397	0.184	ACE2+ All Epithelial vs. Rest All Epithelial
ATP1A1	2.66205e-39	5.93211e-35	0.361161	0.775	0.562	ACE2+ All Epithelial vs. Rest All Epithelial
P4HB	3.58604e-39	7.99113e-35	0.309011	0.846	0.658	ACE2+ All Epithelial vs. Rest All Epithelial
HHLA2	9.11875e-39	2.03202e-34	0.254292	0.238	0.081	ACE2+ All Epithelial vs. Rest All Epithelial
SLC44A4	1.08663e-38	2.42145e-34	0.285627	0.492	0.262	ACE2+ All Epithelial vs. Rest All Epithelial
MAOB	1.38714e-38	3.0911e-34	0.312433	0.324	0.139	ACE2+ All Epithelial vs. Rest All Epithelial
DHDH	2.51251e-38	5.59889e-34	0.288592	0.331	0.14	ACE2+ All Epithelial vs. Rest All Epithelial
CTD-2228K2.5	2.9098e-38	6.4842e-34	0.288419	0.301	0.121	ACE2+ All Epithelial vs. Rest All Epithelial
TSPAN3	3.24748e-38	7.23668e-34	0.305619	0.625	0.379	ACE2+ All Epithelial vs. Rest All Epithelial
MTRNR2L8	3.53459e-38	7.87648e-34	0.430491	0.548	0.318	ACE2+ All Epithelial vs. Rest All Epithelial
FGL2	5.40004e-38	1.20335e-33	0.32628	0.224	0.075	ACE2+ All Epithelial vs. Rest All Epithelial
LMAN1	6.33415e-38	1.4115e-33	0.299843	0.428	0.216	ACE2+ All Epithelial vs. Rest All Epithelial
NPC1L1	1.33014e-37	2.96409e-33	0.395875	0.344	0.156	ACE2+ All Epithelial vs. Rest All Epithelial
MUC3A	1.7203e-37	3.83352e-33	0.287202	0.297	0.121	ACE2+ All Epithelial vs. Rest All Epithelial
HLA-F	1.8537e-37	4.13078e-33	0.375306	0.661	0.429	ACE2+ All Epithelial vs. Rest All Epithelial
TNFRSF1A	2.90187e-37	6.46652e-33	0.281121	0.407	0.198	ACE2+ All Epithelial vs. Rest All Epithelial
IL32	2.94756e-37	6.56835e-33	0.308533	0.508	0.275	ACE2+ All Epithelial vs. Rest All Epithelial
BTNL8	3.50538e-37	7.81139e-33	0.318179	0.45	0.232	ACE2+ All Epithelial vs. Rest All Epithelial
TGOLN2	3.65334e-37	8.1411e-33	0.315467	0.61	0.377	ACE2+ All Epithelial vs. Rest All Epithelial
ATP2B1	6.09139e-37	1.35741e-32	0.306741	0.521	0.296	ACE2+ All Epithelial vs. Rest All Epithelial
IYD	9.47619e-37	2.11167e-32	0.286948	0.296	0.123	ACE2+ All Epithelial vs. Rest All Epithelial
SLC35G1	1.32692e-36	2.95692e-32	0.301432	0.358	0.167	ACE2+ All Epithelial vs. Rest All Epithelial
SLC2A12	1.34405e-36	2.99509e-32	0.290904	0.143	0.031	ACE2+ All Epithelial vs. Rest All Epithelial
LIPA	1.36952e-36	3.05185e-32	0.350124	0.288	0.119	ACE2+ All Epithelial vs. Rest All Epithelial
MTRNR2L2	1.40926e-36	3.14039e-32	0.377014	0.512	0.288	ACE2+ All Epithelial vs. Rest All Epithelial
HSD17B11	1.5933e-36	3.55052e-32	0.315143	0.588	0.356	ACE2+ All Epithelial vs. Rest All Epithelial
CDH17	2.10256e-36	4.68536e-32	0.327911	0.606	0.375	ACE2+ All Epithelial vs. Rest All Epithelial
TNFSF10	2.2409e-36	4.99362e-32	0.324808	0.514	0.292	ACE2+ All Epithelial vs. Rest All Epithelial
SCP2	2.37653e-36	5.29585e-32	0.32863	0.691	0.467	ACE2+ All Epithelial vs. Rest All Epithelial
SLC6A8	2.51088e-36	5.59523e-32	0.295116	0.279	0.111	ACE2+ All Epithelial vs. Rest All Epithelial
S100A10	2.57295e-36	5.73356e-32	0.302901	0.819	0.614	ACE2+ All Epithelial vs. Rest All Epithelial
PLOD2	2.75482e-36	6.13885e-32	0.306859	0.291	0.122	ACE2+ All Epithelial vs. Rest All Epithelial
GNG12	5.10513e-36	1.13763e-31	0.309844	0.622	0.394	ACE2+ All Epithelial vs. Rest All Epithelial
LPGAT1	6.07268e-36	1.35324e-31	0.278075	0.327	0.147	ACE2+ All Epithelial vs. Rest All Epithelial
CEACAM6	6.10885e-36	1.3613e-31	0.473098	0.269	0.108	ACE2+ All Epithelial vs. Rest All Epithelial
ENPP3	6.33993e-36	1.41279e-31	0.300799	0.16	0.041	ACE2+ All Epithelial vs. Rest All Epithelial
GBP3	8.67531e-36	1.93321e-31	0.297113	0.535	0.31	ACE2+ All Epithelial vs. Rest All Epithelial
HLA-DQB1	1.10486e-35	2.46206e-31	0.439421	0.311	0.139	ACE2+ All Epithelial vs. Rest All Epithelial
CGN	1.87904e-35	4.18725e-31	0.284513	0.509	0.284	ACE2+ All Epithelial vs. Rest All Epithelial
SMPDL3A	2.15967e-35	4.81261e-31	0.269001	0.24	0.089	ACE2+ All Epithelial vs. Rest All Epithelial
FUCA1	2.23341e-35	4.97694e-31	0.291412	0.356	0.169	ACE2+ All Epithelial vs. Rest All Epithelial
CA2	3.09024e-35	6.88628e-31	0.305131	0.573	0.344	ACE2+ All Epithelial vs. Rest All Epithelial
IQGAP2	3.20077e-35	7.1326e-31	0.298112	0.589	0.37	ACE2+ All Epithelial vs. Rest All Epithelial
SLC43A2	3.50958e-35	7.82075e-31	0.289357	0.294	0.123	ACE2+ All Epithelial vs. Rest All Epithelial
RPS18	3.53729e-35	7.88249e-31	-0.542671	0.768	0.79	ACE2+ All Epithelial vs. Rest All Epithelial
RPS8	3.7552e-35	8.36809e-31	-0.566664	0.737	0.752	ACE2+ All Epithelial vs. Rest All Epithelial
CYSTM1	4.3437e-35	9.67951e-31	0.289163	0.758	0.537	ACE2+ All Epithelial vs. Rest All Epithelial
CBR1	4.52318e-35	1.00795e-30	0.266758	0.877	0.698	ACE2+ All Epithelial vs. Rest All Epithelial
ACAA2	7.08227e-35	1.57821e-30	0.313852	0.576	0.348	ACE2+ All Epithelial vs. Rest All Epithelial
RPL32	7.47375e-35	1.66545e-30	-0.637002	0.552	0.636	ACE2+ All Epithelial vs. Rest All Epithelial
DNASE1	9.48153e-35	2.11286e-30	0.279447	0.55	0.321	ACE2+ All Epithelial vs. Rest All Epithelial
CTSZ	1.158e-34	2.58048e-30	0.278528	0.507	0.287	ACE2+ All Epithelial vs. Rest All Epithelial
PMP22	1.43286e-34	3.19298e-30	0.274014	0.19	0.059	ACE2+ All Epithelial vs. Rest All Epithelial
AKR7A3	1.91148e-34	4.25954e-30	0.332817	0.648	0.43	ACE2+ All Epithelial vs. Rest All Epithelial
SLC27A4	2.20219e-34	4.90735e-30	0.263585	0.273	0.111	ACE2+ All Epithelial vs. Rest All Epithelial
RMDN3	2.33105e-34	5.1945e-30	0.278671	0.278	0.116	ACE2+ All Epithelial vs. Rest All Epithelial
HEPH	2.35523e-34	5.2484e-30	0.279522	0.376	0.182	ACE2+ All Epithelial vs. Rest All Epithelial
RPL27A	3.01297e-34	6.7141e-30	-0.523968	0.754	0.764	ACE2+ All Epithelial vs. Rest All Epithelial
RPS12	3.06353e-34	6.82678e-30	-0.491206	0.773	0.78	ACE2+ All Epithelial vs. Rest All Epithelial
SLC31A1	3.62317e-34	8.07387e-30	0.261402	0.368	0.179	ACE2+ All Epithelial vs. Rest All Epithelial
ACAT1	3.94208e-34	8.78454e-30	0.303833	0.394	0.2	ACE2+ All Epithelial vs. Rest All Epithelial
MISP	4.29494e-34	9.57084e-30	0.262358	0.717	0.477	ACE2+ All Epithelial vs. Rest All Epithelial
PCSK5	6.15883e-34	1.37243e-29	0.283699	0.449	0.242	ACE2+ All Epithelial vs. Rest All Epithelial
ISG20	6.37578e-34	1.42078e-29	0.260747	0.434	0.224	ACE2+ All Epithelial vs. Rest All Epithelial
SLC30A10	7.40362e-34	1.64982e-29	0.283872	0.305	0.133	ACE2+ All Epithelial vs. Rest All Epithelial
HLA-DPB1	9.40382e-34	2.09555e-29	0.273149	0.384	0.192	ACE2+ All Epithelial vs. Rest All Epithelial
AHNAK	1.19902e-33	2.67189e-29	0.319942	0.586	0.359	ACE2+ All Epithelial vs. Rest All Epithelial
BST1	1.35308e-33	3.01521e-29	0.261821	0.199	0.067	ACE2+ All Epithelial vs. Rest All Epithelial
PRR13	1.43097e-33	3.18878e-29	0.305721	0.521	0.302	ACE2+ All Epithelial vs. Rest All Epithelial
ADH4	1.69918e-33	3.78645e-29	0.306205	0.446	0.24	ACE2+ All Epithelial vs. Rest All Epithelial
ENPP7	2.29493e-33	5.11401e-29	0.296975	0.212	0.074	ACE2+ All Epithelial vs. Rest All Epithelial
TMED4	3.30066e-33	7.35519e-29	0.301455	0.471	0.268	ACE2+ All Epithelial vs. Rest All Epithelial
DHRS3	4.203e-33	9.36597e-29	0.260909	0.332	0.156	ACE2+ All Epithelial vs. Rest All Epithelial
MAP3K2	4.38887e-33	9.78015e-29	0.297045	0.384	0.197	ACE2+ All Epithelial vs. Rest All Epithelial
FLVCR1	9.01406e-33	2.00869e-28	0.270217	0.284	0.121	ACE2+ All Epithelial vs. Rest All Epithelial
PCK1	1.28038e-32	2.85321e-28	0.351297	0.585	0.366	ACE2+ All Epithelial vs. Rest All Epithelial
RIOK3	1.43671e-32	3.20157e-28	0.262438	0.525	0.306	ACE2+ All Epithelial vs. Rest All Epithelial
SGK1	1.45558e-32	3.24362e-28	0.272225	0.313	0.142	ACE2+ All Epithelial vs. Rest All Epithelial
GOLIM4	1.58851e-32	3.53984e-28	0.298668	0.672	0.46	ACE2+ All Epithelial vs. Rest All Epithelial
HLA-C	1.79119e-32	3.99148e-28	0.321697	0.894	0.747	ACE2+ All Epithelial vs. Rest All Epithelial
AADAC	2.11681e-32	4.7171e-28	0.30031	0.342	0.166	ACE2+ All Epithelial vs. Rest All Epithelial
GPX4	2.55822e-32	5.70075e-28	0.280966	0.754	0.534	ACE2+ All Epithelial vs. Rest All Epithelial
NPTN	2.59825e-32	5.78994e-28	0.273391	0.331	0.157	ACE2+ All Epithelial vs. Rest All Epithelial
ATP1B1	2.59969e-32	5.79316e-28	0.309824	0.76	0.564	ACE2+ All Epithelial vs. Rest All Epithelial
ACADM	2.65787e-32	5.92279e-28	0.274797	0.418	0.222	ACE2+ All Epithelial vs. Rest All Epithelial
SLC7A9	2.88426e-32	6.42728e-28	0.296275	0.282	0.123	ACE2+ All Epithelial vs. Rest All Epithelial
CCSER2	2.90916e-32	6.48277e-28	0.322869	0.314	0.148	ACE2+ All Epithelial vs. Rest All Epithelial
SULT2A1	4.40443e-32	9.81484e-28	0.288897	0.409	0.215	ACE2+ All Epithelial vs. Rest All Epithelial
DST	5.23694e-32	1.167e-27	0.285244	0.61	0.383	ACE2+ All Epithelial vs. Rest All Epithelial
REG1A	6.56731e-32	1.46346e-27	-1.05417	0.414	0.542	ACE2+ All Epithelial vs. Rest All Epithelial
TMEM253	7.94037e-32	1.76943e-27	0.266463	0.343	0.167	ACE2+ All Epithelial vs. Rest All Epithelial
LGALS3	7.9673e-32	1.77543e-27	0.26187	0.834	0.62	ACE2+ All Epithelial vs. Rest All Epithelial
ABCC2	8.04129e-32	1.79192e-27	0.284567	0.255	0.104	ACE2+ All Epithelial vs. Rest All Epithelial
ABHD2	8.59369e-32	1.91502e-27	0.258037	0.469	0.26	ACE2+ All Epithelial vs. Rest All Epithelial
MTRNR2L6	8.80588e-32	1.9623e-27	0.298417	0.334	0.162	ACE2+ All Epithelial vs. Rest All Epithelial
NUCB1	1.0009e-31	2.23042e-27	0.257937	0.504	0.29	ACE2+ All Epithelial vs. Rest All Epithelial
PANK3	1.01742e-31	2.26722e-27	0.255489	0.435	0.237	ACE2+ All Epithelial vs. Rest All Epithelial
TFPI	1.03565e-31	2.30785e-27	0.259326	0.227	0.087	ACE2+ All Epithelial vs. Rest All Epithelial
SLC1A1	1.15056e-31	2.56391e-27	0.278834	0.196	0.068	ACE2+ All Epithelial vs. Rest All Epithelial
TMEM59	1.16787e-31	2.60247e-27	0.275363	0.575	0.353	ACE2+ All Epithelial vs. Rest All Epithelial
HADHB	1.26957e-31	2.82911e-27	0.273895	0.579	0.367	ACE2+ All Epithelial vs. Rest All Epithelial
ABCB1	1.46673e-31	3.26846e-27	0.270952	0.225	0.085	ACE2+ All Epithelial vs. Rest All Epithelial
LAMP1	2.0897e-31	4.65668e-27	0.275351	0.359	0.179	ACE2+ All Epithelial vs. Rest All Epithelial
CXADR	2.57979e-31	5.7488e-27	0.265071	0.318	0.151	ACE2+ All Epithelial vs. Rest All Epithelial
SLC2A2	2.94208e-31	6.55614e-27	0.251529	0.27	0.115	ACE2+ All Epithelial vs. Rest All Epithelial
HYI	4.38156e-31	9.76386e-27	0.316101	0.356	0.177	ACE2+ All Epithelial vs. Rest All Epithelial
ATP1B3	5.29148e-31	1.17915e-26	0.276102	0.315	0.15	ACE2+ All Epithelial vs. Rest All Epithelial
SLC30A1	5.96231e-31	1.32864e-26	0.295016	0.253	0.106	ACE2+ All Epithelial vs. Rest All Epithelial
MXD1	6.58868e-31	1.46822e-26	0.253954	0.399	0.206	ACE2+ All Epithelial vs. Rest All Epithelial
OGDH	7.96689e-31	1.77534e-26	0.261895	0.411	0.221	ACE2+ All Epithelial vs. Rest All Epithelial
SLC25A5	8.66666e-31	1.93128e-26	0.256305	0.802	0.602	ACE2+ All Epithelial vs. Rest All Epithelial
RPS3	9.13817e-31	2.03635e-26	-0.502406	0.771	0.767	ACE2+ All Epithelial vs. Rest All Epithelial
DPEP1	1.85116e-30	4.12511e-26	0.263803	0.412	0.221	ACE2+ All Epithelial vs. Rest All Epithelial
MYH14	2.45465e-30	5.46993e-26	0.262228	0.575	0.36	ACE2+ All Epithelial vs. Rest All Epithelial
HLA-B	2.56495e-30	5.71573e-26	0.330621	0.969	0.891	ACE2+ All Epithelial vs. Rest All Epithelial
GLO1	2.59787e-30	5.78908e-26	0.290061	0.458	0.265	ACE2+ All Epithelial vs. Rest All Epithelial
AQP11	6.80598e-30	1.51664e-25	0.254787	0.2	0.073	ACE2+ All Epithelial vs. Rest All Epithelial
HACL1	6.95043e-30	1.54883e-25	0.28071	0.312	0.149	ACE2+ All Epithelial vs. Rest All Epithelial
DHRS7	8.60941e-30	1.91852e-25	0.264097	0.373	0.195	ACE2+ All Epithelial vs. Rest All Epithelial
PTMA	9.99572e-30	2.22745e-25	-0.779827	0.519	0.587	ACE2+ All Epithelial vs. Rest All Epithelial
RPS6	1.17971e-29	2.62887e-25	-0.474909	0.834	0.814	ACE2+ All Epithelial vs. Rest All Epithelial
NR0B2	1.30358e-29	2.90489e-25	0.29336	0.379	0.202	ACE2+ All Epithelial vs. Rest All Epithelial
COL17A1	1.5126e-29	3.37069e-25	0.275606	0.189	0.066	ACE2+ All Epithelial vs. Rest All Epithelial
RPLP1	1.54717e-29	3.44771e-25	-0.454358	0.733	0.749	ACE2+ All Epithelial vs. Rest All Epithelial
RPL21	1.56442e-29	3.48615e-25	-0.659892	0.211	0.365	ACE2+ All Epithelial vs. Rest All Epithelial
ACADSB	2.89219e-29	6.44495e-25	0.257852	0.321	0.158	ACE2+ All Epithelial vs. Rest All Epithelial
MTRNR2L12	3.2687e-29	7.28397e-25	0.313589	0.549	0.343	ACE2+ All Epithelial vs. Rest All Epithelial
HLA-DPA1	3.86528e-29	8.61339e-25	0.300686	0.332	0.165	ACE2+ All Epithelial vs. Rest All Epithelial
FUOM	5.36133e-29	1.19472e-24	0.25152	0.366	0.186	ACE2+ All Epithelial vs. Rest All Epithelial
FAT1	5.65246e-29	1.25959e-24	0.309381	0.418	0.235	ACE2+ All Epithelial vs. Rest All Epithelial
STAT6	1.13221e-28	2.52303e-24	0.250733	0.436	0.244	ACE2+ All Epithelial vs. Rest All Epithelial
SERPINA1	1.61325e-28	3.59496e-24	0.293699	0.31	0.15	ACE2+ All Epithelial vs. Rest All Epithelial
HLA-DRB5	2.15223e-28	4.79603e-24	0.349321	0.269	0.121	ACE2+ All Epithelial vs. Rest All Epithelial
SLC28A2	2.32137e-28	5.17294e-24	0.276854	0.372	0.195	ACE2+ All Epithelial vs. Rest All Epithelial
SLC39A14	2.62363e-28	5.84649e-24	0.277306	0.483	0.288	ACE2+ All Epithelial vs. Rest All Epithelial
RPS19	3.25364e-28	7.25042e-24	-0.453495	0.817	0.811	ACE2+ All Epithelial vs. Rest All Epithelial
MDK	3.85121e-28	8.58205e-24	0.263599	0.75	0.543	ACE2+ All Epithelial vs. Rest All Epithelial
GALNT1	4.35434e-28	9.70321e-24	0.270903	0.419	0.237	ACE2+ All Epithelial vs. Rest All Epithelial
RNF128	7.53273e-28	1.67859e-23	0.280793	0.264	0.12	ACE2+ All Epithelial vs. Rest All Epithelial
RPLP0	8.94109e-28	1.99243e-23	-0.545676	0.752	0.763	ACE2+ All Epithelial vs. Rest All Epithelial
SERINC2	6.08065e-27	1.35501e-22	0.252788	0.357	0.189	ACE2+ All Epithelial vs. Rest All Epithelial
PDZD3	8.55666e-27	1.90677e-22	0.257828	0.363	0.192	ACE2+ All Epithelial vs. Rest All Epithelial
RPL8	1.23421e-26	2.7503e-22	-0.35685	0.881	0.863	ACE2+ All Epithelial vs. Rest All Epithelial
ANXA4	1.53243e-26	3.41488e-22	0.257504	0.686	0.486	ACE2+ All Epithelial vs. Rest All Epithelial
RPL7	1.70672e-26	3.80326e-22	-0.720166	0.186	0.328	ACE2+ All Epithelial vs. Rest All Epithelial
RPS3A	2.99406e-26	6.67196e-22	-0.771811	0.223	0.352	ACE2+ All Epithelial vs. Rest All Epithelial
PBLD	3.05306e-26	6.80345e-22	0.280166	0.578	0.387	ACE2+ All Epithelial vs. Rest All Epithelial
GALNT6	5.61903e-26	1.25214e-21	0.259146	0.251	0.115	ACE2+ All Epithelial vs. Rest All Epithelial
SKIL	6.74397e-26	1.50283e-21	0.259608	0.298	0.148	ACE2+ All Epithelial vs. Rest All Epithelial
RPL31	1.51045e-25	3.36588e-21	-0.499238	0.758	0.754	ACE2+ All Epithelial vs. Rest All Epithelial
RPL3	1.02793e-24	2.29065e-20	-0.534393	0.672	0.706	ACE2+ All Epithelial vs. Rest All Epithelial
TIMP2	1.33575e-24	2.97659e-20	0.260526	0.172	0.065	ACE2+ All Epithelial vs. Rest All Epithelial
RPL12	2.00513e-24	4.46823e-20	-0.540514	0.632	0.663	ACE2+ All Epithelial vs. Rest All Epithelial
RPL11	2.42597e-24	5.40604e-20	-0.368546	0.815	0.805	ACE2+ All Epithelial vs. Rest All Epithelial
ANK3	2.42869e-24	5.41209e-20	0.269765	0.351	0.191	ACE2+ All Epithelial vs. Rest All Epithelial
RP11-587P21.2	2.31148e-23	5.1509e-19	0.346458	0.151	0.054	ACE2+ All Epithelial vs. Rest All Epithelial
OLFM4	3.56047e-23	7.93416e-19	-0.996129	0.077	0.191	ACE2+ All Epithelial vs. Rest All Epithelial
RPS4X	4.63811e-23	1.03356e-18	-0.444513	0.745	0.748	ACE2+ All Epithelial vs. Rest All Epithelial
HIST1H1C	4.78147e-23	1.0655e-18	0.265906	0.414	0.248	ACE2+ All Epithelial vs. Rest All Epithelial
RPL35	5.06758e-23	1.12926e-18	-0.543111	0.623	0.642	ACE2+ All Epithelial vs. Rest All Epithelial
SLC11A2	4.41007e-22	9.82741e-18	0.481591	0.302	0.17	ACE2+ All Epithelial vs. Rest All Epithelial
RPL4	1.03052e-21	2.2964e-17	-0.592258	0.434	0.515	ACE2+ All Epithelial vs. Rest All Epithelial
RPLP2	1.10743e-21	2.4678e-17	-0.401468	0.764	0.744	ACE2+ All Epithelial vs. Rest All Epithelial
RPL10A	6.83385e-21	1.52286e-16	-0.591832	0.445	0.515	ACE2+ All Epithelial vs. Rest All Epithelial
MT-CO2	1.35334e-20	3.01578e-16	0.278068	0.912	0.827	ACE2+ All Epithelial vs. Rest All Epithelial
LDHB	1.39439e-20	3.10725e-16	-0.405873	0.045	0.136	ACE2+ All Epithelial vs. Rest All Epithelial
RPS24	1.60656e-20	3.58006e-16	-0.46095	0.621	0.647	ACE2+ All Epithelial vs. Rest All Epithelial
SLC19A1	2.43228e-20	5.42009e-16	0.255358	0.198	0.091	ACE2+ All Epithelial vs. Rest All Epithelial
HSP90AA1	3.58881e-20	7.99731e-16	-0.735173	0.755	0.723	ACE2+ All Epithelial vs. Rest All Epithelial
REG3A	3.88502e-20	8.65738e-16	-1.39993	0.221	0.331	ACE2+ All Epithelial vs. Rest All Epithelial
HSP90AB1	3.88956e-20	8.6675e-16	-0.71747	0.508	0.548	ACE2+ All Epithelial vs. Rest All Epithelial
RPL19	6.27915e-20	1.39925e-15	-0.364891	0.773	0.769	ACE2+ All Epithelial vs. Rest All Epithelial
RPL13A	8.40473e-20	1.87291e-15	-0.415361	0.714	0.714	ACE2+ All Epithelial vs. Rest All Epithelial
RPL14	8.75263e-20	1.95044e-15	-0.562413	0.555	0.588	ACE2+ All Epithelial vs. Rest All Epithelial
RPS14	1.34856e-19	3.00513e-15	-0.347406	0.832	0.811	ACE2+ All Epithelial vs. Rest All Epithelial
KIAA1324	1.90144e-19	4.23716e-15	-0.480064	0.048	0.136	ACE2+ All Epithelial vs. Rest All Epithelial
RPS10	3.08933e-19	6.88427e-15	-0.599189	0.207	0.32	ACE2+ All Epithelial vs. Rest All Epithelial
RPL34	4.43171e-19	9.87562e-15	-0.445251	0.696	0.704	ACE2+ All Epithelial vs. Rest All Epithelial
RPS5	6.49158e-19	1.44658e-14	-0.404144	0.711	0.713	ACE2+ All Epithelial vs. Rest All Epithelial
RPL36A	1.25061e-18	2.78685e-14	-0.545248	0.125	0.233	ACE2+ All Epithelial vs. Rest All Epithelial
RPS28	2.41519e-18	5.38202e-14	-0.553457	0.276	0.383	ACE2+ All Epithelial vs. Rest All Epithelial
STMN1	6.43184e-18	1.43327e-13	-0.461847	0.037	0.116	ACE2+ All Epithelial vs. Rest All Epithelial
EEF1A1	9.8689e-18	2.19919e-13	-0.550153	0.591	0.612	ACE2+ All Epithelial vs. Rest All Epithelial
RPS11	1.02786e-17	2.29049e-13	-0.291534	0.859	0.829	ACE2+ All Epithelial vs. Rest All Epithelial
SOX4	1.96946e-17	4.38875e-13	-0.482451	0.069	0.159	ACE2+ All Epithelial vs. Rest All Epithelial
RPL37A	3.87661e-17	8.63864e-13	-0.427007	0.64	0.643	ACE2+ All Epithelial vs. Rest All Epithelial
SLC12A2	6.05171e-17	1.34856e-12	-0.501208	0.058	0.143	ACE2+ All Epithelial vs. Rest All Epithelial
KRT18	3.74373e-16	8.34253e-12	-0.483858	0.605	0.638	ACE2+ All Epithelial vs. Rest All Epithelial
GNB2L1	5.99189e-16	1.33523e-11	-0.342819	0.722	0.714	ACE2+ All Epithelial vs. Rest All Epithelial
AL161626.1	1.00725e-15	2.24455e-11	0.326012	0.228	0.127	ACE2+ All Epithelial vs. Rest All Epithelial
RPS21	1.07822e-15	2.40272e-11	-0.440868	0.661	0.652	ACE2+ All Epithelial vs. Rest All Epithelial
RPL18A	1.8375e-15	4.09469e-11	-0.547878	0.371	0.444	ACE2+ All Epithelial vs. Rest All Epithelial
RPSA	2.54962e-15	5.68157e-11	-0.586561	0.257	0.345	ACE2+ All Epithelial vs. Rest All Epithelial
RPL7A	2.65274e-15	5.91137e-11	-0.448871	0.598	0.606	ACE2+ All Epithelial vs. Rest All Epithelial
RPL9	3.87886e-15	8.64366e-11	-0.557586	0.373	0.447	ACE2+ All Epithelial vs. Rest All Epithelial
RPS23	1.4385e-14	3.20555e-10	-0.408153	0.68	0.682	ACE2+ All Epithelial vs. Rest All Epithelial
RPL37	1.45365e-14	3.23931e-10	-0.394033	0.574	0.591	ACE2+ All Epithelial vs. Rest All Epithelial
RPS27	1.3825e-13	3.08076e-09	-0.509719	0.296	0.377	ACE2+ All Epithelial vs. Rest All Epithelial
RPL24	1.39166e-13	3.10117e-09	-0.458849	0.552	0.563	ACE2+ All Epithelial vs. Rest All Epithelial
RPL26	3.10076e-13	6.90974e-09	-0.522122	0.431	0.473	ACE2+ All Epithelial vs. Rest All Epithelial
MARCKSL1	3.22528e-13	7.18722e-09	-0.31193	0.053	0.122	ACE2+ All Epithelial vs. Rest All Epithelial
RPS20	3.28415e-13	7.31839e-09	-0.403382	0.618	0.619	ACE2+ All Epithelial vs. Rest All Epithelial
RPL6	3.80782e-13	8.48535e-09	-0.507859	0.32	0.389	ACE2+ All Epithelial vs. Rest All Epithelial
YBX1	1.24918e-12	2.78368e-08	-0.478574	0.449	0.488	ACE2+ All Epithelial vs. Rest All Epithelial
RPS7	1.63152e-12	3.63568e-08	-0.523908	0.32	0.393	ACE2+ All Epithelial vs. Rest All Epithelial
ZG16	1.98877e-12	4.43177e-08	-0.636887	0.46	0.3	ACE2+ All Epithelial vs. Rest All Epithelial
RPL15	2.84031e-12	6.32935e-08	-0.445895	0.551	0.555	ACE2+ All Epithelial vs. Rest All Epithelial
ANXA10	3.51296e-12	7.82827e-08	0.300785	0.148	0.076	ACE2+ All Epithelial vs. Rest All Epithelial
RPS15	4.89303e-12	1.09036e-07	-0.423233	0.559	0.573	ACE2+ All Epithelial vs. Rest All Epithelial
RPL23	2.21778e-11	4.94209e-07	-0.380694	0.61	0.606	ACE2+ All Epithelial vs. Rest All Epithelial
RPL18	2.30137e-11	5.12838e-07	-0.259577	0.834	0.791	ACE2+ All Epithelial vs. Rest All Epithelial
FBL	3.41238e-11	7.60416e-07	-0.382611	0.136	0.21	ACE2+ All Epithelial vs. Rest All Epithelial
PPP1R1B	8.1744e-11	1.82158e-06	-0.316764	0.068	0.132	ACE2+ All Epithelial vs. Rest All Epithelial
NPM1	1.9418e-10	4.32711e-06	-0.515834	0.227	0.294	ACE2+ All Epithelial vs. Rest All Epithelial
RNA28S5	2.77466e-10	6.18304e-06	-0.465317	0.994	0.988	ACE2+ All Epithelial vs. Rest All Epithelial
DMBT1	4.36079e-10	9.71759e-06	-0.664517	0.329	0.395	ACE2+ All Epithelial vs. Rest All Epithelial
RPS27A	7.01002e-10	1.56211e-05	-0.450748	0.472	0.489	ACE2+ All Epithelial vs. Rest All Epithelial
RPS9	7.6191e-10	1.69784e-05	-0.298897	0.742	0.707	ACE2+ All Epithelial vs. Rest All Epithelial
EEF1B2	1.1921e-09	2.65648e-05	-0.4917	0.514	0.522	ACE2+ All Epithelial vs. Rest All Epithelial
LYZ	2.02617e-09	4.51511e-05	-0.949221	0.105	0.169	ACE2+ All Epithelial vs. Rest All Epithelial
RPL27	3.42179e-09	7.62512e-05	-0.317511	0.634	0.62	ACE2+ All Epithelial vs. Rest All Epithelial
NME1	5.11757e-09	0.00011404	-0.286804	0.062	0.117	ACE2+ All Epithelial vs. Rest All Epithelial
GPX2	5.33421e-09	0.000118868	-0.32819	0.088	0.147	ACE2+ All Epithelial vs. Rest All Epithelial
RPS16	7.09393e-09	0.000158081	-0.256971	0.826	0.788	ACE2+ All Epithelial vs. Rest All Epithelial
RPL5	7.38843e-09	0.000164644	-0.33799	0.632	0.621	ACE2+ All Epithelial vs. Rest All Epithelial
HSPD1	8.8857e-09	0.000198009	-0.531919	0.38	0.408	ACE2+ All Epithelial vs. Rest All Epithelial
RPS29	1.53488e-08	0.000342032	-0.378824	0.591	0.577	ACE2+ All Epithelial vs. Rest All Epithelial
TFF3	1.89265e-08	0.000421758	-1.11972	0.139	0.199	ACE2+ All Epithelial vs. Rest All Epithelial
IDH2	3.38885e-08	0.000755172	-0.366748	0.132	0.192	ACE2+ All Epithelial vs. Rest All Epithelial
RPL10	4.89859e-08	0.0010916	-0.429025	0.383	0.42	ACE2+ All Epithelial vs. Rest All Epithelial
HNRNPA1	6.03719e-08	0.00134533	-0.448381	0.303	0.348	ACE2+ All Epithelial vs. Rest All Epithelial
NOLC1	7.49608e-08	0.00167043	-0.307647	0.086	0.141	ACE2+ All Epithelial vs. Rest All Epithelial
NUCKS1	1.23303e-07	0.00274768	-0.434144	0.216	0.27	ACE2+ All Epithelial vs. Rest All Epithelial
NOP56	1.36224e-07	0.00303562	-0.358275	0.091	0.144	ACE2+ All Epithelial vs. Rest All Epithelial
HMGB2	3.37728e-07	0.00752593	-0.397906	0.068	0.115	ACE2+ All Epithelial vs. Rest All Epithelial
AGR2	4.25386e-07	0.0094793	-0.633365	0.315	0.354	ACE2+ All Epithelial vs. Rest All Epithelial
SET	4.66777e-07	0.0104017	-0.350181	0.232	0.283	ACE2+ All Epithelial vs. Rest All Epithelial
RPL35A	5.28734e-07	0.0117823	-0.252268	0.728	0.685	ACE2+ All Epithelial vs. Rest All Epithelial
TMEM123	1.29289e-06	0.0288108	-0.269823	0.079	0.126	ACE2+ All Epithelial vs. Rest All Epithelial
RPS15A	1.76527e-06	0.0393372	-0.401661	0.445	0.442	ACE2+ All Epithelial vs. Rest All Epithelial
RPL39	3.61334e-06	0.0805198	-0.303195	0.166	0.216	ACE2+ All Epithelial vs. Rest All Epithelial
C17orf76-AS1	3.96763e-06	0.0884147	-0.36582	0.422	0.434	ACE2+ All Epithelial vs. Rest All Epithelial
MT1E	6.73222e-06	0.150021	-0.300331	0.098	0.143	ACE2+ All Epithelial vs. Rest All Epithelial
NOP58	9.29009e-06	0.20702	-0.289341	0.108	0.154	ACE2+ All Epithelial vs. Rest All Epithelial
ITLN1	1.15011e-05	0.25629	-1.48673	0.064	0.103	ACE2+ All Epithelial vs. Rest All Epithelial
SPINK4	1.21616e-05	0.27101	-0.968772	0.077	0.116	ACE2+ All Epithelial vs. Rest All Epithelial
NANS	2.08338e-05	0.464261	-0.294168	0.118	0.161	ACE2+ All Epithelial vs. Rest All Epithelial
RPL22	2.68384e-05	0.598066	-0.321528	0.255	0.293	ACE2+ All Epithelial vs. Rest All Epithelial
HSPH1	2.89384e-05	0.644863	-0.649709	0.191	0.23	ACE2+ All Epithelial vs. Rest All Epithelial
SLC38A1	3.19702e-05	0.712423	-0.256668	0.088	0.128	ACE2+ All Epithelial vs. Rest All Epithelial
NUCB2	3.21025e-05	0.715373	-0.296238	0.067	0.104	ACE2+ All Epithelial vs. Rest All Epithelial
FRA10AC1	3.8749e-05	0.863484	0.360641	0.11	0.07	ACE2+ All Epithelial vs. Rest All Epithelial
CCT2	0.0115941	1	-0.252206	0.14	0.162	ACE2+ All Epithelial vs. Rest All Epithelial
QSOX1	0.000118478	1	-0.252881	0.075	0.11	ACE2+ All Epithelial vs. Rest All Epithelial
RSL1D1	0.0555279	1	-0.253579	0.265	0.272	ACE2+ All Epithelial vs. Rest All Epithelial
NACA	0.000382292	1	-0.254689	0.621	0.572	ACE2+ All Epithelial vs. Rest All Epithelial
SMARCC1	0.0122467	1	-0.256218	0.166	0.188	ACE2+ All Epithelial vs. Rest All Epithelial
AZGP1	0.0052062	1	-0.256786	0.156	0.117	ACE2+ All Epithelial vs. Rest All Epithelial
TUBB	0.0262918	1	-0.257814	0.109	0.127	ACE2+ All Epithelial vs. Rest All Epithelial
RPL17	0.000120929	1	-0.258285	0.117	0.156	ACE2+ All Epithelial vs. Rest All Epithelial
EHF	0.000525288	1	-0.258858	0.104	0.137	ACE2+ All Epithelial vs. Rest All Epithelial
H2AFZ	0.231022	1	-0.260593	0.172	0.176	ACE2+ All Epithelial vs. Rest All Epithelial
PPIA	0.13829	1	-0.261315	0.257	0.256	ACE2+ All Epithelial vs. Rest All Epithelial
EEF1D	0.0162735	1	-0.263055	0.539	0.502	ACE2+ All Epithelial vs. Rest All Epithelial
CHD4	0.321843	1	-0.264495	0.303	0.288	ACE2+ All Epithelial vs. Rest All Epithelial
BCLAF1	0.030074	1	-0.268803	0.191	0.206	ACE2+ All Epithelial vs. Rest All Epithelial
PA2G4	0.0130984	1	-0.278435	0.224	0.238	ACE2+ All Epithelial vs. Rest All Epithelial
SNHG5	0.00931181	1	-0.278784	0.276	0.289	ACE2+ All Epithelial vs. Rest All Epithelial
SFPQ	0.00184635	1	-0.281721	0.296	0.311	ACE2+ All Epithelial vs. Rest All Epithelial
PHB	0.00229134	1	-0.284663	0.283	0.3	ACE2+ All Epithelial vs. Rest All Epithelial
GAS5	0.0186048	1	-0.284872	0.41	0.395	ACE2+ All Epithelial vs. Rest All Epithelial
CACYBP	0.000379826	1	-0.286255	0.137	0.173	ACE2+ All Epithelial vs. Rest All Epithelial
TMSB10	0.00050581	1	-0.288648	0.635	0.601	ACE2+ All Epithelial vs. Rest All Epithelial
HMGB1	0.147744	1	-0.289385	0.265	0.262	ACE2+ All Epithelial vs. Rest All Epithelial
RPL23A	0.00325317	1	-0.29033	0.282	0.299	ACE2+ All Epithelial vs. Rest All Epithelial
RPS25	0.000123325	1	-0.291349	0.445	0.442	ACE2+ All Epithelial vs. Rest All Epithelial
MLEC	0.0744921	1	-0.293939	0.36	0.342	ACE2+ All Epithelial vs. Rest All Epithelial
LDLR	0.0657636	1	-0.303986	0.155	0.169	ACE2+ All Epithelial vs. Rest All Epithelial
SNRPD2	0.0428113	1	-0.307852	0.338	0.328	ACE2+ All Epithelial vs. Rest All Epithelial
HMGN2	8.10269e-05	1	-0.309941	0.122	0.161	ACE2+ All Epithelial vs. Rest All Epithelial
NR4A1	0.153585	1	-0.311631	0.222	0.225	ACE2+ All Epithelial vs. Rest All Epithelial
RPL36	0.000393209	1	-0.314237	0.47	0.457	ACE2+ All Epithelial vs. Rest All Epithelial
SSRP1	4.67286e-05	1	-0.315608	0.124	0.164	ACE2+ All Epithelial vs. Rest All Epithelial
KPNB1	0.00463151	1	-0.322548	0.206	0.227	ACE2+ All Epithelial vs. Rest All Epithelial
MARCKS	7.37755e-05	1	-0.327371	0.17	0.209	ACE2+ All Epithelial vs. Rest All Epithelial
ANP32B	0.104542	1	-0.328755	0.313	0.303	ACE2+ All Epithelial vs. Rest All Epithelial
SERBP1	0.00704249	1	-0.330702	0.331	0.333	ACE2+ All Epithelial vs. Rest All Epithelial
HSPE1	0.0047193	1	-0.338122	0.326	0.332	ACE2+ All Epithelial vs. Rest All Epithelial
RBM25	0.00894718	1	-0.345091	0.252	0.266	ACE2+ All Epithelial vs. Rest All Epithelial
CCND2	7.23726e-05	1	-0.354061	0.215	0.253	ACE2+ All Epithelial vs. Rest All Epithelial
STARD10	0.000544501	1	-0.356661	0.122	0.154	ACE2+ All Epithelial vs. Rest All Epithelial
HSPA1B	0.0410631	1	-0.361886	0.394	0.38	ACE2+ All Epithelial vs. Rest All Epithelial
TKT	0.00032146	1	-0.366911	0.242	0.27	ACE2+ All Epithelial vs. Rest All Epithelial
CLU	0.823825	1	-0.367094	0.269	0.251	ACE2+ All Epithelial vs. Rest All Epithelial
DNAJA1	0.034031	1	-0.367186	0.312	0.308	ACE2+ All Epithelial vs. Rest All Epithelial
ILF3	5.39784e-05	1	-0.373437	0.185	0.224	ACE2+ All Epithelial vs. Rest All Epithelial
HSPA1A	0.0158652	1	-0.389664	0.406	0.399	ACE2+ All Epithelial vs. Rest All Epithelial
NCL	0.00016903	1	-0.404499	0.405	0.41	ACE2+ All Epithelial vs. Rest All Epithelial
TUBA1B	0.00016985	1	-0.478088	0.206	0.237	ACE2+ All Epithelial vs. Rest All Epithelial
DNAJB1	0.000478044	1	-0.53876	0.35	0.361	ACE2+ All Epithelial vs. Rest All Epithelial
HBB	0.000912951	1	-0.730711	0.079	0.109	ACE2+ All Epithelial vs. Rest All Epithelial
REG4	0.0187046	1	-1.05542	0.106	0.125	ACE2+ All Epithelial vs. Rest All Epithelial
CLCA1	5.59674e-05	1	-1.26082	0.125	0.165	ACE2+ All Epithelial vs. Rest All Epithelial
FCGBP	0.123488	1	-1.37824	0.182	0.187	ACE2+ All Epithelial vs. Rest All Epithelial
DEFA5	0.0062433	1	-1.89668	0.141	0.164	ACE2+ All Epithelial vs. Rest All Epithelial

## Sheet: Supplemental Table 2C
Supplemental Table 2
Related to Human Duodenum Biopssies, Figure 2
Statistics for Genes Significantly Upregulated in ACE2+/TMPRSS2+ Remaining Epithelial vs. All Remaining Epithelial (wilcox test implemented in R using Seurat package and function FindAllMarkers)
Gene	p-value	p_val_adj	average log fold change vs all other cells	% of Cell Type Expressing	% of Rest of Cells Expressing	Upregulated In
TMPRSS2	2.10821e-305	4.69794e-301	1.26601	1	0.083	ACE2+/TMPRSS2+ Remaining Epithelial vs. All Remaining Epithelial Cells
ACE2	4.75321e-100	1.05921e-95	0.930948	1	0.275	ACE2+/TMPRSS2+ Remaining Epithelial vs. All Remaining Epithelial Cells
VNN1	4.82444e-30	1.07508e-25	0.44849	0.613	0.234	ACE2+/TMPRSS2+ Remaining Epithelial vs. All Remaining Epithelial Cells
MEP1A	3.33813e-29	7.4387e-25	0.54583	0.691	0.305	ACE2+/TMPRSS2+ Remaining Epithelial vs. All Remaining Epithelial Cells
TMPRSS15	5.63712e-29	1.25618e-24	0.660219	0.905	0.593	ACE2+/TMPRSS2+ Remaining Epithelial vs. All Remaining Epithelial Cells
APOBEC1	6.83674e-29	1.5235e-24	0.446379	0.457	0.151	ACE2+/TMPRSS2+ Remaining Epithelial vs. All Remaining Epithelial Cells
SLC36A1	7.65568e-28	1.70599e-23	0.356814	0.346	0.097	ACE2+/TMPRSS2+ Remaining Epithelial vs. All Remaining Epithelial Cells
MME	1.11823e-27	2.49187e-23	0.538354	0.914	0.581	ACE2+/TMPRSS2+ Remaining Epithelial vs. All Remaining Epithelial Cells
TMEM37	1.18775e-27	2.64678e-23	0.406965	0.506	0.182	ACE2+/TMPRSS2+ Remaining Epithelial vs. All Remaining Epithelial Cells
SEPP1	2.77346e-27	6.18038e-23	0.601435	0.901	0.554	ACE2+/TMPRSS2+ Remaining Epithelial vs. All Remaining Epithelial Cells
XPNPEP2	3.35031e-26	7.46583e-22	0.349046	0.506	0.184	ACE2+/TMPRSS2+ Remaining Epithelial vs. All Remaining Epithelial Cells
IFNGR1	6.5599e-26	1.46181e-21	0.399817	0.366	0.114	ACE2+/TMPRSS2+ Remaining Epithelial vs. All Remaining Epithelial Cells
SULT1B1	9.60446e-26	2.14026e-21	0.435344	0.593	0.242	ACE2+/TMPRSS2+ Remaining Epithelial vs. All Remaining Epithelial Cells
ENTPD5	1.09891e-25	2.44882e-21	0.352261	0.486	0.176	ACE2+/TMPRSS2+ Remaining Epithelial vs. All Remaining Epithelial Cells
HHLA2	1.45232e-25	3.23635e-21	0.291028	0.317	0.089	ACE2+/TMPRSS2+ Remaining Epithelial vs. All Remaining Epithelial Cells
MEP1B	1.47332e-25	3.28316e-21	0.474625	0.626	0.27	ACE2+/TMPRSS2+ Remaining Epithelial vs. All Remaining Epithelial Cells
FMO5	1.81878e-25	4.05296e-21	0.377866	0.407	0.134	ACE2+/TMPRSS2+ Remaining Epithelial vs. All Remaining Epithelial Cells
APOB	2.34162e-25	5.21807e-21	0.673421	0.918	0.63	ACE2+/TMPRSS2+ Remaining Epithelial vs. All Remaining Epithelial Cells
HNF4G	8.44005e-25	1.88078e-20	0.372372	0.56	0.223	ACE2+/TMPRSS2+ Remaining Epithelial vs. All Remaining Epithelial Cells
CYP2J2	1.9334e-24	4.3084e-20	0.358333	0.399	0.134	ACE2+/TMPRSS2+ Remaining Epithelial vs. All Remaining Epithelial Cells
CD36	3.02384e-24	6.73833e-20	0.408095	0.551	0.22	ACE2+/TMPRSS2+ Remaining Epithelial vs. All Remaining Epithelial Cells
PLS1	6.81433e-24	1.51851e-19	0.395685	0.683	0.309	ACE2+/TMPRSS2+ Remaining Epithelial vs. All Remaining Epithelial Cells
PON2	1.5754e-23	3.51062e-19	0.302066	0.424	0.148	ACE2+/TMPRSS2+ Remaining Epithelial vs. All Remaining Epithelial Cells
PICALM	1.68941e-22	3.76469e-18	0.332087	0.461	0.176	ACE2+/TMPRSS2+ Remaining Epithelial vs. All Remaining Epithelial Cells
ABCG2	2.40125e-22	5.35095e-18	0.296298	0.498	0.193	ACE2+/TMPRSS2+ Remaining Epithelial vs. All Remaining Epithelial Cells
NBL1	2.7065e-22	6.03116e-18	0.340268	0.761	0.376	ACE2+/TMPRSS2+ Remaining Epithelial vs. All Remaining Epithelial Cells
ACBD5	3.59981e-22	8.02181e-18	0.251827	0.42	0.149	ACE2+/TMPRSS2+ Remaining Epithelial vs. All Remaining Epithelial Cells
SLC3A1	4.74752e-22	1.05794e-17	0.264833	0.486	0.187	ACE2+/TMPRSS2+ Remaining Epithelial vs. All Remaining Epithelial Cells
AQP11	4.993e-22	1.11264e-17	0.306187	0.284	0.084	ACE2+/TMPRSS2+ Remaining Epithelial vs. All Remaining Epithelial Cells
PEPD	5.89939e-22	1.31462e-17	0.426648	0.749	0.378	ACE2+/TMPRSS2+ Remaining Epithelial vs. All Remaining Epithelial Cells
SLC5A1	9.59984e-22	2.13923e-17	0.474551	0.852	0.534	ACE2+/TMPRSS2+ Remaining Epithelial vs. All Remaining Epithelial Cells
SSX2IP	1.04303e-21	2.32429e-17	0.397461	0.572	0.249	ACE2+/TMPRSS2+ Remaining Epithelial vs. All Remaining Epithelial Cells
PRSS8	1.05776e-21	2.35712e-17	0.345528	0.535	0.223	ACE2+/TMPRSS2+ Remaining Epithelial vs. All Remaining Epithelial Cells
RNPEP	1.63466e-21	3.64267e-17	0.276882	0.407	0.149	ACE2+/TMPRSS2+ Remaining Epithelial vs. All Remaining Epithelial Cells
ANO10	1.74418e-21	3.88673e-17	0.250372	0.374	0.129	ACE2+/TMPRSS2+ Remaining Epithelial vs. All Remaining Epithelial Cells
CEACAM1	2.07368e-21	4.621e-17	0.26238	0.37	0.128	ACE2+/TMPRSS2+ Remaining Epithelial vs. All Remaining Epithelial Cells
MUC13	2.90541e-21	6.47442e-17	0.489567	0.872	0.565	ACE2+/TMPRSS2+ Remaining Epithelial vs. All Remaining Epithelial Cells
CIDEB	3.18953e-21	7.10755e-17	0.375045	0.658	0.307	ACE2+/TMPRSS2+ Remaining Epithelial vs. All Remaining Epithelial Cells
SAR1B	4.12948e-21	9.20214e-17	0.31563	0.514	0.211	ACE2+/TMPRSS2+ Remaining Epithelial vs. All Remaining Epithelial Cells
GLRX	4.34296e-21	9.67786e-17	0.428117	0.7	0.338	ACE2+/TMPRSS2+ Remaining Epithelial vs. All Remaining Epithelial Cells
MAF	5.69406e-21	1.26887e-16	0.309993	0.683	0.318	ACE2+/TMPRSS2+ Remaining Epithelial vs. All Remaining Epithelial Cells
SLC7A7	6.58585e-21	1.46759e-16	0.283512	0.428	0.16	ACE2+/TMPRSS2+ Remaining Epithelial vs. All Remaining Epithelial Cells
ATP6V0A1	8.06607e-21	1.79744e-16	0.271995	0.296	0.092	ACE2+/TMPRSS2+ Remaining Epithelial vs. All Remaining Epithelial Cells
CCSER2	1.45761e-20	3.24813e-16	0.325786	0.403	0.151	ACE2+/TMPRSS2+ Remaining Epithelial vs. All Remaining Epithelial Cells
MOGAT2	1.67709e-20	3.73724e-16	0.282692	0.436	0.166	ACE2+/TMPRSS2+ Remaining Epithelial vs. All Remaining Epithelial Cells
FOLH1	1.72226e-20	3.83789e-16	0.387898	0.72	0.36	ACE2+/TMPRSS2+ Remaining Epithelial vs. All Remaining Epithelial Cells
HLA-DRA	1.9666e-20	4.38237e-16	0.445761	0.877	0.575	ACE2+/TMPRSS2+ Remaining Epithelial vs. All Remaining Epithelial Cells
FBP1	2.01467e-20	4.4895e-16	0.42003	0.856	0.518	ACE2+/TMPRSS2+ Remaining Epithelial vs. All Remaining Epithelial Cells
GCNT3	2.34368e-20	5.22266e-16	0.353831	0.374	0.137	ACE2+/TMPRSS2+ Remaining Epithelial vs. All Remaining Epithelial Cells
CYP3A4	2.49893e-20	5.56862e-16	0.55522	0.757	0.451	ACE2+/TMPRSS2+ Remaining Epithelial vs. All Remaining Epithelial Cells
PINK1	2.87966e-20	6.41704e-16	0.267274	0.391	0.142	ACE2+/TMPRSS2+ Remaining Epithelial vs. All Remaining Epithelial Cells
ALDH6A1	3.14019e-20	6.99761e-16	0.26281	0.354	0.123	ACE2+/TMPRSS2+ Remaining Epithelial vs. All Remaining Epithelial Cells
CTSE	3.50914e-20	7.81978e-16	0.492291	0.531	0.237	ACE2+/TMPRSS2+ Remaining Epithelial vs. All Remaining Epithelial Cells
TM4SF20	4.28569e-20	9.55022e-16	0.431071	0.712	0.373	ACE2+/TMPRSS2+ Remaining Epithelial vs. All Remaining Epithelial Cells
AQP10	4.85941e-20	1.08287e-15	0.407927	0.539	0.237	ACE2+/TMPRSS2+ Remaining Epithelial vs. All Remaining Epithelial Cells
ANK3	5.16412e-20	1.15077e-15	0.302211	0.494	0.203	ACE2+/TMPRSS2+ Remaining Epithelial vs. All Remaining Epithelial Cells
CDH1	5.50265e-20	1.22621e-15	0.301115	0.556	0.243	ACE2+/TMPRSS2+ Remaining Epithelial vs. All Remaining Epithelial Cells
TMBIM1	6.23046e-20	1.3884e-15	0.264172	0.465	0.186	ACE2+/TMPRSS2+ Remaining Epithelial vs. All Remaining Epithelial Cells
SLC13A2	6.75829e-20	1.50602e-15	0.326198	0.658	0.313	ACE2+/TMPRSS2+ Remaining Epithelial vs. All Remaining Epithelial Cells
OTOP3	7.47268e-20	1.66521e-15	0.324517	0.519	0.218	ACE2+/TMPRSS2+ Remaining Epithelial vs. All Remaining Epithelial Cells
ETFDH	7.88465e-20	1.75701e-15	0.287144	0.362	0.13	ACE2+/TMPRSS2+ Remaining Epithelial vs. All Remaining Epithelial Cells
AGPAT9	8.19189e-20	1.82548e-15	0.309402	0.337	0.117	ACE2+/TMPRSS2+ Remaining Epithelial vs. All Remaining Epithelial Cells
UGT2B17	1.02787e-19	2.2905e-15	0.286204	0.313	0.105	ACE2+/TMPRSS2+ Remaining Epithelial vs. All Remaining Epithelial Cells
CLIC5	1.13639e-19	2.53233e-15	0.263786	0.276	0.085	ACE2+/TMPRSS2+ Remaining Epithelial vs. All Remaining Epithelial Cells
DPP4	1.54038e-19	3.43258e-15	0.262104	0.56	0.243	ACE2+/TMPRSS2+ Remaining Epithelial vs. All Remaining Epithelial Cells
CNDP2	1.68672e-19	3.75869e-15	0.376944	0.827	0.448	ACE2+/TMPRSS2+ Remaining Epithelial vs. All Remaining Epithelial Cells
NCOA4	1.95173e-19	4.34924e-15	0.436041	0.831	0.496	ACE2+/TMPRSS2+ Remaining Epithelial vs. All Remaining Epithelial Cells
CYP2C18	2.79381e-19	6.22572e-15	0.25471	0.403	0.152	ACE2+/TMPRSS2+ Remaining Epithelial vs. All Remaining Epithelial Cells
SI	2.84302e-19	6.33538e-15	0.514943	0.807	0.479	ACE2+/TMPRSS2+ Remaining Epithelial vs. All Remaining Epithelial Cells
AKR1B10	2.87569e-19	6.40819e-15	0.414757	0.864	0.531	ACE2+/TMPRSS2+ Remaining Epithelial vs. All Remaining Epithelial Cells
ALAS1	2.94488e-19	6.56238e-15	0.284124	0.366	0.134	ACE2+/TMPRSS2+ Remaining Epithelial vs. All Remaining Epithelial Cells
NDUFS1	3.8537e-19	8.58757e-15	0.26888	0.547	0.243	ACE2+/TMPRSS2+ Remaining Epithelial vs. All Remaining Epithelial Cells
CMAS	4.35957e-19	9.71486e-15	0.258294	0.416	0.162	ACE2+/TMPRSS2+ Remaining Epithelial vs. All Remaining Epithelial Cells
CYBRD1	4.55701e-19	1.01548e-14	0.335899	0.605	0.281	ACE2+/TMPRSS2+ Remaining Epithelial vs. All Remaining Epithelial Cells
CD164	4.71521e-19	1.05074e-14	0.360925	0.588	0.273	ACE2+/TMPRSS2+ Remaining Epithelial vs. All Remaining Epithelial Cells
SLC1A1	6.00784e-19	1.33879e-14	0.348759	0.243	0.073	ACE2+/TMPRSS2+ Remaining Epithelial vs. All Remaining Epithelial Cells
SLC4A7	6.09166e-19	1.35746e-14	0.379511	0.761	0.424	ACE2+/TMPRSS2+ Remaining Epithelial vs. All Remaining Epithelial Cells
NCKAP1	6.18032e-19	1.37722e-14	0.305732	0.42	0.163	ACE2+/TMPRSS2+ Remaining Epithelial vs. All Remaining Epithelial Cells
ADA	7.35177e-19	1.63827e-14	0.394852	0.93	0.638	ACE2+/TMPRSS2+ Remaining Epithelial vs. All Remaining Epithelial Cells
ACOX1	8.65826e-19	1.92941e-14	0.355989	0.695	0.349	ACE2+/TMPRSS2+ Remaining Epithelial vs. All Remaining Epithelial Cells
ATP6V0E1	9.44763e-19	2.10531e-14	0.250202	0.461	0.187	ACE2+/TMPRSS2+ Remaining Epithelial vs. All Remaining Epithelial Cells
PCK2	9.79156e-19	2.18195e-14	0.427705	0.909	0.584	ACE2+/TMPRSS2+ Remaining Epithelial vs. All Remaining Epithelial Cells
EMB	1.10145e-18	2.45448e-14	0.306398	0.506	0.22	ACE2+/TMPRSS2+ Remaining Epithelial vs. All Remaining Epithelial Cells
SLC2A5	1.18316e-18	2.63656e-14	0.308703	0.588	0.273	ACE2+/TMPRSS2+ Remaining Epithelial vs. All Remaining Epithelial Cells
PLAC8	1.3677e-18	3.04777e-14	0.310654	0.444	0.183	ACE2+/TMPRSS2+ Remaining Epithelial vs. All Remaining Epithelial Cells
SLC26A3	1.38398e-18	3.08406e-14	0.451247	0.885	0.563	ACE2+/TMPRSS2+ Remaining Epithelial vs. All Remaining Epithelial Cells
IYD	1.46424e-18	3.26291e-14	0.319618	0.362	0.136	ACE2+/TMPRSS2+ Remaining Epithelial vs. All Remaining Epithelial Cells
PRR15	1.58934e-18	3.54169e-14	0.255966	0.436	0.172	ACE2+/TMPRSS2+ Remaining Epithelial vs. All Remaining Epithelial Cells
DHDH	1.69807e-18	3.78397e-14	0.254436	0.428	0.167	ACE2+/TMPRSS2+ Remaining Epithelial vs. All Remaining Epithelial Cells
HADHB	1.78516e-18	3.97805e-14	0.381083	0.675	0.351	ACE2+/TMPRSS2+ Remaining Epithelial vs. All Remaining Epithelial Cells
CDH17	2.3496e-18	5.23584e-14	0.367353	0.716	0.37	ACE2+/TMPRSS2+ Remaining Epithelial vs. All Remaining Epithelial Cells
ACADSB	2.44195e-18	5.44165e-14	0.281808	0.399	0.158	ACE2+/TMPRSS2+ Remaining Epithelial vs. All Remaining Epithelial Cells
PDK4	2.76826e-18	6.1688e-14	0.260581	0.531	0.232	ACE2+/TMPRSS2+ Remaining Epithelial vs. All Remaining Epithelial Cells
C1orf115	2.89933e-18	6.46087e-14	0.315359	0.77	0.403	ACE2+/TMPRSS2+ Remaining Epithelial vs. All Remaining Epithelial Cells
ANXA11	2.98563e-18	6.65318e-14	0.2573	0.675	0.321	ACE2+/TMPRSS2+ Remaining Epithelial vs. All Remaining Epithelial Cells
RHOU	3.70609e-18	8.25865e-14	0.366897	0.444	0.184	ACE2+/TMPRSS2+ Remaining Epithelial vs. All Remaining Epithelial Cells
SECTM1	3.79372e-18	8.45392e-14	0.303491	0.449	0.185	ACE2+/TMPRSS2+ Remaining Epithelial vs. All Remaining Epithelial Cells
UGT2A3	4.75754e-18	1.06017e-13	0.295818	0.535	0.246	ACE2+/TMPRSS2+ Remaining Epithelial vs. All Remaining Epithelial Cells
MTRNR2L8	7.15788e-18	1.59506e-13	0.565243	0.506	0.241	ACE2+/TMPRSS2+ Remaining Epithelial vs. All Remaining Epithelial Cells
SLC30A1	7.21724e-18	1.60829e-13	0.252242	0.325	0.116	ACE2+/TMPRSS2+ Remaining Epithelial vs. All Remaining Epithelial Cells
CRYL1	7.71848e-18	1.71999e-13	0.32354	0.63	0.311	ACE2+/TMPRSS2+ Remaining Epithelial vs. All Remaining Epithelial Cells
ITM2B	1.03061e-17	2.29662e-13	0.43196	0.815	0.528	ACE2+/TMPRSS2+ Remaining Epithelial vs. All Remaining Epithelial Cells
ALDH3A2	1.13905e-17	2.53825e-13	0.275869	0.543	0.25	ACE2+/TMPRSS2+ Remaining Epithelial vs. All Remaining Epithelial Cells
RAB10	1.15912e-17	2.58298e-13	0.257235	0.449	0.187	ACE2+/TMPRSS2+ Remaining Epithelial vs. All Remaining Epithelial Cells
SLC46A1	1.36385e-17	3.03921e-13	0.355076	0.658	0.328	ACE2+/TMPRSS2+ Remaining Epithelial vs. All Remaining Epithelial Cells
TDP2	1.40163e-17	3.1234e-13	0.277369	0.613	0.287	ACE2+/TMPRSS2+ Remaining Epithelial vs. All Remaining Epithelial Cells
ANXA4	1.56947e-17	3.49741e-13	0.364034	0.79	0.467	ACE2+/TMPRSS2+ Remaining Epithelial vs. All Remaining Epithelial Cells
DSC2	1.64339e-17	3.66213e-13	0.264898	0.473	0.204	ACE2+/TMPRSS2+ Remaining Epithelial vs. All Remaining Epithelial Cells
HPGD	2.08748e-17	4.65175e-13	0.459164	0.724	0.402	ACE2+/TMPRSS2+ Remaining Epithelial vs. All Remaining Epithelial Cells
LDHA	2.12971e-17	4.74585e-13	0.401433	0.831	0.509	ACE2+/TMPRSS2+ Remaining Epithelial vs. All Remaining Epithelial Cells
RMDN3	2.25787e-17	5.03145e-13	0.279317	0.387	0.152	ACE2+/TMPRSS2+ Remaining Epithelial vs. All Remaining Epithelial Cells
SLC31A1	2.54393e-17	5.6689e-13	0.294238	0.449	0.191	ACE2+/TMPRSS2+ Remaining Epithelial vs. All Remaining Epithelial Cells
NPC1L1	3.1765e-17	7.07852e-13	0.29369	0.436	0.185	ACE2+/TMPRSS2+ Remaining Epithelial vs. All Remaining Epithelial Cells
CDHR2	3.2291e-17	7.19572e-13	0.35497	0.798	0.462	ACE2+/TMPRSS2+ Remaining Epithelial vs. All Remaining Epithelial Cells
CD151	3.36457e-17	7.4976e-13	0.251798	0.527	0.237	ACE2+/TMPRSS2+ Remaining Epithelial vs. All Remaining Epithelial Cells
GCHFR	3.40197e-17	7.58094e-13	0.254387	0.387	0.153	ACE2+/TMPRSS2+ Remaining Epithelial vs. All Remaining Epithelial Cells
FAM3B	3.76473e-17	8.38934e-13	0.303778	0.663	0.335	ACE2+/TMPRSS2+ Remaining Epithelial vs. All Remaining Epithelial Cells
TSPAN3	4.34858e-17	9.69037e-13	0.302026	0.728	0.374	ACE2+/TMPRSS2+ Remaining Epithelial vs. All Remaining Epithelial Cells
LAMA3	4.94139e-17	1.10114e-12	0.268329	0.379	0.148	ACE2+/TMPRSS2+ Remaining Epithelial vs. All Remaining Epithelial Cells
MTTP	6.34946e-17	1.41491e-12	0.344841	0.79	0.448	ACE2+/TMPRSS2+ Remaining Epithelial vs. All Remaining Epithelial Cells
GCLC	6.408e-17	1.42796e-12	0.312024	0.288	0.101	ACE2+/TMPRSS2+ Remaining Epithelial vs. All Remaining Epithelial Cells
ACADM	6.52197e-17	1.45336e-12	0.26806	0.49	0.217	ACE2+/TMPRSS2+ Remaining Epithelial vs. All Remaining Epithelial Cells
EDN3	6.72808e-17	1.49929e-12	0.255534	0.469	0.198	ACE2+/TMPRSS2+ Remaining Epithelial vs. All Remaining Epithelial Cells
CTSH	8.01995e-17	1.78717e-12	0.270953	0.547	0.254	ACE2+/TMPRSS2+ Remaining Epithelial vs. All Remaining Epithelial Cells
SLC6A19	9.16861e-17	2.04313e-12	0.31558	0.749	0.416	ACE2+/TMPRSS2+ Remaining Epithelial vs. All Remaining Epithelial Cells
GPA33	9.92457e-17	2.21159e-12	0.298881	0.588	0.286	ACE2+/TMPRSS2+ Remaining Epithelial vs. All Remaining Epithelial Cells
CCL28	9.93069e-17	2.21295e-12	0.276126	0.354	0.138	ACE2+/TMPRSS2+ Remaining Epithelial vs. All Remaining Epithelial Cells
SLC15A1	1.1903e-16	2.65247e-12	0.271743	0.765	0.432	ACE2+/TMPRSS2+ Remaining Epithelial vs. All Remaining Epithelial Cells
SLC39A14	1.45829e-16	3.24966e-12	0.292363	0.584	0.285	ACE2+/TMPRSS2+ Remaining Epithelial vs. All Remaining Epithelial Cells
TMEM45B	1.81511e-16	4.04478e-12	0.257533	0.494	0.222	ACE2+/TMPRSS2+ Remaining Epithelial vs. All Remaining Epithelial Cells
ALPI	2.03606e-16	4.53716e-12	0.314685	0.708	0.38	ACE2+/TMPRSS2+ Remaining Epithelial vs. All Remaining Epithelial Cells
CIDEC	2.20065e-16	4.90392e-12	0.275587	0.432	0.184	ACE2+/TMPRSS2+ Remaining Epithelial vs. All Remaining Epithelial Cells
AGPAT2	2.93935e-16	6.55006e-12	0.319896	0.642	0.325	ACE2+/TMPRSS2+ Remaining Epithelial vs. All Remaining Epithelial Cells
GDA	3.44921e-16	7.68622e-12	0.286824	0.613	0.301	ACE2+/TMPRSS2+ Remaining Epithelial vs. All Remaining Epithelial Cells
SULT2A1	3.62341e-16	8.07442e-12	0.269973	0.502	0.226	ACE2+/TMPRSS2+ Remaining Epithelial vs. All Remaining Epithelial Cells
GALNT1	3.95964e-16	8.82366e-12	0.263645	0.502	0.228	ACE2+/TMPRSS2+ Remaining Epithelial vs. All Remaining Epithelial Cells
LAMP2	4.61705e-16	1.02886e-11	0.290675	0.325	0.124	ACE2+/TMPRSS2+ Remaining Epithelial vs. All Remaining Epithelial Cells
HACL1	4.74744e-16	1.05792e-11	0.282938	0.379	0.157	ACE2+/TMPRSS2+ Remaining Epithelial vs. All Remaining Epithelial Cells
RETSAT	5.99239e-16	1.33534e-11	0.256362	0.687	0.346	ACE2+/TMPRSS2+ Remaining Epithelial vs. All Remaining Epithelial Cells
APLP2	8.22167e-16	1.83212e-11	0.37403	0.802	0.51	ACE2+/TMPRSS2+ Remaining Epithelial vs. All Remaining Epithelial Cells
AADAC	8.52079e-16	1.89877e-11	0.26857	0.395	0.164	ACE2+/TMPRSS2+ Remaining Epithelial vs. All Remaining Epithelial Cells
TREH	9.00918e-16	2.0076e-11	0.290439	0.523	0.249	ACE2+/TMPRSS2+ Remaining Epithelial vs. All Remaining Epithelial Cells
FAT1	1.02007e-15	2.27313e-11	0.310285	0.461	0.208	ACE2+/TMPRSS2+ Remaining Epithelial vs. All Remaining Epithelial Cells
HTATIP2	1.02602e-15	2.28639e-11	0.253427	0.547	0.262	ACE2+/TMPRSS2+ Remaining Epithelial vs. All Remaining Epithelial Cells
CTSB	1.07933e-15	2.40519e-11	0.282214	0.654	0.337	ACE2+/TMPRSS2+ Remaining Epithelial vs. All Remaining Epithelial Cells
ACSL5	1.16267e-15	2.59089e-11	0.380605	0.823	0.523	ACE2+/TMPRSS2+ Remaining Epithelial vs. All Remaining Epithelial Cells
UGT2B7	1.25909e-15	2.80577e-11	0.267095	0.37	0.152	ACE2+/TMPRSS2+ Remaining Epithelial vs. All Remaining Epithelial Cells
PJA2	1.27584e-15	2.84309e-11	0.250998	0.313	0.118	ACE2+/TMPRSS2+ Remaining Epithelial vs. All Remaining Epithelial Cells
MAP3K2	1.40146e-15	3.12302e-11	0.274486	0.436	0.193	ACE2+/TMPRSS2+ Remaining Epithelial vs. All Remaining Epithelial Cells
TM4SF4	1.49595e-15	3.33358e-11	0.429915	0.827	0.529	ACE2+/TMPRSS2+ Remaining Epithelial vs. All Remaining Epithelial Cells
TMBIM6	1.51576e-15	3.37773e-11	0.392236	0.811	0.534	ACE2+/TMPRSS2+ Remaining Epithelial vs. All Remaining Epithelial Cells
MTRNR2L2	2.02835e-15	4.51998e-11	0.474639	0.473	0.233	ACE2+/TMPRSS2+ Remaining Epithelial vs. All Remaining Epithelial Cells
HSD17B2	2.64961e-15	5.90438e-11	0.335748	0.712	0.396	ACE2+/TMPRSS2+ Remaining Epithelial vs. All Remaining Epithelial Cells
ACOT8	2.85418e-15	6.36024e-11	0.271214	0.259	0.09	ACE2+/TMPRSS2+ Remaining Epithelial vs. All Remaining Epithelial Cells
TMED4	3.18919e-15	7.1068e-11	0.310036	0.543	0.272	ACE2+/TMPRSS2+ Remaining Epithelial vs. All Remaining Epithelial Cells
LAMB3	4.62871e-15	1.03146e-10	0.343492	0.539	0.267	ACE2+/TMPRSS2+ Remaining Epithelial vs. All Remaining Epithelial Cells
SLC7A9	4.7255e-15	1.05303e-10	0.251923	0.321	0.122	ACE2+/TMPRSS2+ Remaining Epithelial vs. All Remaining Epithelial Cells
SDCBP2	5.23123e-15	1.16573e-10	0.303255	0.724	0.387	ACE2+/TMPRSS2+ Remaining Epithelial vs. All Remaining Epithelial Cells
EPCAM	5.97728e-15	1.33198e-10	0.374252	0.938	0.727	ACE2+/TMPRSS2+ Remaining Epithelial vs. All Remaining Epithelial Cells
PGRMC1	8.25921e-15	1.84048e-10	0.269833	0.42	0.187	ACE2+/TMPRSS2+ Remaining Epithelial vs. All Remaining Epithelial Cells
TNFRSF1A	1.02029e-14	2.27362e-10	0.260443	0.461	0.212	ACE2+/TMPRSS2+ Remaining Epithelial vs. All Remaining Epithelial Cells
HSD17B11	1.13549e-14	2.53034e-10	0.303659	0.654	0.349	ACE2+/TMPRSS2+ Remaining Epithelial vs. All Remaining Epithelial Cells
TGOLN2	1.32586e-14	2.95454e-10	0.276148	0.675	0.369	ACE2+/TMPRSS2+ Remaining Epithelial vs. All Remaining Epithelial Cells
MFN2	1.37686e-14	3.06819e-10	0.254469	0.337	0.138	ACE2+/TMPRSS2+ Remaining Epithelial vs. All Remaining Epithelial Cells
PKN2	1.60748e-14	3.58211e-10	0.251236	0.387	0.164	ACE2+/TMPRSS2+ Remaining Epithelial vs. All Remaining Epithelial Cells
PPM1A	1.60965e-14	3.58694e-10	0.30154	0.35	0.145	ACE2+/TMPRSS2+ Remaining Epithelial vs. All Remaining Epithelial Cells
SCP2	1.65558e-14	3.6893e-10	0.30203	0.765	0.453	ACE2+/TMPRSS2+ Remaining Epithelial vs. All Remaining Epithelial Cells
AOC1	1.79524e-14	4.00051e-10	0.284643	0.654	0.357	ACE2+/TMPRSS2+ Remaining Epithelial vs. All Remaining Epithelial Cells
CES2	1.79773e-14	4.00607e-10	0.336984	0.942	0.782	ACE2+/TMPRSS2+ Remaining Epithelial vs. All Remaining Epithelial Cells
ANPEP	2.52734e-14	5.63192e-10	0.349416	0.992	0.859	ACE2+/TMPRSS2+ Remaining Epithelial vs. All Remaining Epithelial Cells
POR	2.73218e-14	6.08839e-10	0.282308	0.568	0.29	ACE2+/TMPRSS2+ Remaining Epithelial vs. All Remaining Epithelial Cells
RTCB	2.98284e-14	6.64697e-10	0.292763	0.449	0.205	ACE2+/TMPRSS2+ Remaining Epithelial vs. All Remaining Epithelial Cells
ATF3	4.05916e-14	9.04544e-10	0.382742	0.486	0.231	ACE2+/TMPRSS2+ Remaining Epithelial vs. All Remaining Epithelial Cells
USH1C	4.19883e-14	9.35668e-10	0.299628	0.621	0.336	ACE2+/TMPRSS2+ Remaining Epithelial vs. All Remaining Epithelial Cells
GNG12	4.9249e-14	1.09747e-09	0.361371	0.675	0.386	ACE2+/TMPRSS2+ Remaining Epithelial vs. All Remaining Epithelial Cells
SLC2A2	5.49174e-14	1.22378e-09	0.257474	0.309	0.122	ACE2+/TMPRSS2+ Remaining Epithelial vs. All Remaining Epithelial Cells
SLC25A5	6.07649e-14	1.35408e-09	0.338255	0.889	0.599	ACE2+/TMPRSS2+ Remaining Epithelial vs. All Remaining Epithelial Cells
RTN4	6.36548e-14	1.41848e-09	0.341866	0.675	0.383	ACE2+/TMPRSS2+ Remaining Epithelial vs. All Remaining Epithelial Cells
CMPK1	7.23318e-14	1.61184e-09	0.272306	0.514	0.256	ACE2+/TMPRSS2+ Remaining Epithelial vs. All Remaining Epithelial Cells
CA2	8.06409e-14	1.797e-09	0.339452	0.667	0.367	ACE2+/TMPRSS2+ Remaining Epithelial vs. All Remaining Epithelial Cells
RRAS	8.33052e-14	1.85637e-09	0.277543	0.362	0.154	ACE2+/TMPRSS2+ Remaining Epithelial vs. All Remaining Epithelial Cells
MUC17	9.18469e-14	2.04672e-09	0.321964	0.506	0.253	ACE2+/TMPRSS2+ Remaining Epithelial vs. All Remaining Epithelial Cells
OAT	1.00585e-13	2.24144e-09	0.263386	0.77	0.444	ACE2+/TMPRSS2+ Remaining Epithelial vs. All Remaining Epithelial Cells
PBLD	1.35605e-13	3.02182e-09	0.263775	0.708	0.404	ACE2+/TMPRSS2+ Remaining Epithelial vs. All Remaining Epithelial Cells
FBXO2	1.69615e-13	3.77971e-09	0.274177	0.263	0.1	ACE2+/TMPRSS2+ Remaining Epithelial vs. All Remaining Epithelial Cells
GSTA2	1.92858e-13	4.29764e-09	0.303049	0.305	0.123	ACE2+/TMPRSS2+ Remaining Epithelial vs. All Remaining Epithelial Cells
PLIN2	1.93658e-13	4.31548e-09	0.323133	0.79	0.487	ACE2+/TMPRSS2+ Remaining Epithelial vs. All Remaining Epithelial Cells
MISP	1.97813e-13	4.40805e-09	0.265703	0.794	0.469	ACE2+/TMPRSS2+ Remaining Epithelial vs. All Remaining Epithelial Cells
CYP3A5	3.15817e-13	7.03767e-09	0.29829	0.815	0.518	ACE2+/TMPRSS2+ Remaining Epithelial vs. All Remaining Epithelial Cells
ALDH1A1	3.44145e-13	7.66893e-09	0.324002	0.79	0.492	ACE2+/TMPRSS2+ Remaining Epithelial vs. All Remaining Epithelial Cells
ALDOB	3.52636e-13	7.85814e-09	0.325471	0.979	0.894	ACE2+/TMPRSS2+ Remaining Epithelial vs. All Remaining Epithelial Cells
HLA-DQB1	3.71575e-13	8.28017e-09	0.308312	0.42	0.198	ACE2+/TMPRSS2+ Remaining Epithelial vs. All Remaining Epithelial Cells
CD55	3.73044e-13	8.3129e-09	0.279656	0.35	0.153	ACE2+/TMPRSS2+ Remaining Epithelial vs. All Remaining Epithelial Cells
ACAA2	4.81047e-13	1.07197e-08	0.272872	0.654	0.363	ACE2+/TMPRSS2+ Remaining Epithelial vs. All Remaining Epithelial Cells
ATP1A1	7.04682e-13	1.57031e-08	0.334307	0.823	0.535	ACE2+/TMPRSS2+ Remaining Epithelial vs. All Remaining Epithelial Cells
ARL14	8.69499e-13	1.93759e-08	0.261669	0.383	0.173	ACE2+/TMPRSS2+ Remaining Epithelial vs. All Remaining Epithelial Cells
CYSTM1	1.57674e-12	3.51361e-08	0.260607	0.819	0.527	ACE2+/TMPRSS2+ Remaining Epithelial vs. All Remaining Epithelial Cells
RHOC	1.66749e-12	3.71584e-08	0.294543	0.741	0.459	ACE2+/TMPRSS2+ Remaining Epithelial vs. All Remaining Epithelial Cells
C6orf222	1.75065e-12	3.90115e-08	0.30352	0.263	0.104	ACE2+/TMPRSS2+ Remaining Epithelial vs. All Remaining Epithelial Cells
MTRNR2L12	1.80714e-12	4.02703e-08	0.308739	0.576	0.319	ACE2+/TMPRSS2+ Remaining Epithelial vs. All Remaining Epithelial Cells
PCK1	1.82118e-12	4.05831e-08	0.272409	0.658	0.387	ACE2+/TMPRSS2+ Remaining Epithelial vs. All Remaining Epithelial Cells
KRT20	2.00964e-12	4.47828e-08	0.309581	0.835	0.586	ACE2+/TMPRSS2+ Remaining Epithelial vs. All Remaining Epithelial Cells
HLA-DRB1	2.36855e-12	5.27808e-08	0.367247	0.819	0.566	ACE2+/TMPRSS2+ Remaining Epithelial vs. All Remaining Epithelial Cells
APOA1	3.28588e-12	7.32227e-08	0.426698	0.963	0.867	ACE2+/TMPRSS2+ Remaining Epithelial vs. All Remaining Epithelial Cells
MGAM	5.25131e-12	1.1702e-07	0.271308	0.519	0.271	ACE2+/TMPRSS2+ Remaining Epithelial vs. All Remaining Epithelial Cells
NQO1	5.73986e-12	1.27907e-07	0.267067	0.362	0.165	ACE2+/TMPRSS2+ Remaining Epithelial vs. All Remaining Epithelial Cells
P4HB	6.0428e-12	1.34658e-07	0.263938	0.868	0.647	ACE2+/TMPRSS2+ Remaining Epithelial vs. All Remaining Epithelial Cells
B2M	6.77847e-12	1.51051e-07	0.27354	1	0.921	ACE2+/TMPRSS2+ Remaining Epithelial vs. All Remaining Epithelial Cells
EZR	7.4676e-12	1.66408e-07	0.270709	0.844	0.568	ACE2+/TMPRSS2+ Remaining Epithelial vs. All Remaining Epithelial Cells
ACAA1	8.40629e-12	1.87326e-07	0.27415	0.79	0.513	ACE2+/TMPRSS2+ Remaining Epithelial vs. All Remaining Epithelial Cells
FABP2	1.1236e-11	2.50383e-07	0.293079	0.897	0.642	ACE2+/TMPRSS2+ Remaining Epithelial vs. All Remaining Epithelial Cells
BIRC3	1.62261e-11	3.61583e-07	0.33787	0.243	0.096	ACE2+/TMPRSS2+ Remaining Epithelial vs. All Remaining Epithelial Cells
CBR1	2.3951e-11	5.33723e-07	0.290278	0.918	0.722	ACE2+/TMPRSS2+ Remaining Epithelial vs. All Remaining Epithelial Cells
PPP1CC	3.22458e-11	7.18566e-07	0.322148	0.65	0.371	ACE2+/TMPRSS2+ Remaining Epithelial vs. All Remaining Epithelial Cells
TSPAN8	3.71467e-11	8.27777e-07	0.302337	0.868	0.629	ACE2+/TMPRSS2+ Remaining Epithelial vs. All Remaining Epithelial Cells
ATP1B1	4.6831e-11	1.04358e-06	0.323583	0.79	0.529	ACE2+/TMPRSS2+ Remaining Epithelial vs. All Remaining Epithelial Cells
CEACAM6	6.75978e-11	1.50635e-06	0.3788	0.3	0.135	ACE2+/TMPRSS2+ Remaining Epithelial vs. All Remaining Epithelial Cells
PHGR1	7.87178e-11	1.75415e-06	0.28206	0.885	0.602	ACE2+/TMPRSS2+ Remaining Epithelial vs. All Remaining Epithelial Cells
MAOA	1.21934e-10	2.71717e-06	0.321845	0.58	0.34	ACE2+/TMPRSS2+ Remaining Epithelial vs. All Remaining Epithelial Cells
ATP8B2	1.38241e-10	3.08056e-06	0.276713	0.189	0.069	ACE2+/TMPRSS2+ Remaining Epithelial vs. All Remaining Epithelial Cells
MGST3	2.13332e-10	4.75389e-06	0.260642	0.634	0.383	ACE2+/TMPRSS2+ Remaining Epithelial vs. All Remaining Epithelial Cells
RNA28S5	4.83078e-10	1.07649e-05	-0.869358	0.992	0.989	ACE2+/TMPRSS2+ Remaining Epithelial vs. All Remaining Epithelial Cells
HADHA	5.95427e-10	1.32685e-05	0.261315	0.819	0.554	ACE2+/TMPRSS2+ Remaining Epithelial vs. All Remaining Epithelial Cells
SLC28A2	6.56563e-10	1.46309e-05	0.254315	0.407	0.213	ACE2+/TMPRSS2+ Remaining Epithelial vs. All Remaining Epithelial Cells
KLF6	7.52433e-10	1.67672e-05	0.25439	0.778	0.498	ACE2+/TMPRSS2+ Remaining Epithelial vs. All Remaining Epithelial Cells
AKR7A3	8.20528e-10	1.82846e-05	0.297738	0.671	0.42	ACE2+/TMPRSS2+ Remaining Epithelial vs. All Remaining Epithelial Cells
APOA4	3.01258e-09	6.71324e-05	0.300328	0.959	0.852	ACE2+/TMPRSS2+ Remaining Epithelial vs. All Remaining Epithelial Cells
CD74	4.47859e-09	9.98009e-05	0.262318	0.901	0.726	ACE2+/TMPRSS2+ Remaining Epithelial vs. All Remaining Epithelial Cells
CMBL	6.89976e-09	0.000153754	0.264723	0.774	0.524	ACE2+/TMPRSS2+ Remaining Epithelial vs. All Remaining Epithelial Cells
ANXA13	1.08921e-08	0.000242721	0.290295	0.551	0.339	ACE2+/TMPRSS2+ Remaining Epithelial vs. All Remaining Epithelial Cells
CALM1	1.97843e-08	0.000440874	0.268367	0.914	0.732	ACE2+/TMPRSS2+ Remaining Epithelial vs. All Remaining Epithelial Cells
APOC3	2.21606e-08	0.000493827	0.262342	0.877	0.649	ACE2+/TMPRSS2+ Remaining Epithelial vs. All Remaining Epithelial Cells
MT-RNR2	5.36394e-07	0.011953	-0.265173	1	1	ACE2+/TMPRSS2+ Remaining Epithelial vs. All Remaining Epithelial Cells
ANXA10	2.80362e-06	0.0624758	0.313908	0.148	0.065	ACE2+/TMPRSS2+ Remaining Epithelial vs. All Remaining Epithelial Cells
RPL27A	1.25001e-05	0.278553	-0.444332	0.77	0.727	ACE2+/TMPRSS2+ Remaining Epithelial vs. All Remaining Epithelial Cells
MALAT1	1.2909e-05	0.287665	-0.360056	0.959	0.964	ACE2+/TMPRSS2+ Remaining Epithelial vs. All Remaining Epithelial Cells
SLC11A2	1.30841e-05	0.291566	0.347639	0.28	0.159	ACE2+/TMPRSS2+ Remaining Epithelial vs. All Remaining Epithelial Cells
ZG16	7.41757e-05	1	-0.508581	0.519	0.315	ACE2+/TMPRSS2+ Remaining Epithelial vs. All Remaining Epithelial Cells
RPS18	0.000122038	1	-0.386742	0.815	0.764	ACE2+/TMPRSS2+ Remaining Epithelial vs. All Remaining Epithelial Cells
RPL21	0.000154764	1	-0.550247	0.276	0.366	ACE2+/TMPRSS2+ Remaining Epithelial vs. All Remaining Epithelial Cells
RPL13	0.000514138	1	-0.363261	0.807	0.743	ACE2+/TMPRSS2+ Remaining Epithelial vs. All Remaining Epithelial Cells
RPS19	0.0011917	1	-0.33322	0.831	0.764	ACE2+/TMPRSS2+ Remaining Epithelial vs. All Remaining Epithelial Cells
RPL32	0.00174253	1	-0.485706	0.593	0.564	ACE2+/TMPRSS2+ Remaining Epithelial vs. All Remaining Epithelial Cells
RPS8	0.00225756	1	-0.403082	0.761	0.676	ACE2+/TMPRSS2+ Remaining Epithelial vs. All Remaining Epithelial Cells
RP11-587P21.2	0.00234729	1	0.301352	0.103	0.054	ACE2+/TMPRSS2+ Remaining Epithelial vs. All Remaining Epithelial Cells
RPS2	0.0025473	1	-0.485563	0.626	0.582	ACE2+/TMPRSS2+ Remaining Epithelial vs. All Remaining Epithelial Cells
RPL35	0.00390572	1	-0.438557	0.671	0.595	ACE2+/TMPRSS2+ Remaining Epithelial vs. All Remaining Epithelial Cells
REG1A	0.00518445	1	-0.495646	0.416	0.455	ACE2+/TMPRSS2+ Remaining Epithelial vs. All Remaining Epithelial Cells
RPL34	0.00691641	1	-0.345335	0.778	0.683	ACE2+/TMPRSS2+ Remaining Epithelial vs. All Remaining Epithelial Cells
RPLP2	0.00717961	1	-0.303868	0.794	0.703	ACE2+/TMPRSS2+ Remaining Epithelial vs. All Remaining Epithelial Cells
RPL24	0.00755901	1	-0.442411	0.547	0.516	ACE2+/TMPRSS2+ Remaining Epithelial vs. All Remaining Epithelial Cells
RPL31	0.00855574	1	-0.328926	0.798	0.705	ACE2+/TMPRSS2+ Remaining Epithelial vs. All Remaining Epithelial Cells
EEF1A1	0.00865032	1	-0.509022	0.605	0.554	ACE2+/TMPRSS2+ Remaining Epithelial vs. All Remaining Epithelial Cells
RPLP1	0.0092229	1	-0.321983	0.761	0.692	ACE2+/TMPRSS2+ Remaining Epithelial vs. All Remaining Epithelial Cells
CCL5	0.0113662	1	-0.274994	0.255	0.167	ACE2+/TMPRSS2+ Remaining Epithelial vs. All Remaining Epithelial Cells
RPL7	0.0121392	1	-0.440092	0.267	0.319	ACE2+/TMPRSS2+ Remaining Epithelial vs. All Remaining Epithelial Cells
RPS3A	0.0222402	1	-0.538588	0.296	0.323	ACE2+/TMPRSS2+ Remaining Epithelial vs. All Remaining Epithelial Cells
RPL9	0.0235275	1	-0.416961	0.387	0.414	ACE2+/TMPRSS2+ Remaining Epithelial vs. All Remaining Epithelial Cells
OLFM4	0.024167	1	-1.07395	0.086	0.133	ACE2+/TMPRSS2+ Remaining Epithelial vs. All Remaining Epithelial Cells
MLN	0.0270684	1	-1.75428	0.136	0.089	ACE2+/TMPRSS2+ Remaining Epithelial vs. All Remaining Epithelial Cells
RPS12	0.0326438	1	-0.271198	0.852	0.741	ACE2+/TMPRSS2+ Remaining Epithelial vs. All Remaining Epithelial Cells
CLU	0.0327287	1	-0.350726	0.276	0.189	ACE2+/TMPRSS2+ Remaining Epithelial vs. All Remaining Epithelial Cells
RPL12	0.0358511	1	-0.365077	0.716	0.615	ACE2+/TMPRSS2+ Remaining Epithelial vs. All Remaining Epithelial Cells
RPL7A	0.0411268	1	-0.350053	0.605	0.547	ACE2+/TMPRSS2+ Remaining Epithelial vs. All Remaining Epithelial Cells
EEF1B2	0.0435064	1	-0.453832	0.519	0.477	ACE2+/TMPRSS2+ Remaining Epithelial vs. All Remaining Epithelial Cells
PTMA	0.0554803	1	-0.471284	0.593	0.524	ACE2+/TMPRSS2+ Remaining Epithelial vs. All Remaining Epithelial Cells
RPL14	0.0560922	1	-0.42095	0.584	0.526	ACE2+/TMPRSS2+ Remaining Epithelial vs. All Remaining Epithelial Cells
RPS28	0.0595859	1	-0.376111	0.317	0.34	ACE2+/TMPRSS2+ Remaining Epithelial vs. All Remaining Epithelial Cells
RPS10	0.0652947	1	-0.491407	0.272	0.287	ACE2+/TMPRSS2+ Remaining Epithelial vs. All Remaining Epithelial Cells
TFF3	0.0669579	1	-0.782692	0.136	0.169	ACE2+/TMPRSS2+ Remaining Epithelial vs. All Remaining Epithelial Cells
DNAJB1	0.0715769	1	-0.305927	0.461	0.335	ACE2+/TMPRSS2+ Remaining Epithelial vs. All Remaining Epithelial Cells
CLCA1	0.0772784	1	-0.906587	0.132	0.165	ACE2+/TMPRSS2+ Remaining Epithelial vs. All Remaining Epithelial Cells
HSP90AA1	0.081406	1	-0.41597	0.827	0.707	ACE2+/TMPRSS2+ Remaining Epithelial vs. All Remaining Epithelial Cells
RPS21	0.084294	1	-0.27304	0.695	0.604	ACE2+/TMPRSS2+ Remaining Epithelial vs. All Remaining Epithelial Cells
RPL36A	0.0925943	1	-0.376268	0.181	0.213	ACE2+/TMPRSS2+ Remaining Epithelial vs. All Remaining Epithelial Cells
LYZ	0.0976706	1	-1.53142	0.091	0.118	ACE2+/TMPRSS2+ Remaining Epithelial vs. All Remaining Epithelial Cells
ISG15	0.108169	1	-0.512277	0.399	0.294	ACE2+/TMPRSS2+ Remaining Epithelial vs. All Remaining Epithelial Cells
IGJ	0.108708	1	-0.379165	0.189	0.138	ACE2+/TMPRSS2+ Remaining Epithelial vs. All Remaining Epithelial Cells
RPS3	0.115048	1	-0.271731	0.819	0.709	ACE2+/TMPRSS2+ Remaining Epithelial vs. All Remaining Epithelial Cells
REG3A	0.120453	1	-1.68412	0.276	0.279	ACE2+/TMPRSS2+ Remaining Epithelial vs. All Remaining Epithelial Cells
IFITM3	0.12789	1	-0.460601	0.123	0.148	ACE2+/TMPRSS2+ Remaining Epithelial vs. All Remaining Epithelial Cells
NCL	0.157686	1	-0.256328	0.44	0.34	ACE2+/TMPRSS2+ Remaining Epithelial vs. All Remaining Epithelial Cells
RPS27	0.183857	1	-0.367052	0.37	0.36	ACE2+/TMPRSS2+ Remaining Epithelial vs. All Remaining Epithelial Cells
RPL10A	0.184503	1	-0.390588	0.473	0.432	ACE2+/TMPRSS2+ Remaining Epithelial vs. All Remaining Epithelial Cells
NPM1	0.184651	1	-0.491521	0.235	0.242	ACE2+/TMPRSS2+ Remaining Epithelial vs. All Remaining Epithelial Cells
RPL37	0.188946	1	-0.324303	0.63	0.529	ACE2+/TMPRSS2+ Remaining Epithelial vs. All Remaining Epithelial Cells
BRD2	0.189791	1	-0.267079	0.383	0.284	ACE2+/TMPRSS2+ Remaining Epithelial vs. All Remaining Epithelial Cells
IFI6	0.190016	1	-0.460583	0.136	0.157	ACE2+/TMPRSS2+ Remaining Epithelial vs. All Remaining Epithelial Cells
RPS7	0.191565	1	-0.343256	0.358	0.354	ACE2+/TMPRSS2+ Remaining Epithelial vs. All Remaining Epithelial Cells
RPL3	0.196736	1	-0.256194	0.728	0.648	ACE2+/TMPRSS2+ Remaining Epithelial vs. All Remaining Epithelial Cells
SPINK4	0.200776	1	-0.468701	0.086	0.109	ACE2+/TMPRSS2+ Remaining Epithelial vs. All Remaining Epithelial Cells
KPNB1	0.203733	1	-0.265467	0.243	0.182	ACE2+/TMPRSS2+ Remaining Epithelial vs. All Remaining Epithelial Cells
HSPH1	0.205335	1	-0.279895	0.239	0.185	ACE2+/TMPRSS2+ Remaining Epithelial vs. All Remaining Epithelial Cells
RN7SK	0.21555	1	-0.600967	0.288	0.285	ACE2+/TMPRSS2+ Remaining Epithelial vs. All Remaining Epithelial Cells
CCK	0.217238	1	-1.8253	0.107	0.079	ACE2+/TMPRSS2+ Remaining Epithelial vs. All Remaining Epithelial Cells
RPL18A	0.233739	1	-0.338177	0.428	0.399	ACE2+/TMPRSS2+ Remaining Epithelial vs. All Remaining Epithelial Cells
TUBA1B	0.294143	1	-0.275282	0.243	0.19	ACE2+/TMPRSS2+ Remaining Epithelial vs. All Remaining Epithelial Cells
RPS24	0.340569	1	-0.251382	0.679	0.582	ACE2+/TMPRSS2+ Remaining Epithelial vs. All Remaining Epithelial Cells
RPS15A	0.344595	1	-0.29396	0.514	0.378	ACE2+/TMPRSS2+ Remaining Epithelial vs. All Remaining Epithelial Cells
FCGBP	0.34828	1	-1.2383	0.193	0.197	ACE2+/TMPRSS2+ Remaining Epithelial vs. All Remaining Epithelial Cells
IGHA1	0.3796	1	-0.287243	0.14	0.113	ACE2+/TMPRSS2+ Remaining Epithelial vs. All Remaining Epithelial Cells
ATP5E	0.391942	1	-0.279255	0.556	0.41	ACE2+/TMPRSS2+ Remaining Epithelial vs. All Remaining Epithelial Cells
RBBP6	0.415852	1	-0.34689	0.198	0.158	ACE2+/TMPRSS2+ Remaining Epithelial vs. All Remaining Epithelial Cells
IFI27	0.423211	1	-0.313549	0.786	0.67	ACE2+/TMPRSS2+ Remaining Epithelial vs. All Remaining Epithelial Cells
XAF1	0.478674	1	-0.42018	0.284	0.269	ACE2+/TMPRSS2+ Remaining Epithelial vs. All Remaining Epithelial Cells
REG4	0.479173	1	-0.869787	0.099	0.109	ACE2+/TMPRSS2+ Remaining Epithelial vs. All Remaining Epithelial Cells
RPS29	0.487501	1	-0.294662	0.613	0.523	ACE2+/TMPRSS2+ Remaining Epithelial vs. All Remaining Epithelial Cells
RPL26	0.576077	1	-0.300079	0.477	0.418	ACE2+/TMPRSS2+ Remaining Epithelial vs. All Remaining Epithelial Cells
YBX1	0.601333	1	-0.396672	0.49	0.405	ACE2+/TMPRSS2+ Remaining Epithelial vs. All Remaining Epithelial Cells
RPL39	0.689542	1	-0.266624	0.189	0.163	ACE2+/TMPRSS2+ Remaining Epithelial vs. All Remaining Epithelial Cells
SMIM5	0.696125	1	-0.47665	0.144	0.124	ACE2+/TMPRSS2+ Remaining Epithelial vs. All Remaining Epithelial Cells
SNHG5	0.783492	1	-0.291225	0.317	0.262	ACE2+/TMPRSS2+ Remaining Epithelial vs. All Remaining Epithelial Cells
HBB	0.792704	1	-1.26135	0.111	0.111	ACE2+/TMPRSS2+ Remaining Epithelial vs. All Remaining Epithelial Cells
ATHL1	0.833494	1	-0.304459	0.169	0.149	ACE2+/TMPRSS2+ Remaining Epithelial vs. All Remaining Epithelial Cells
RPSA	0.837912	1	-0.298488	0.342	0.29	ACE2+/TMPRSS2+ Remaining Epithelial vs. All Remaining Epithelial Cells
DEFA5	0.85256	1	-2.63616	0.193	0.179	ACE2+/TMPRSS2+ Remaining Epithelial vs. All Remaining Epithelial Cells
SOX4	0.877915	1	-0.357497	0.107	0.103	ACE2+/TMPRSS2+ Remaining Epithelial vs. All Remaining Epithelial Cells
RPL6	0.898033	1	-0.336587	0.37	0.307	ACE2+/TMPRSS2+ Remaining Epithelial vs. All Remaining Epithelial Cells
HSP90AB1	0.911876	1	-0.391855	0.588	0.47	ACE2+/TMPRSS2+ Remaining Epithelial vs. All Remaining Epithelial Cells
RPS27A	0.944353	1	-0.261537	0.543	0.451	ACE2+/TMPRSS2+ Remaining Epithelial vs. All Remaining Epithelial Cells
RPL4	0.963489	1	-0.348368	0.494	0.405	ACE2+/TMPRSS2+ Remaining Epithelial vs. All Remaining Epithelial Cells
RPS15	0.997146	1	-0.281475	0.638	0.498	ACE2+/TMPRSS2+ Remaining Epithelial vs. All Remaining Epithelial Cells

## Sheet: Supplementary Table 2D
Supplementary Table 2D. Related to Figure 2G. See Table S2B for gene list
Predicted upstream drivers of DE response between ACE2+ Epithelial cells and ACE2- Epithelial cells from duodenum. Using Ingenuity Pathway Analysis (IPA)
Positive values in Activation z-score indicate higher expression levels in ACE2+ Epithelial cells relative to ACE2- Epithelial cells
p-values calculated by hypergeometric test bestween genes in our data and known interactions in the literature for each driver.
Upstream Regulator	Expr Log Ratio	Molecule Type	Predicted Activation State	Activation z-score	Flags	p-value of overlap	Target Molecules in Dataset	Mechanistic Network
ELF3		transcription regulator				0.0264	EHF,FOLH1,LYZ
CREB3L3	0.445	transcription regulator				0.0111	APOA4,CIDEC,PCK1
ZNF496		transcription regulator				0.0196	HBB
MTDH		transcription regulator				0.0355	FABP1,NCOA4,NR0B2
FOXN2		transcription regulator				0.0196	HBB
ZBTB20		transcription regulator		0.447		0.00163	ADH4,CYP3A5,LDHB,PCK1,UGT2B17
HMG20A		transcription regulator				0.00545	CXADR,KRT18
RRP1B		transcription regulator				3.92e-14	HSP90AA1,HSP90AB1,RPL11,RPL13,RPL13A,RPL14,RPL19,RPL22,RPL27,RPL37
NSD1		transcription regulator				0.0298	CTSD,HBB
FOXG1		transcription regulator				0.034	CCND2,PCK1
POU6F1		transcription regulator				0.0388	TMEM59
ZNF277		transcription regulator				0.0388	RPS2
HSF1		transcription regulator		-1.133		1.55e-07	ABCB1,B2M,CCT2,CD36,CLU,DNAJA1,DNAJB1,HMGB1,HSP90AA1,HSP90AB1
CCND1		transcription regulator		0.943		9.62e-06	AHNAK,AZGP1,BCLAF1,CCND2,EEF1B2,ERBIN,HACL1,HSPA1A/HSPA1B,MARCKS,NOP58
STAT3		transcription regulator		-0.033		0.000408	APOA4,CCND2,CD74,DMBT1,DPP4,FGL2,GBP3,HBB,HLA-A,HLA-DRB5
MAX		transcription regulator				0.0294	CCND2,NCL,NPM1,PTMA,YBX1
E2F1		transcription regulator		0.194		0.00487	ABCB1,ABCG2,ACSL5,AGR2,CA2,CCND2,CCT2,HMGB1,HMGB2,HSPD1
TFAP2A		transcription regulator	Activated	2.449		0.000955	GLO1,LIPA,POR,RPL6,RPL7,RPLP0,RPS5,SLC19A1
NFAT5		transcription regulator		0.896		0.0343	CD74,HLA-DQB1,HLA-DRB5,RPS7,SGK1,TNFSF10
GATA2		transcription regulator		1.89		0.0655	AZGP1,CD36,DMBT1,FAT1,GDA,MAOB,MDK,MEP1A,OLFM4,REG1A
LHX1		transcription regulator	Activated	2.985	bias	0.000208	ALDOB,ANPEP,ATP1B1,DPP4,EMB,FBP1,MEP1A,MEP1B,S100G
HDAC5		transcription regulator		1.446		0.0236	ACADM,HLA-DRA,NR4A1,PMP22,TNFRSF1A
MXD1	0.254	transcription regulator	Activated	2.449	bias	0.000188	CCND2,IDH2,MXD1,NOP56,NOP58,RPL3,RPS2,RPSA
NCOR1		transcription regulator				0.0121	ACOX1,AZGP1,CYP3A5,LYZ,MME,UGT2B17
ZFHX3		transcription regulator				6.8e-05	APOA1,HLA-A,RPL37,RPLP2,RPS12,RPS14,RPS28,SERPINA1,TUBA1B
EPAS1		transcription regulator	Activated	3.255		0.000167	ABCG2,CYBRD1,DGAT1,FABP2,FMO5,H1-2,LDHA,LDLR,NCOA4,PLIN2
FOXA3		transcription regulator		1.347		6.54e-06	ACADM,CYP2C18,CYP2C9,CYP3A4,CYP3A5,PCK1,SLC2A2
SETBP1		transcription regulator				0.0196	SET
AIRE		transcription regulator		0		0.0176	AKR1B10,FABP1,FABP2,TFF3,TNFSF10
HLTF		transcription regulator				0.0388	HBB
CIITA		transcription regulator	Activated	2.389		5.57e-11	B2M,CD74,CTSE,HLA-A,HLA-B,HLA-DPA1,HLA-DQB1,HLA-DRA,HLA-DRB1,HLA-DRB5
HOXA10		transcription regulator		0.302		0.00101	ADH4,DPP4,HLA-DQB1,HSP90AA1,IDH2,KRT18,LYZ,MICOS10-NBL1/NBL1,NR4A1,P4HB
HIF1A		transcription regulator		1.154		0.0249	ABCB1,CD36,CTSD,DNASE1,H1-2,KRT18,LDHA,MAF,NCOA4,NPM1
MED14		transcription regulator				0.0155	CD36,CIDEC
CEBPA		transcription regulator	Activated	2.871		1.26e-05	ABCB1,AGPAT2,AKR1B10,ANPEP,APOA4,APOB,APOC3,CA2,CCND2,CYP2C9
IRF2		transcription regulator		0		0.0127	B2M,CIDEC,DST,FCGBP,HLA-B,TM4SF20,TNFSF10
BHLHE40		transcription regulator		0		0.0258	ATP1B1,DMBT1,FABP2,GDA,KRT18,TM4SF20
GLI1		transcription regulator		-1.944		0.394	ABCG2,CCND2,CLU,EMB,REG4
CBX2		transcription regulator				0.0298	CCND2,HBB
IRF4		transcription regulator		1.414		0.00959	ADA,B2M,ISG20,PTMA,RPL6,RPS3A,TMSB10/TMSB4X,TNFSF10,YBX1
NFYB		transcription regulator				0.0409	ABCG2,DPP4,HLA-DQB1,HLA-DRA,HMGB2,HNRNPA1,OAT,PCK1,SERBP1,TMBIM6
SP1		transcription regulator	Activated	2.502		7.52e-06	ABCB1,ABHD2,ADA,APOA1,APOC3,CCND2,CTSD,CYBRD1,ENTPD5,GPX4	34 (2)
FLI1		transcription regulator		-0.3		0.00551	HBB,LDHA,NPM1,RACK1,RPL18
GFI1		transcription regulator		0		0.026	CCND2,HSP90AB1,LYZ,SERPINA1,SGK1,TFF3,TNFRSF1A
HOXD10		transcription regulator		-0.816		0.00145	MAOB,NME1,RHOC,RPSA,TFPI,TIMP2
SPI1		transcription regulator		1.914		0.109	CCND2,CTSE,ISG20,LYZ,MME,MT1E,RACK1,RPL18,TNFSF10
GATA4		transcription regulator		1.982		1	ACE2,FABP1,LDHA,SI
TAF1		transcription regulator				0.0049	RPL31,RPL34,RPS10
MDM4		transcription regulator				0.0383	LGALS3,P4HB
TWIST1		transcription regulator		-0.478		0.0397	CLU,ENPP3,EPCAM,FCGBP,MME,RHOC,YBX1
EDF1		transcription regulator				0.0388	NR0B2
RFXAP		transcription regulator				0.000574	B2M,HLA-B,HLA-DRA
NCOA1		transcription regulator	Activated	2.2		0.0079	APOA4,CYP2C9,LYZ,NR0B2,PCK1,RPL36,SLC2A2,SMARCC1	64 (6)
JUN		transcription regulator		1.419		0.0042	ABCB1,APOC3,CCND2,CLU,CYP2J2,HLA-B,HPGD,LAMB3,LGALS3,MAF	47 (3)
CREB1		transcription regulator		1.798		0.0181	AQP11,ATP1A1,DMBT1,FABP2,FGL2,GALNT1,GDA,HLA-A,HLA-DQB1,HLA-DRA
XBP1		transcription regulator		1.912		0.162	APOA1,HLA-DRA,LMAN1,NUCB2,P4HB,SERPINA1,SLC38A1
SREBF1		transcription regulator		1.56		1.93e-07	ACSL5,APOC3,CXADR,CYP4F2,HSPA1A/HSPA1B,LDLR,LGALS3,MDK,MTTP,NR0B2	80 (4)
CEBPB		transcription regulator	Activated	2.345		0.00145	ABCB1,AKR1B10,AOC1,APOB,APOC3,CCND2,CYP3A4,HBB,HLA-A,KRT18
NKX2-1		transcription regulator				0.000289	AGR2,CD74,CLU,DPP4,HLA-A,HMGB2,LYZ,NOP56,QSOX1,S100G
ATN1		transcription regulator				0.0166	ATP1A1,ATP1B1,ATP1B3,MARCKSL1,SOX4,STMN1,TUBB
POU5F1		transcription regulator		0.065		0.00619	CIDEB,CTSD,EPCAM,FABP1,FABP2,FUCA1,GBP3,KRT18,LAMP1,LDHA
MED1		transcription regulator		1.97		0.0012	ACAA1,ACOX1,AOC1,APOB,CCND2,CYP3A5,NCL,PTMA,SCP2,SULT2A1
STAT6	0.251	transcription regulator		-0.968		0.00305	ACOX1,AHNAK,CA2,CCND2,CIDEB,CIDEC,FABP1,GBP3,ISG20,LPIN2	37 (2)
PPARGC1B		transcription regulator	Activated	2.194		0.012	ACADM,DGAT1,MT-CO2,MTTP,PCK1
CBX5		transcription regulator	Inhibited	-2.111	bias	3.29e-06	ABCB1,AGR2,CDH17,CYP2J2,H1-2,HBB,KRT20,LAMB3,MUC13,PLAAT4
JUND		transcription regulator				0.0215	APOC3,CLU,HPGD,NR4A1,SOX4
ETV5		transcription regulator		-1.982		0.0452	AHNAK,LGALS3,LYZ,MAF,PMP22
SAP18		transcription regulator				0.0196	MTTP
HNF4G	0.356	transcription regulator				0.0298	APOA4,APOC3
NKX2-3		transcription regulator		-0.577		0.00146	CD36,CXADR,GNG12,HLA-B,HLA-C,HLA-F,HSD17B2,RPL23,RPS23,RPS29
PPARGC1A		transcription regulator	Activated	3.184		1.85e-08	ACADM,ACAT1,ACOX1,APOA4,APOC3,CD36,CIDEB,CYP2C9,CYP3A4,CYP3A5	158 (11)
KLF4		transcription regulator		1.972		0.0675	ALPI,CCND2,EPCAM,FABP1,FABP2,GBP3,GPA33,HLA-DQB1,SERPINA1,SLC4A7
ATF6		transcription regulator		-0.068		0.00102	ACOX1,LMAN1,NR0B2,NUCB2,PCK1,SLC39A14
TGFB1I1		transcription regulator				0.00113	CD36,FABP1,KRT18,KRT20
STAT5B		transcription regulator	Inhibited	-2.626		4.57e-05	ABCB1,AGPAT2,AHNAK,CA2,CBR1,CCND2,CYP2C9,CYP3A5,LAMA3,MAF
PML		transcription regulator		-0.266		3.95e-06	ACADM,ACOX1,ANXA4,APOA1,CACYBP,FABP1,HADHB,HBB,HLA-DRA,ISG20
NFYC		transcription regulator				0.0489	HLA-DRA,PCK1,SGK1
BCL6		transcription regulator		0.928		0.00668	ACAA2,ACOX1,C1QTNF12,CCND2,GPX4,HADHB,LDHB,LDLR,MAF,SCP2	43 (3)
TP73		transcription regulator		0.146		0.00883	ABCB1,ADA,B2M,CTSD,HSPA1A/HSPA1B,HTATIP2,LDHA,MDK,RTN4,STMN1	103 (3)
ONECUT1		transcription regulator				2.01e-07	ABCC2,C8G,CD36,EHF,HMGB2,HSPA1A/HSPA1B,HSPH1,NOLC1,NR0B2,OAT	33 (2)
NFE2L2		transcription regulator		0.152		2.41e-08	ABCC2,ACE2,ACSL5,AKR1B10,APOA4,ATP1A1,CBR1,CD36,CTSD,ENTPD5
VDR		transcription regulator		1.252		0.00111	ACOX1,AGR2,CCND2,CYP2C9,CYP3A4,H2AZ1,LDLR,NR0B2,PLIN2,S100G
HNF4A		transcription regulator	Activated	4.311		2.22e-17	ABCC2,ACAA2,ACAT1,ACOX1,AHNAK,ALDOB,ANPEP,AOC1,APOA1,APOA4	119 (2)
FOXO1		transcription regulator	Activated	2.131		0.00197	ACSL5,ALDOB,APOC3,CA2,CD36,CTSE,ENPEP,FABP2,HSP90AB1,HSPD1	73 (4)
FOXA2		transcription regulator	Activated	2.471		2.39e-05	ABCB1,AGR2,ALDOB,APOA1,APOB,APOC3,CLCA1,CYP2C9,EPCAM,HPGD
KLF3		transcription regulator	Inhibited	-2.646		0.329	AHNAK,DHRS7,GALNT1,HBB,SCP2,SGK1,SLC28A2,SMPDL3A
NFYA		transcription regulator				0.0282	ABCB1,HLA-DQB1,HLA-DRA,LMAN1,PCK1
SMAD4		transcription regulator		0.742		0.00711	AGR2,APOA1,APOA4,APOB,APOC3,CCND2,CTSD,PGRMC2,POR,SGK1
TCF3		transcription regulator		0.788		0.0143	ADA,AZGP1,CA2,CCND2,CTSE,EPCAM,HMGB2,MAF,NR0B2,PPIA
CTCF		transcription regulator		1.134		0.00377	APOA1,APOC3,HLA-DQB1,HLA-DRB1,HLA-DRB5,LYZ,MDK,SGK1
HDAC2		transcription regulator	Inhibited	-2		0.132	APOA1,FABP1,FABP2,OLFM4,TNFSF10
TP63		transcription regulator		1.838		0.0141	ABCB1,ADA,AGR2,APOBEC1,CCND2,CTSD,DST,GPX2,KRT20,LAMB3
DRAP1		transcription regulator				0.00113	HLA-DRA,RPL7A,RPLP0,RPS27
EP300		transcription regulator		0.743		0.00245	ACADM,ALPI,AQP11,B2M,BCLAF1,CA2,CTSE,DHRS3,HBB,HLA-B
NCOA2		transcription regulator		0.99		0.000591	ADH4,APOA4,GLO1,HLA-A,LDLR,LYZ,PCK1,PLIN2,SLC2A2,SLC3A1	52 (4)
HOXA9		transcription regulator				0.00312	CD36,GLRX,HMGN2,KRT18,LYZ,RPL27A,RPL37A,RPS3A,SERINC2,SOX4
CDX2		transcription regulator		0.737		1.15e-06	ABCB1,AOC1,CDH17,CDHR5,CLU,CTSE,HEPH,LAMP1,MEP1A,MYO1A
WDR77		transcription regulator				0.0111	DMBT1,SLC26A3,TFF3
GTF2H4		transcription regulator				0.00368	CCND2,NCL
NKX3-1		transcription regulator				0.02	CA2,CTSZ,SOX4,VNN1
SATB1		transcription regulator		-1.832		0.00515	CTSD,GLRX,HBB,HSP90AA1,ILF3,LPIN2,RPLP0,RPLP1,SGK1
HNF1A		transcription regulator	Activated	4.587		2.04e-16	AADAC,ABCC2,ACE2,ADH4,ALDOB,ANPEP,ANXA4,APOB,APOC3,C8G
PITX2		transcription regulator		-0.243		0.00414	ATP1A1,ATP1B1,CCND2,GPX4,HPGD,IDH2,LDHA,PLOD2
CNOT7		transcription regulator				0.0224	B2M,CEACAM6,TFF3
ATF4		transcription regulator		1.727		0.0323	ABCG2,LGALS3,PCK1,PCK2,PMP22,SLC38A1,SLC39A14,TKT
HNF1B		transcription regulator		1.664		5.11e-06	ALDOB,ANXA4,CA2,DST,HNF4G,PMP22,SERPINA1,SLC26A3,SLC2A2,SLC5A1
DNAJB6		transcription regulator				0.00414	AZGP1,KRT18,NPM1
EGR1		transcription regulator		-0.532		1.93e-05	ABCB1,APOA1,CCND2,CLU,ENPEP,HPGD,LDLR,LYZ,MAOB,MXD1	45 (3)
ERG		transcription regulator	Inhibited	-2.213		0.118	FOLH1,HMGB1,HPGD,RPL22,RPL27A,RPS11,SOX4
SMAD3		transcription regulator				0.0198	APOA1,APOA4,APOB,APOC3,CCND2,MXD1,PCSK5,POR,RPS6,RPS8
TBP		transcription regulator				0.00215	HLA-A,LDLR,RPL31,RPL34,RPS10,S100G
TRRAP		transcription regulator				0.0259	CCND2,NCL
YAP1		transcription regulator				6e-50	ACAT1,CD36,LDHA,RPL10,RPL10A,RPL11,RPL12,RPL13,RPL13A,RPL14	146 (3)
MLXIPL		transcription regulator	Inhibited	-7.464	bias	7.99e-72	CIDEC,GPAT3,PCK1,RPL10,RPL10A,RPL11,RPL12,RPL13,RPL13A,RPL14
MNT		transcription regulator				0.0383	CCND2,NCL
KAT2B		transcription regulator	Activated	2		0.0143	ABCB1,B2M,HBB,HLA-B
ETS2		transcription regulator				0.0128	ANPEP,HPGD,KRT18,LYZ,TDP2
TAL1		transcription regulator		-1.134		0.014	AZGP1,HBB,HLA-A,HLA-B,HLA-C,HLA-F,MARCKS,RPS3A,SOX4,TNFSF10
TRIM24		transcription regulator	Inhibited	-2		0.0694	CA2,EMB,GBP3,LGALS3,S100G
PLAGL1		transcription regulator		1.98		0.000167	FABP1,KRT20,LDHA,PLIN2
SIRT1		transcription regulator		0.483		9.44e-08	ABCB1,ABCC2,ACADM,ANXA4,AQP11,BCLAF1,CCND2,CD36,CD74,CLCA1	168 (11)
NLRC5		transcription regulator	Activated	2.182		4.43e-05	B2M,HLA-A,HLA-B,HLA-C,HLA-F
TCF12		transcription regulator				0.0469	AZGP1,MAF,PPIA,RPS3A,SMARCC1
IRF3		transcription regulator	Activated	2.39		0.0398	ABCC2,AHNAK,ANXA4,B2M,HLA-F,ISG20,RPS7,TNFSF10
HTT		transcription regulator		1.348		3.4e-05	ACADM,APOA1,ATP1A1,B2M,CBR1,CD74,CDHR5,CTSD,DNAJB1,EEF1A1	117 (4)
MYCN		transcription regulator	Inhibited	-7.004		4.72e-66	ABCB1,ABCG2,B2M,CCND2,CLU,EEF1A1,EEF1D,HLA-A,HSP90AB1,HSPD1
CDX1		transcription regulator		0.391		0.000519	CCND2,CLU,CTSE,HEPH,SI,TREH
SIN3A		transcription regulator				0.0333	CCND2,HLA-DRA,NCL,SET
PRDM1		transcription regulator		-1.505		0.0016	ADA,CD74,GPAT3,HLA-DRA,MAF,MYO1A,PLAAT4,REG1A,SI,SLC2A5
GATA1		transcription regulator		-0.186		0.0285	CA2,CCND2,CD36,HBB,LYZ,NCL,RPL22,RPL27A,RPS11,SLC19A1
RELA		transcription regulator		0.926		0.0189	ABCB1,ABCG2,B2M,CYP2C9,CYP3A4,EHF,EPCAM,HLA-B,IL32,ISG20
GPBP1		transcription regulator				0.0388	ADA
NRIP1		transcription regulator		-1		0.035	ACAA2,APOA1,HADHB,LDHB
TCF7L2		transcription regulator		0.149		0.00585	ACAA1,CCND2,CDH17,DHRS7,ENTPD5,EPCAM,ERBIN,FABP1,FABP2,FBP1
ELF4		transcription regulator				0.0331	ABCB1,CA2,LYZ
FOXO3		transcription regulator	Activated	2.451		0.0279	CCND2,ENPEP,HTATIP2,MXD1,NOLC1,NPNT,RTN4,SGK1,SLC40A1,TNFRSF1A
HNRNPD		transcription regulator				0.0187	HBB,LDLR
FOS		transcription regulator		1.167		4.81e-07	ABCB1,ACOX1,ANK3,ANXA4,APLP2,CA2,CLU,CYP2J2,EMB,GAS5
PAX3		transcription regulator				0.00508	ALPI,C8G,CLU,DPEP1,GPX4,HLA-DRB1,LAMB3,RBM25,SOX4,TSPAN3
HDAC1		transcription regulator		-1.342		0.0194	ABCB1,APOA1,CCND2,CEACAM6,FABP1,FABP2,MME,NCL,OLFM4,PCK1
STAT5A		transcription regulator				0.000582	ABCB1,AGR2,CCND2,CDH17,CYP2J2,H1-2,KRT20,LAMB3,MAF,MUC13	28 (2)
MAFB		transcription regulator		0.342		0.000284	ADA,AKR1B10,FCGBP,MARCKS,PCK1,SELENOP,SLC2A2,SLC40A1
FOXA1		transcription regulator				0.0431	AGR2,ALPI,FABP2,HNF4G,PCK1,SLC12A2,TFF3
HSF2		transcription regulator				0.00471	CCT2,CLU,HSPA1A/HSPA1B,HSPH1
MYCL		transcription regulator	Inhibited	-2.751	bias	9.41e-07	HSPD1,RPL10A,RPL11,RPL12,RPL13,RPL13A,RPL15,RPL17,RPL18,RPL19
EHF	-0.259	transcription regulator		0		0.0375	ANPEP,EHF,FOLH1,TFPI,VNN1
FUBP1		transcription regulator				0.00753	RPL32,STMN1
KLF15		transcription regulator	Activated	2.211		0.00163	ACADM,ACAT1,ACOX1,CD36,HADHB
SMARCA4		transcription regulator	Activated	2.678		4.88e-09	ABCB1,ABHD2,ACE2,ACSL5,AGR2,AHNAK,ANXA10,APOA1,AZGP1,CD74
BHLHA15		transcription regulator				0.00285	CLU,REG1A,REG3A
NFKBIA		transcription regulator	Activated	2.415		0.000958	APOA1,AZGP1,CCND2,CLU,CREB3L3,CTSZ,GAS5,GBP3,HLA-A,KRT18
CREBBP		transcription regulator		-0.022		0.0207	AQP11,B2M,CA2,CCND2,DHRS3,HBB,HLA-B,HLA-DRA,LDLR,MAF
CTNNB1		transcription regulator		-0.286		1.08e-41	ABCB1,ACAA1,ACAT1,CCND2,CD36,CIDEC,CLU,CTSZ,DEFA5,DPEP1	180 (3)
Esrra		transcription regulator		0.905		5.87e-08	ACADM,ACAT1,ACE2,ACOX1,ACSL5,ALDOB,APOA4,ATP1A1,FABP1,FABP2
ESRRA		transcription regulator		1.877		6.54e-05	ACADM,ACOX1,CD36,KRT20,LDHA,LDHB,LIPA,MAOB,NR0B2,PCK2	74 (7)
RFX5		transcription regulator				2.35e-07	B2M,CD74,HLA-B,HLA-DRA,HLA-DRB1,SLC26A3
RFX4		transcription regulator				0.0388	HLA-DRA
SREBF2		transcription regulator		0.277		2.4e-05	ACAA2,CYP4F2,LDLR,LIPA,MTTP,NPC1L1,PLIN2,REG1A,TFF3
RFXANK		transcription regulator				7.25e-05	HLA-A,HLA-B,HLA-DRA
TP53		transcription regulator		0.353		1.88e-13	ABCB1,ABCC2,ABCG2,ACAA2,ACADM,ACAT1,ADA,ANXA4,APOA1,APOBEC1	109 (4)
WT1		transcription regulator		-1.153		0.00689	ANPEP,APLP2,ITM2B,LGALS3,LMAN1,MPP1,NME1,NUCB1,PCK2,RPL19
PDX1		transcription regulator		0.422		0.0137	ACE2,ALDOB,ELAPOR1,GNG12,KRT18,MAOB,S100G,SLC2A2,TSPAN8
MYC		transcription regulator	Inhibited	-8.081		2.23e-53	ACADM,ACAT1,ANXA4,APOC3,CCND2,CIDEC,CLU,CTSD,CYP2C9,EPCAM	194 (5)
KLF11		transcription regulator		0.573		0.00434	ACSL5,HADHB,MAOB,PCK1,PCK2,SERPINA1,STAT6,TIMP2
RAD21		transcription regulator	Activated	2.236		0.000733	APOC3,HLA-DQB1,HLA-DRA,HLA-DRB1,SOX4
CARHSP1		transcription regulator				0.0388	PCK1
NCOA4	0.438	transcription regulator				0.0243	EHF,FABP2,MME
DOT1L		phosphatase				3.19e-06	PPIA,RPL19,RPLP0,RPS2,RPS23
LPIN1		phosphatase				0.0125	ACADM,DGAT1,LPIN2
PSMB1		peptidase				0.0388	REG1A
PSMC4		peptidase				0.0196	CCND2
PSMA2		peptidase				0.0196	CCND2
MBTD1		other				0.0196	RPSA
MAPK8IP1		other				0.0196	SLC2A2
SKP2		other				0.0388	CCND2
NPY		other				0.0196	GPX4
SMC3		other				0.0196	HLA-DRB1
MTBP		other				0.00753	CCND2,NCL
CD1B		other				0.0196	APOC3
TMPO		other				0.0388	TIMP2
RPL11	-0.369	other				0.0388	NCL
ITSN1		other				0.0388	FOLH1
Hmgn3		other				0.0196	SLC2A2
Rfx5		other				0.0196	HLA-DRA
ESRRG		ligand-dependent nuclear receptor		1.52		0.0143	ACADM,IDH2,LDHA,NR0B2,PCK1
NR1H3		ligand-dependent nuclear receptor		-1.069		0.0206	ACOX1,APOA1,APOC3,FBP1,LDLR,NR0B2,RPS14
PPARG		ligand-dependent nuclear receptor	Activated	4.382		3.87e-13	ABCG2,ACAA1,ACAA2,ACADM,ACOX1,ACSL5,AGPAT2,APOA1,CA2,CD36	153 (8)
PPARD		ligand-dependent nuclear receptor	Activated	2.064		2.17e-07	ACAA1,ACAA2,ACOX1,ACSL5,APOA4,C11orf86,CCND2,CD36,FABP1,FBP1	74 (4)
RORA		ligand-dependent nuclear receptor		1.446		2.91e-05	APOA4,APOC3,ATP1B1,CD36,CLCA1,CYP3A5,HPGD,LPIN2,PCK1,PLIN2
RXRB		ligand-dependent nuclear receptor				0.00308	ACADM,ACOX1,FABP1,LYZ,PMP22,SLC6A8
NR1H4		ligand-dependent nuclear receptor		-0.263		1.98e-06	ABCC2,APOA1,APOC3,CYP3A4,CYP3A5,FABP1,FABP2,LDHA,LDLR,MTTP	152 (8)
ESR2		ligand-dependent nuclear receptor		-0.687		0.000668	ANXA4,ATP2B1,CA2,CLU,CTSD,EMB,ENPP3,FBL,GLRX,HPGD	82 (3)
THRB		ligand-dependent nuclear receptor		1.029		0.000262	ACOX1,ALPI,APOA1,APOC3,CCND2,CTSD,H1-2,LDLR,LYZ,NCOA4	74 (4)
PPARA		ligand-dependent nuclear receptor	Activated	3.794		9.7e-14	AADAC,ACAA1,ACAA2,ACADM,ACAT1,ACOX1,ACSL5,ALDOB,APOA1,APOA4	156 (5)
NR1I3		ligand-dependent nuclear receptor	Activated	2.479		1.4e-06	ABCB1,ABCC2,ACOX1,APOA1,CYP2C9,CYP3A4,CYP3A5,PCK1,POR,SULT2A1
RXRA		ligand-dependent nuclear receptor		1.935		7.74e-12	ABCB1,ABCC2,ABCG2,ACADM,ACOX1,ACSL5,ALPI,APOA1,APOC3,CD36	148 (8)
THRA		ligand-dependent nuclear receptor				0.0148	ALPI,APOA1,LDLR,NCOA4,NME1,PCK1,POR
PGR		ligand-dependent nuclear receptor	Activated	2.448		0.0338	ABCG2,ACOX1,ATP1B1,CD36,CTSD,DST,HPGD,KRT18,RHOC,SELENOP
RARB		ligand-dependent nuclear receptor		0.905		9.04e-06	ACADM,APOA1,APOA4,DHRS3,HLA-C,KRT20,LYZ,PLS1,REG1A,REG3A
AHR		ligand-dependent nuclear receptor	Activated	2.718		0.00112	ABCG2,ACOX1,ATP2B1,CBR1,CD36,CTSD,CYP3A4,DNAJB1,ENPEP,HSP90AA1
NR1I2		ligand-dependent nuclear receptor		1.516		2.46e-09	ABCB1,ABCC2,ACOX1,APOA4,CD36,CES2,CYP2C9,CYP3A4,CYP3A5,ENTPD5	125 (3)
NR4A1	-0.312	ligand-dependent nuclear receptor		0.18		1.06e-05	ALDOB,APOB,CCND2,CD36,EHF,EPCAM,FBP1,IDH2,KRT18,LDLR
RORC		ligand-dependent nuclear receptor				0.000278	APOA4,ATP1B1,CD36,CYP3A5,HPGD,LPIN2,PCK1,POR,SLC13A2,SLC30A10
NR1D2		ligand-dependent nuclear receptor				0.0187	APOC3,CD36
NR2F2		ligand-dependent nuclear receptor				0.00576	APOA1,APOA4,APOC3,PCK1
NR2F1		ligand-dependent nuclear receptor				0.000831	ACADM,APOA1,APOA4,APOC3,PCK1
NR0B2	0.293	ligand-dependent nuclear receptor	Inhibited	-2.18		1.72e-05	ACADM,ACOX1,APOA1,CD36,FBP1,MTTP,NR0B2,P4HB,PCK1,PCK2	165 (11)
AR		ligand-dependent nuclear receptor		-1.508		0.0243	AZGP1,DSC2,EMB,HSPH1,LMAN1,MME,MT-CO2,NCOA4,PLOD2,SGK1
RXRG		ligand-dependent nuclear receptor				3.59e-06	ACAA2,ACADM,APOA1,APOC3,FABP1,PCK1,TIMP2
NR3C1		ligand-dependent nuclear receptor	Activated	2.39		0.0127	ABHD2,ACAT1,ATP1B1,B2M,CBR1,CIDEC,CYP2C9,CYP3A4,CYP3A5,HSP90AB1
RARA		ligand-dependent nuclear receptor		0.389		0.0265	ABCC2,ABHD2,APOA1,APOC3,CEACAM6,DHRS3,HLA-B,HLA-C,KRT20,MAOB
ESR1		ligand-dependent nuclear receptor		0.073		1.64e-09	ABCB1,ABCG2,ABHD2,ACOX1,ADA,AHNAK,ANK3,ANXA4,APOA1,ATP1B1	82 (3)
MTOR		kinase				0.0285	HSD17B2,SLC26A3,UGT2B17
PNKP		kinase				0.0388	MT-CO2
Ap2		group				0.00133	APOB,LIPA,MT-CO2,PCK1
Histone H2b		group				0.00545	HTATIP2,TNFSF10
MEF2		group				0.0476	LDHB,NR4A1
Creb		group				0.0323	ANK3,GDA,HPGD,LDLR,PCK1,SKIL,SOX4
STAT5a/b		group				0.0331	CCND2,MAF,PCK1
Smad2/3		group				0.00664	ABCG2,APOA1,SKIL
Rxr		group				1.49e-06	ABCC2,CD36,CYP2C9,CYP3A4,CYP3A5,CYP4F2,NR0B2,PCK1,PLIN2,POR
Hnf3		group				2.78e-05	ALDOB,CYP2C9,PCK1,SLC2A2
Coup-Tf		group				0.00144	ACADM,PCK1,S100G
C/EBP		group				0.0476	PCK1,S100G
CASR		G-protein coupled receptor				0.0196	ABCC2
ZBED1		enzyme				7.25e-05	RPL10A,RPL12,RPS6
KDM8		enzyme				0.0388	LDHA
SIRT6		enzyme				0.00015	CIDEC,CYP2C18,NPNT,PCK1,RPL23,RPL6,RPS15A
SI	0.688	enzyme				0.0196	S100G
POLG		enzyme				0.0388	MT-CO2
CRY2		enzyme				0.0196	PCK1
KDM1A		enzyme		-0.579		0.0213	AZGP1,CCND2,CHD4,CXADR,HBB,IQGAP2,KRT18,NCL,SELENOP
CUL1		enzyme				0.0196	CCND2
CYP27B1		enzyme				0.00113	CYP3A4,CYP3A5
APEX1		enzyme				0.0187	ABCB1,NCL,NR4A1
DNMT3B		enzyme		-1.633		0.0223	CD36,DNAJB1,HLA-DQB1,MYH14,NPC1L1,RPL10A,RPL13,SLC30A1
FTH1		enzyme				0.0196	HBB
PARP9		enzyme				0.0476	CD74,HLA-DQB1
EGLN3		enzyme				0.0388	LDHA
PRKN		enzyme				0.0355	GLO1,MAOB,SLC11A2
PSMD6		enzyme				0.0196	CCND2
IGHMBP2		enzyme				0.0196	APOA1
RNA polymerase II		complex				0.000241	AGPAT2,APOC3,B2M,CBR1,CCND2,HBB,HSPA1A/HSPA1B,LDLR,PCK1,RPL10A
Ap1		complex				0.00547	CLU,HBB,HPGD,KRT18,MT-CO2,PCK1
Ferritin		complex				0.0196	HBB
