# Supplementary material for: HIV infection drives interferon signaling within intestinal SARS-CoV-2 target cells
Source: JCI Insight. 2021 Aug 23;6(16):e148920. doi: 10.1172/jci.insight.148920 (PMC8409978; doi:10.1172/jci.insight.148920)
Supplement: Supplemental table 3 [file jciinsight-6-148920-s203.xlsx]

## Sheet: Supplemental Table 3A
Supplemental Table 3A
Related to Human Duodenum Biopsies, Figure S3A
Statistics for ACE2 and TMPRSS2 enrichment in duodenum epithelial cells (wilcox test implemented in R using Seurat package and function FindAllMarkers)
Gene	Cell Type	p-value	p_val_adj	average log fold change vs all other cells	% of Cell Type Expressing	% of Rest of Cells Expressing
ACE2	Absorptive Enterocytes	2.50679e-45	5.58614e-41	0.80207	0.401	0.153
TMPRSS4	Transit Amplifying Cells	1.71298e-14	3.8172e-10	0.41009	0.379	0.159
ACE2	Transit Amplifying Cells	1.85012e-09	4.12281e-05	-0.923874	0.157	0.339
ACE2	Goblet cells	0.000116428	1	-0.353128	0.22	0.337
ACE2	Enteroendocrine cells	9.02362e-13	2.01082e-08	-0.864168	0.096	0.343
TMPRSS4	Enteroendocrine cells	2.09401e-06	0.046663	-0.554917	0.051	0.18
ACE2	Paneth cells	0.000330294	1	-0.563922	0.162	0.334
TMPRSS2	Paneth cells	0.00360301	1	-0.300116	0.048	0.154
TMPRSS4	Paneth cells	0.00578536	1	-0.293608	0.067	0.175
ACE2	Proliferating Transit Amplifying	3.2205e-07	0.00717655	-0.709205	0.129	0.337
ACE2	BEST4+Enterocytes	1.79754e-05	0.400564	-1.33625	0.023	0.332

## Sheet: Supplemental Table 3B
Supplemental Table 3b
Related to Human Duodenum Biopssies, Figure 3
Statistics for Genes Significantly Upregulated in HIV+ (ART) Absorptive Cells vs HIV- Absorptive Cells (wilcox test implemented in R using Seurat package and function FindAllMarkers)
Gene	p-value	p_val_adj	average log fold change vs all other cells	% HIV+ (ART) Absorptive Cells Expressing	% HIV- Absorptive Cells Expressing
IFI6	1.24564e-79	2.77578e-75	-1.71112	0.421	0.072
ADA	1.46468e-79	3.2639e-75	0.67308	0.61	0.929
TMPRSS15	6.84195e-61	1.52466e-56	0.708767	0.616	0.887
AQP10	7.19214e-57	1.6027e-52	1.07642	0.15	0.472
ISG15	6.60104e-54	1.47098e-49	-2.10895	0.549	0.308
RARRES3	8.16892e-49	1.82036e-44	0.779672	0.28	0.593
HLA-DQB1	2.25251e-48	5.0195e-44	0.800774	0.143	0.444
FOS	6.5523e-46	1.46011e-41	0.528516	0.546	0.865
SEPP1	1.20787e-45	2.69161e-41	0.711142	0.557	0.828
VIT	2.92248e-45	6.51245e-41	-0.984057	0.183	0.001
SPAG4	1.18056e-44	2.63076e-40	-1.01412	0.212	0.016
IFI27	5.86335e-44	1.30659e-39	-1.21107	0.776	0.809
B2M	5.91152e-44	1.31732e-39	0.534936	0.898	0.983
IFI44L	3.57836e-43	7.97401e-39	-0.953891	0.258	0.041
PCK2	9.52649e-43	2.12288e-38	0.552428	0.591	0.85
ALDOB	1.83566e-42	4.09059e-38	0.493877	0.97	0.983
SERPINA1	9.22199e-41	2.05503e-36	0.649405	0.082	0.333
HLA-B	4.79576e-40	1.06869e-35	0.589729	0.863	0.976
TREH	1.76388e-39	3.93062e-35	0.554176	0.196	0.483
SECTM1	8.18527e-39	1.82401e-34	0.61195	0.147	0.419
APOA1	2.08004e-38	4.63515e-34	0.643363	0.856	0.951
HLA-DRA	1.98198e-37	4.41663e-33	0.506575	0.553	0.802
IFITM3	6.04907e-37	1.34798e-32	-0.991094	0.316	0.098
TPT1	3.2043e-36	7.14046e-32	0.359784	0.944	0.99
GCHFR	3.66696e-35	8.17146e-31	0.468046	0.082	0.313
HYI	6.07528e-35	1.35381e-30	0.561598	0.147	0.398
MYO1A	2.90882e-33	6.48201e-29	0.402979	0.65	0.872
CYP3A5	1.00332e-31	2.2358e-27	0.414837	0.519	0.777
TMEM37	4.97941e-31	1.10961e-26	0.466167	0.144	0.38
HLA-DRB5	5.30415e-31	1.18198e-26	0.782625	0.109	0.324
SUOX	5.49132e-31	1.22369e-26	-0.908133	0.231	0.057
HLA-DRB1	1.80015e-30	4.01145e-26	0.486093	0.587	0.814
CYP27A1	2.77381e-30	6.18116e-26	0.488728	0.095	0.303
MTRNR2L1	5.37472e-30	1.1977e-25	-1.46565	0.565	0.426
IFIT1	1.04577e-29	2.33039e-25	-0.870734	0.208	0.045
RPL10	2.22347e-29	4.95478e-25	0.602826	0.217	0.456
AKR1B10	4.02157e-29	8.96166e-25	0.404306	0.56	0.803
S100G	1.35183e-28	3.01243e-24	0.52817	0.148	0.378
ENPP7	7.27108e-28	1.62029e-23	0.347139	0.078	0.274
HLA-DMB	1.05733e-27	2.35616e-23	0.40411	0.109	0.315
CYP3A4	1.63542e-27	3.64436e-23	0.511432	0.459	0.698
MT-CYB	2.67534e-27	5.96172e-23	0.293319	0.823	0.948
CYP4F2	4.76953e-27	1.06284e-22	0.41284	0.142	0.357
ID1	4.64087e-26	1.03417e-21	0.376748	0.216	0.468
NPNT	5.43811e-26	1.21183e-21	0.508791	0.162	0.38
DUSP1	4.58706e-25	1.02218e-20	0.410118	0.306	0.559
SLC6A19	4.7053e-25	1.04853e-20	0.387746	0.446	0.698
MT-ND3	5.4566e-25	1.21595e-20	0.371542	0.806	0.915
HLA-E	5.50553e-25	1.22685e-20	0.47226	0.531	0.747
FOLH1	7.31002e-25	1.62896e-20	0.415695	0.347	0.593
SULT1A2	2.31875e-24	5.1671e-20	0.318436	0.269	0.513
EGR1	3.74238e-24	8.33952e-20	0.325255	0.188	0.419
MX1	5.07038e-24	1.12988e-19	-0.824944	0.362	0.187
EDN3	8.65529e-24	1.92874e-19	0.391278	0.185	0.397
C17orf78	1.05246e-23	2.3453e-19	0.384914	0.321	0.567
SLC25A5	1.26674e-23	2.8228e-19	0.353336	0.58	0.808
MEP1A	3.22759e-23	7.19237e-19	0.417224	0.31	0.54
FBXO2	3.27738e-23	7.30332e-19	0.478504	0.064	0.221
SLC5A1	3.74267e-23	8.34017e-19	0.311995	0.579	0.778
CD74	7.57774e-23	1.68862e-18	0.36816	0.766	0.892
DGAT1	1.47497e-22	3.28683e-18	0.282341	0.582	0.815
TNFRSF14	1.77405e-22	3.95328e-18	0.33479	0.259	0.486
GBP2	1.94654e-22	4.33766e-18	0.39332	0.112	0.292
ACTG1	2.1096e-22	4.70104e-18	0.403563	0.623	0.81
FBP1	2.83072e-22	6.30797e-18	0.296687	0.53	0.763
RMDN3	8.70703e-22	1.94027e-17	0.406235	0.111	0.285
PDZD3	8.83972e-22	1.96984e-17	0.427244	0.196	0.4
SLC2A5	8.99064e-22	2.00347e-17	0.35879	0.271	0.492
MYO15B	1.03611e-21	2.30886e-17	0.312337	0.474	0.718
HSPA1A	1.21961e-21	2.71778e-17	0.421901	0.267	0.49
GSTA1	1.39637e-21	3.11168e-17	-0.532678	0.75	0.624
SMIM5	1.6067e-21	3.58036e-17	-1.09467	0.286	0.133
SLC5A9	2.46458e-21	5.49206e-17	0.374633	0.129	0.313
CYP2C18	2.48736e-21	5.54284e-17	0.31252	0.126	0.312
TNFRSF1A	4.29104e-21	9.56216e-17	0.327122	0.188	0.389
SLC25A37	5.12729e-21	1.14257e-16	0.35601	0.35	0.586
XAF1	5.18191e-21	1.15474e-16	-0.858241	0.441	0.283
OTOP3	6.17452e-21	1.37593e-16	0.319656	0.222	0.433
LY6E	6.41016e-21	1.42844e-16	-0.437993	0.104	0.008
2002-03-01	8.3994e-21	1.87172e-16	0.341497	0.103	0.272
ACE2	1.15754e-20	2.57946e-16	0.39783	0.364	0.58
RSAD2	1.21084e-20	2.69823e-16	-0.83045	0.188	0.056
ACY1	1.3433e-20	2.99341e-16	0.395037	0.051	0.186
EDF1	1.49103e-20	3.32262e-16	0.310069	0.692	0.86
HLA-DPB1	1.49428e-20	3.32985e-16	0.300358	0.171	0.37
MS4A8	1.54881e-20	3.45137e-16	0.335816	0.312	0.529
C19orf69	2.0235e-20	4.50916e-16	0.290872	0.137	0.324
SLC52A1	2.25964e-20	5.03538e-16	0.351478	0.141	0.326
CRYL1	2.26574e-20	5.04898e-16	0.317488	0.308	0.523
IRF1	2.28344e-20	5.08842e-16	0.352426	0.182	0.379
TNFSF10	2.56701e-20	5.72032e-16	0.3202	0.298	0.527
TMEM176B	3.16446e-20	7.05167e-16	0.323917	0.152	0.34
MT-CO2	3.52057e-20	7.84523e-16	0.430452	0.79	0.923
FOSB	5.7865e-20	1.28946e-15	0.325862	0.216	0.426
S100A6	6.82537e-20	1.52096e-15	-0.569938	0.81	0.838
CCL5	1.24432e-19	2.77285e-15	0.363828	0.07	0.214
MME	1.41325e-19	3.14928e-15	0.366393	0.627	0.811
GADD45B	1.76265e-19	3.92788e-15	0.34958	0.279	0.497
SLC39A14	1.81996e-19	4.05559e-15	0.406858	0.265	0.471
SLC19A1	3.36578e-19	7.5003e-15	0.511678	0.074	0.214
SLC15A1	7.86564e-19	1.75278e-14	0.283882	0.472	0.71
MT-ND2	8.37264e-19	1.86576e-14	0.331643	0.823	0.92
DHDH	9.21916e-19	2.0544e-14	0.276151	0.146	0.325
TMEM253	9.50272e-19	2.11759e-14	0.326217	0.166	0.346
FUOM	1.11423e-18	2.48295e-14	0.272207	0.175	0.364
PBXIP1	1.26439e-18	2.81756e-14	0.355706	0.071	0.211
TGOLN2	1.39222e-18	3.10242e-14	0.332567	0.372	0.574
MTRNR2L10	2.34194e-18	5.21877e-14	-0.612982	0.194	0.069
TAPBP	2.49291e-18	5.5552e-14	0.273186	0.203	0.397
FTH1	3.33576e-18	7.43341e-14	0.389125	0.738	0.878
HEBP1	4.00675e-18	8.92865e-14	0.266268	0.418	0.653
HLA-DMA	4.23149e-18	9.42946e-14	0.323277	0.121	0.28
SNHG5	4.65393e-18	1.03708e-13	0.302596	0.138	0.307
PPIA	4.71514e-18	1.05072e-13	0.399612	0.123	0.28
EXOC3L4	5.54972e-18	1.2367e-13	0.291922	0.105	0.26
AKR7A2	8.45577e-18	1.88428e-13	0.26284	0.224	0.422
IFI44	9.86987e-18	2.1994e-13	-0.562303	0.2	0.072
CD151	1.05553e-17	2.35214e-13	0.293113	0.238	0.428
TM4SF20	1.06968e-17	2.38368e-13	0.271457	0.443	0.664
MGAM	1.08072e-17	2.40828e-13	0.294863	0.276	0.483
SLC2A12	1.18069e-17	2.63105e-13	0.279692	0.029	0.138
HLA-DPA1	1.45134e-17	3.23417e-13	0.360742	0.166	0.347
IER2	1.5561e-17	3.46762e-13	0.263107	0.33	0.552
HLA-A	2.32247e-17	5.1754e-13	0.492122	0.836	0.944
RHOB	2.63264e-17	5.86658e-13	0.380757	0.114	0.267
MDK	4.45787e-17	9.93391e-13	0.252994	0.536	0.763
MT-RNR2	5.04668e-17	1.1246e-12	-0.256346	1	1
C8G	5.5839e-17	1.24432e-12	0.252338	0.164	0.342
RPLP1	5.75991e-17	1.28354e-12	-0.525658	0.705	0.703
ACSL5	6.03291e-17	1.34437e-12	0.264449	0.544	0.765
PBLD	6.47302e-17	1.44245e-12	0.276964	0.397	0.613
CTSZ	7.03679e-17	1.56808e-12	0.285542	0.302	0.5
RARS	8.61225e-17	1.91915e-12	0.250325	0.181	0.362
IDNK	8.86692e-17	1.9759e-12	0.300606	0.111	0.261
CDHR2	1.0427e-16	2.32356e-12	0.27484	0.497	0.706
OASL	1.28071e-16	2.85394e-12	-0.50644	0.123	0.027
FAM132A	1.40695e-16	3.13525e-12	0.329403	0.139	0.298
CCL25	1.72231e-16	3.838e-12	0.277457	0.356	0.569
HDHD3	1.94703e-16	4.33875e-12	0.289746	0.259	0.444
CD36	2.18175e-16	4.86181e-12	0.359532	0.23	0.415
UGT2B7	2.57568e-16	5.73964e-12	0.277917	0.136	0.294
RPS3A	3.13455e-16	6.98502e-12	0.400068	0.155	0.321
BMF	3.48363e-16	7.76293e-12	0.27468	0.042	0.152
FKBP1B	3.50418e-16	7.80872e-12	0.302088	0.069	0.195
B3GNT8	5.67135e-16	1.2638e-11	0.278456	0.049	0.161
AC084018.1	6.70703e-16	1.49459e-11	-0.449886	0.105	0.019
ACSF2	7.70852e-16	1.71777e-11	0.329887	0.083	0.214
MOGAT2	8.41357e-16	1.87488e-11	0.292349	0.175	0.341
ENPEP	9.22259e-16	2.05516e-11	0.284995	0.164	0.331
NELFE	1.04077e-15	2.31925e-11	0.316265	0.087	0.219
PSMB9	1.42094e-15	3.16642e-11	0.271718	0.292	0.478
MTRNR2L12	1.59888e-15	3.56293e-11	-0.7974	0.509	0.417
FUCA1	1.77693e-15	3.95971e-11	0.339662	0.162	0.32
MX2	2.2525e-15	5.01946e-11	-0.541738	0.141	0.041
GABRE	2.4105e-15	5.37156e-11	0.382346	0.024	0.115
ATP1B3	2.47545e-15	5.51629e-11	0.278381	0.139	0.29
ECHDC2	2.88973e-15	6.43946e-11	0.311645	0.238	0.41
CYP4F12	3.63253e-15	8.09474e-11	0.287254	0.169	0.326
RPL9	4.48505e-15	9.99449e-11	0.445473	0.251	0.418
IL32	6.19334e-15	1.38012e-10	0.335814	0.343	0.534
LINC00035	7.52866e-15	1.67769e-10	0.284905	0.105	0.241
SLC46A1	7.5806e-15	1.68926e-10	0.291427	0.351	0.538
LAMP2	8.40631e-15	1.87326e-10	0.290205	0.101	0.233
ACAA2	8.64487e-15	1.92642e-10	0.265693	0.364	0.563
PRAP1	8.92586e-15	1.98904e-10	0.546631	0.425	0.593
NPC1L1	9.59227e-15	2.13754e-10	0.275516	0.212	0.386
ANKRD9	1.13025e-14	2.51864e-10	0.301994	0.242	0.416
UNC5CL	1.36309e-14	3.03752e-10	0.306821	0.061	0.173
TAX1BP3	1.82689e-14	4.07104e-10	0.257008	0.067	0.182
SLC13A2	1.92105e-14	4.28087e-10	0.313209	0.332	0.518
AKR1B15	2.11913e-14	4.72227e-10	0.317063	0.062	0.172
BTNL3	2.50776e-14	5.58828e-10	0.272159	0.251	0.427
SULT2A1	2.58958e-14	5.77062e-10	0.315689	0.238	0.404
SLC30A1	2.62521e-14	5.85002e-10	0.363142	0.101	0.228
APOB	2.86128e-14	6.37608e-10	0.367141	0.705	0.832
KLF4	3.2749e-14	7.29779e-10	0.288629	0.217	0.388
HLA-F	3.8714e-14	8.62702e-10	0.358546	0.453	0.638
CTSD	4.09956e-14	9.13546e-10	0.251484	0.478	0.697
RNASEH2C	4.64793e-14	1.03574e-09	0.252015	0.081	0.202
SLC25A6	4.76097e-14	1.06094e-09	0.278858	0.509	0.698
PSMB8	5.69772e-14	1.26968e-09	0.265691	0.343	0.535
MTSS1L	7.44279e-14	1.65855e-09	-0.450931	0.131	0.041
MEP1B	1.28524e-13	2.86403e-09	0.284559	0.322	0.5
CTSE	1.31347e-13	2.92694e-09	0.329155	0.268	0.444
PTGR1	2.19016e-13	4.88055e-09	0.316366	0.489	0.658
RPL17	2.89592e-13	6.45327e-09	0.289729	0.06	0.165
GALNT6	6.46777e-13	1.44128e-08	0.275879	0.116	0.244
PTPRD	7.04519e-13	1.56995e-08	0.268412	0.042	0.135
KLF6	8.55443e-13	1.90627e-08	0.255555	0.491	0.684
MOV10	1.48836e-12	3.31665e-08	0.268347	0.102	0.223
MTRNR2L2	2.38537e-12	5.31556e-08	-0.722712	0.45	0.349
APOA4	6.16513e-12	1.37384e-07	0.297882	0.858	0.936
ADCK5	6.99224e-12	1.55815e-07	0.26648	0.081	0.189
CD59	9.85468e-12	2.19602e-07	0.272581	0.123	0.246
LAMP1	1.0632e-11	2.36924e-07	0.266301	0.174	0.306
BST2	2.02565e-11	4.51396e-07	-0.328615	0.137	0.05
SYF2	2.83723e-11	6.32248e-07	-1.07655	0.436	0.386
RPL7	3.01068e-11	6.709e-07	0.326894	0.175	0.311
MEIS2	3.02247e-11	6.73526e-07	0.264449	0.11	0.225
RNA18S5	4.08039e-11	9.09275e-07	-0.373813	0.15	0.06
SAMD9	4.70589e-11	1.04866e-06	-0.634272	0.242	0.138
AL161626.1	6.48496e-11	1.44511e-06	-0.4905	0.119	0.042
REG1A	9.38169e-11	2.09062e-06	-0.388091	0.48	0.367
ABCA5	1.17355e-10	2.61514e-06	0.310745	0.11	0.218
DDR1	1.77637e-10	3.95847e-06	0.260542	0.096	0.198
RNASE1	5.33065e-10	1.18788e-05	-0.79935	0.185	0.095
ATP8B2	1.47619e-09	3.28955e-05	0.321795	0.067	0.153
IRF7	1.53683e-09	3.42466e-05	-0.564202	0.282	0.187
FAM84A	3.8647e-09	8.61211e-05	0.288352	0.122	0.222
HMGCS2	5.59175e-09	0.000124607	0.273114	0.23	0.356
RNPC3	1.18141e-08	0.000263266	-0.509948	0.133	0.061
IFI27L2	1.78094e-08	0.000396865	-0.270985	0.101	0.038
SERF2	2.35261e-08	0.000524255	-0.311687	0.689	0.731
HERC6	6.07355e-08	0.00135343	-0.348231	0.123	0.055
RBBP6	6.15099e-08	0.00137069	-0.517698	0.229	0.148
DDX60	1.00305e-07	0.00223519	-0.462716	0.309	0.225
OAS1	1.12443e-07	0.00250567	-0.554412	0.382	0.319
SIK1	1.14713e-07	0.00255626	0.251041	0.091	0.172
CEACAM6	1.17585e-07	0.00262026	0.323294	0.157	0.256
MTRNR2L8	1.68942e-07	0.0037647	-0.850018	0.443	0.397
RP11-587P21.2	2.25231e-07	0.00501904	-0.578948	0.152	0.083
RPLP0	2.43142e-07	0.00541818	0.295564	0.64	0.766
KIAA1551	2.58498e-07	0.00576038	-0.565935	0.413	0.346
LGALS9	3.22718e-07	0.00719144	-0.37089	0.14	0.072
S100A11	3.76228e-07	0.00838386	-0.310022	0.169	0.095
RPL13	2.1185e-06	0.0472087	-0.395473	0.715	0.742
CHCHD10	3.04667e-06	0.0678921	-0.376606	0.547	0.551
ANXA10	3.04691e-06	0.0678974	-0.484984	0.192	0.121
MTRNR2L13	5.21639e-06	0.116242	-0.379789	0.145	0.085
SLC11A2	1.10667e-05	0.246609	0.387731	0.152	0.23
HELZ2	1.24894e-05	0.278314	-0.458306	0.178	0.115
DDX58	2.54128e-05	0.566299	-0.317584	0.129	0.075
PLSCR1	2.65971e-05	0.592689	-0.323413	0.156	0.098
AC079949.1	3.53106e-05	0.786861	-0.50478	0.131	0.079
RPS19	4.62527e-05	1	-0.321215	0.749	0.792
DMBT1	7.09157e-05	1	-0.488542	0.337	0.276
ATHL1	0.000166949	1	-0.420832	0.222	0.168
KRT19	0.000179187	1	-0.322107	0.624	0.64
PHGR1	0.000188513	1	-0.460527	0.709	0.783
HDGF	0.00019337	1	-0.421072	0.418	0.391
COX8A	0.000222572	1	-0.313874	0.496	0.492
AGR2	0.000231659	1	-0.424362	0.249	0.202
MTRNR2L3	0.000248292	1	-0.527394	0.314	0.277
COX6B1	0.000347807	1	-0.251653	0.64	0.688
DIDO1	0.000434234	1	-0.419022	0.174	0.126
RAMP1	0.000444705	1	-0.326012	0.215	0.163
PHB	0.00144483	1	-0.386787	0.262	0.222
RPS8	0.00170147	1	-0.277251	0.672	0.697
CYBA	0.00194953	1	-0.355502	0.191	0.151
PARP14	0.00215486	1	-0.386427	0.289	0.254
SCO2	0.00266634	1	-0.48992	0.215	0.183
YWHAE	0.00273793	1	-0.372172	0.349	0.328
ETNK1	0.00273927	1	-0.299503	0.224	0.185
IGKC	0.00294026	1	-0.890548	0.18	0.249
ANKRD11	0.00313983	1	-0.415254	0.28	0.247
ANXA13	0.00329568	1	-0.28761	0.431	0.393
GCLM	0.00382989	1	-0.284972	0.182	0.141
DTX3L	0.00388007	1	-0.273647	0.169	0.129
ARGLU1	0.00401472	1	-0.337053	0.302	0.262
HBB	0.00561384	1	-0.771419	0.103	0.07
RPL28	0.00667083	1	-0.342762	0.389	0.384
SAMD9L	0.00853001	1	-0.288938	0.148	0.112
ZNF91	0.00937529	1	-0.348252	0.301	0.272
RPL41	0.0100423	1	-0.29252	0.231	0.199
ATP5J2	0.0101857	1	-0.321513	0.317	0.298
ATP5I	0.0129154	1	-0.31724	0.486	0.507
PBRM1	0.0140237	1	-0.256128	0.125	0.095
GSTA2	0.018668	1	-0.311766	0.264	0.236
RPL35	0.0196544	1	-0.333309	0.556	0.612
ATP5E	0.020876	1	-0.290495	0.452	0.47
C11orf54	0.0221332	1	-0.273663	0.232	0.205
DAP	0.0270736	1	-0.320565	0.29	0.277
PPDPF	0.0325829	1	-0.276025	0.359	0.36
FAM3D	0.0352012	1	-0.272862	0.226	0.202
NDUFS7	0.0375213	1	-0.263824	0.454	0.474
UQCRC1	0.0402388	1	-0.264045	0.512	0.538
MRPL41	0.040703	1	-0.26761	0.272	0.251
AES	0.0418545	1	-0.278198	0.268	0.249
FAM96B	0.0421466	1	-0.297257	0.26	0.239
IFIT3	0.0422018	1	-0.362484	0.242	0.226
DEFA5	0.046452	1	-0.394155	0.154	0.134
IGJ	0.0480311	1	-0.455152	0.109	0.147
YWHAZ	0.0486697	1	-0.281143	0.324	0.313
CD55	0.0670212	1	-0.300803	0.261	0.243
TCEB2	0.0684002	1	-0.308984	0.413	0.431
EIF4G2	0.0708909	1	-0.300578	0.351	0.35
RAD23A	0.0729328	1	-0.25271	0.156	0.134
RPS15	0.103169	1	-0.316824	0.499	0.544
FAM195A	0.145214	1	-0.296302	0.281	0.281
CCND2	0.15922	1	-0.32462	0.181	0.165
PFKP	0.171326	1	-0.311226	0.225	0.217
HDLBP	0.18163	1	-0.26034	0.438	0.454
CNKSR3	0.228636	1	-0.282422	0.12	0.109
ADH4	0.235862	1	-0.286298	0.314	0.318
CHN2	0.264598	1	-0.289071	0.184	0.176
SON	0.268073	1	-0.250301	0.41	0.432
PARP9	0.26926	1	-0.259477	0.205	0.198
RPL37	0.286166	1	-0.259301	0.506	0.571
TSPO	0.335928	1	-0.334465	0.309	0.338
TRIM15	0.339797	1	-0.305764	0.259	0.261
MT-ATP8	0.418124	1	-0.262251	0.199	0.23
DNTTIP2	0.493688	1	-0.271706	0.116	0.111
RPL4	0.497379	1	-0.258074	0.376	0.402
MTRNR2L11	0.517073	1	-0.254447	0.184	0.185
WASF2	0.610617	1	-0.280708	0.183	0.188
RP11-48O20.4	0.687747	1	-0.281224	0.35	0.382
EPRS	0.710111	1	-0.270301	0.164	0.169
NCL	0.713066	1	-0.272863	0.309	0.345
PNN	0.903127	1	-0.279221	0.228	0.245
DDX56	0.98169	1	-0.308595	0.184	0.198
IGHA1	0.997292	1	-0.276163	0.106	0.11

## Sheet: Supplementary Table 3C
Supplementary Table 3C. Related to Figure 3D. See Table S3B for gene list
Predicted upstream drivers of DE response between HIV- Absorptive cells and HIV+ Absorptive cells . Using Ingenuity Pathway Analysis (IPA)
Positive values in Activation z-score indicate higher expression levels in HIV+ Absorptive cells from colon relative to HIV- Absorptive cells
p-values calculated by hypergeometric test bestween genes in our data and known interactions in the literature for each driver.
Upstream Regulator	Expr Log Ratio	Molecule Type	Predicted Activation State	Activation z-score	Flags	p-value of overlap		Target Molecules in Dataset	Mechanistic Network
TCR		complex	Activated	3.174	bias	1.5e-13	12.8239	APOA4,CCL5,DDX58,EGR1,FOS,GADD45B,IFI44,IFI44L,IFIT1,IFIT3,IRF1,IRF7,LAMP1,MX1,MX2,OAS1,OASL,PHB,RPL17,RPL4,RPL7,RPL9,RPLP0,RPS15,RPS3A,RSAD2,TNFRSF1A,UQCRC1	142 (22)
NFkB (complex)		complex	Activated	3.976	bias	1.68e-10	9.77469	ANXA13,CCL5,CCND2,CD36,CD74,CYP3A4,CYP3A5,DMBT1,EGR1,FOS,FTH1,FUCA1,GADD45B,GBP2,HDGF,HLA-A,HLA-DMB,HLA-F,IGKC,IL32,IRF1,IRF7,KRT19,LAMP2,MT-CO2,PSMB9,RSAD2,SLC11A2,SLC2A12,SLC2A5,TNFRSF1A,TNFSF10	142 (18)
Immunoglobulin		complex		0.451		1.71e-10	9.767	B2M,CCL5,CCND2,CD74,CHN2,COX6B1,COX8A,CTSZ,DUSP1,EGR1,FBP1,FOS,FOSB,HLA-A,HLA-DQB1,HLA-E,IFIT3,IL32,IRF1,IRF7,JCHAIN,KLF4,LAMP1,MX1,NDUFS7,OAS1,PCK2,PLSCR1,PNN,PSMB8,RSAD2,SLC11A2,SLC25A37,TNFSF10,TSPO	127 (17)
ISGF3		complex		1.969	bias	4.49e-07	6.34775	IRF1,IRF7,MX1,RSAD2,TNFSF10
IgG		complex		-1.146	bias	1.41e-06	5.85078	ATP1B3,B2M,CCL5,CCND2,CYP27A1,DDX58,DUSP1,EGR1,FOSB,HDGF,HLA-E,IER2,IFITM3,TAPBP	138 (21)
RNA polymerase II		complex				8.37e-05	4.07727	B2M,CCL5,CCND2,DUSP1,FOS,GADD45B,GBP2,HBB,HSPA1A/HSPA1B,ID1,OASL,PSMB9,TAPBP	120 (12)
PXR ligand-PXR-Retinoic acid-RXRα		complex	Activated	2.177	bias	0.000243	3.61439	CYP3A4,CYP3A5,GSTA1,GSTA2,SULT2A1
Stat1-Stat2		complex				0.000252	3.5986	IRF1,IRF7,OAS1
Ifn gamma		complex	Activated	2.211	bias	0.000296	3.52871	CCL5,HLA-DRA,IFI44L,IL32,LGALS9,TNFSF10,XAF1	126 (18)
CD3		complex	Activated	2.64	bias	0.000332	3.47886	BST2,CCL5,CCND2,CD74,CYBA,FOS,HLA-DQB1,HSPA1A/HSPA1B,IFIT1,IL32,IRF1,LAMP1,NCL,PHB,RARS1,RPS3A,S100A11,SLC25A5,TNFSF10,XAF1	153 (22)
Esr1-Estrogen-Sp1		complex				0.000512	3.29073	CTSD,FOS
CG		complex	Activated	3.253	bias	0.000706	3.1512	AKR1B10,B2M,CCND2,DUSP1,EDN3,EGR1,FAM3D,FOS,HDLBP,HLA-A,IFIT3,KLF4,S100A6,SULT2A1	127 (22)
HNF4α dimer		complex				0.000911	3.04048	ALDOB,FBP1,PCK2
LDL		complex		1.083	bias	0.00107	2.97062	CCL5,CD36,DUSP1,EGR1,FOS,FOSB,GCLM,ID1,IRF7,MX1,TNFSF10	134 (23)
AMPK		complex		1.915		0.00112	2.95078	BMF,CCND2,CYP3A4,CYP4F2,EGR1,MT-CO2,MT-CYB	121 (15)
PDGF BB		complex	Activated	3.087	bias	0.0015	2.82391	AKR7A2,DGAT1,DUSP1,EGR1,FOS,FOSB,GBP2,HLA-E,IER2,KLF6,RHOB,RPL13	131 (19)
IFN alpha receptor		complex				0.00168	2.77469	IRF7,MX1	65 (7)
sGC		complex				0.00168	2.77469	EGR1,FOS	103 (15)
7S NGF		complex				0.00168	2.77469	FOS,GCLM
BCR (complex)		complex		1.461	bias	0.00209	2.67985	CCND2,EGR1,FOS,FOSB,GBP2,HLA-DMA,KLF4	153 (20)
PI3K (complex)		complex	Activated	2.302	bias	0.00213	2.67162	CCND2,CD55,CTSD,DUSP1,FOS,GCLM,GSTA1,IFIT1,NCL,RHOB,TNFSF10	147 (22)
Calcineurin protein(s)		complex		0.123	bias	0.00275	2.56067	CCL5,DUSP1,EGR1,FOS,MYO1A	130 (22)
VitaminD3-VDR-RXR		complex		1	bias	0.0031	2.50864	CCL5,KLF4,S100G,SULT2A1
nicotinic acetylcholine receptor		complex				0.00346	2.46092	FOS,ID1
L-type Calcium Channel		complex				0.00458	2.33913	EGR1,FOS	126 (23)
IL-2R		complex				0.00458	2.33913	CCND2,FOS	103 (9)
MAC		complex				0.00521	2.28316	CD59,EGR1,IRF1	129 (19)
TFIIA		complex				0.00584	2.23359	CCND2,FOS
Ferritin		complex				0.00584	2.23359	CCL5,HBB
Pdgf (complex)		complex	Activated	2.188	bias	0.0108	1.96658	CCND2,CYBA,EGR1,FOS,FOSB
Pka		complex		0.537	bias	0.0117	1.93181	DUSP1,EGR1,FOS,IRF1,KLF6,XAF1
HDL-cholesterol		complex				0.0126	1.89963	APOB,EGR1,SLC30A1
SRF-ELK1		complex				0.0131	1.88273	FOS
mediator		complex				0.0131	1.88273	FOS
Ige		complex	Activated	2.263	bias	0.0134	1.8729	CCL5,CCND2,CD74,EGR1,EIF4G2,GADD45B,HLA-DMA,RSAD2,SLC6A19,TNFSF10
Collagen(s)		complex				0.0213	1.67162	CD55,LAMP1,LAMP2
PRC2		complex				0.0225	1.64782	CEACAM6,MX1,OAS1
Tap		complex				0.0261	1.58336	HLA-E
Integrin alpha 6 beta 4		complex				0.0261	1.58336	CD151
Ncoa-Nr1i2-Rxra		complex				0.028	1.55284	CYP3A4,CYP3A5
CaMKII		complex				0.0335	1.47496	FOS,IRF1
Ncoa-Nr1i3-Rxra		complex				0.0335	1.47496	CYP3A4,CYP3A5
Stat1-Stat3		complex				0.0389	1.41005	FOS
Ribosomal Subunit 80S		complex				0.0389	1.41005	EGR1
CAR ligand-CAR-Retinoic acid-RXRα		complex				0.0424	1.37263	CYP3A4,CYP3A5
NCOR-LXR-Oxysterol-RXR-9 cis RA		complex				0.0424	1.37263	APOA4,CD36
Lh		complex		1	bias	0.0488	1.31158	CCND2,CD55,DUSP1,FOS,PHB,RHOB,SULT2A1
IFNG		cytokine	Activated	6.454	bias	1.03e-25	24.9872	B2M,BMF,BST2,CCL25,CCL5,CCND2,CD36,CD55,CD74,CTSD,CTSZ,CYBA,CYP27A1,CYP3A4,DDX58,DDX60,DTX3L,DUSP1,EGR1,FBP1,FOS,FOSB,FTH1,GBP2,GCHFR,HERC6,HLA-A,HLA-B,HLA-DMA,HLA-DMB,HLA-DQB1,HLA-DRA,HLA-DRB1,HLA-DRB5,HLA-E,HLA-F,HSPA1A/HSPA1B,ID1,IER2,IFI44,IFI44L,IFIT1,IFIT3,IFITM3,IL32,IRF1,IRF7,KLF4,KLF6,KRT19,LGALS9,LY6E,MX1,MX2,OAS1,OASL,PARP14,PARP9,PLAAT4,PLSCR1,PPIA,PSMB8,PSMB9,RHOB,RSAD2,SAMD9,SELENOP…	146 (19)
IFNA2		cytokine	Activated	5.27	bias	1.12e-23	22.9508	B2M,BST2,CCL5,DDX56,DDX58,DDX60,GBP2,HERC6,HLA-A,HLA-B,HLA-E,IFI27L2,IFI44,IFI44L,IFIT1,IFIT3,IFITM3,IRF1,IRF7,LY6E,MT-CO2,MX1,MX2,OAS1,OASL,PARP9,PLAAT4,PLSCR1,RSAD2,SAMD9,TNFRSF1A,TNFSF10,XAF1	126 (18)
IFNL1		cytokine	Activated	4.271	bias	2.51e-18	17.6003	BST2,DDX58,DDX60,HERC6,HLA-B,IFI44,IFI44L,IFIT1,IFIT3,IFITM3,MX1,OAS1,OASL,PLAAT4,PLSCR1,PSMB9,RSAD2,SAMD9,XAF1	135 (15)
IL27		cytokine	Activated	4.046	bias	4.29e-16	15.3675	B2M,BST2,CCL5,CCND2,CD74,EGR1,FOS,GBP2,HLA-A,HLA-B,HLA-DMA,HLA-DMB,HLA-DPA1,HLA-DQB1,HLA-DRA,HLA-E,IRF1,MX1,OAS1,PLAAT4,TNFSF10	145 (20)
IL1B		cytokine	Activated	3.393	bias	7.54e-16	15.1226	APOB,B2M,BMF,CCL5,CD55,CD74,CTSZ,CYBA,CYP3A4,CYP3A5,DUSP1,EGR1,FOS,FOSB,GADD45B,GBP2,GCHFR,GSTA1,GSTA2,HELZ2,HLA-A,HLA-DRA,HLA-E,HSPA1A/HSPA1B,IER2,IFIT1,IFIT3,IL32,IRF1,IRF7,KRT19,LGALS9,MT-CO2,MX1,PBRM1,PFKP,PLSCR1,PSMB8,PSMB9,RHOB,RNASE1,RSAD2,S100A6,SELENOP,SLC11A2,TMEM176B,TNFRSF1A,TNFSF10,TPT1	144 (18)
PRL		cytokine	Activated	4.657	bias	1.18e-15	14.9281	B2M,BST2,CTSD,DDX58,DTX3L,EGR1,FOS,HELZ2,HERC6,ID1,IFI44,IFI44L,IFIT1,IFIT3,IRF1,IRF7,KRT19,LY6E,MME,MX2,OAS1,PARP14,PLSCR1,RSAD2,SAMD9,SAMD9L,XAF1	125 (19)
TNF		cytokine	Activated	5.279	bias	5e-15	14.301	AKR1B10,APOA1,B2M,BST2,C1QTNF12,CCL5,CCND2,CD36,CD55,CD59,CTSZ,CYBA,CYP27A1,DDX58,DGAT1,DMBT1,DUSP1,EGR1,EXOC3L4,FOS,FOSB,FTH1,GADD45B,GBP2,GCLM,GSTA1,HLA-A,HLA-B,HLA-DRA,HLA-E,HLA-F,HSPA1A/HSPA1B,ID1,IER2,IFIT1,IFIT3,IGKC,IL32,IRF1,IRF7,KLF4,KLF6,LGALS9,MT-CO2,MT-CYB,MX1,OAS1,OASL,PARP14,PBRM1,PCK2,PHB,PLAAT4,PLSCR1,PSMB8,PSMB9,RHOB,RNASE1,SAMD9,SCO2,SELENOP,SLC11A2,SULT2A1,TAPBP,TMEM176B,TNFRSF…	144 (21)
IL1RN		cytokine	Inhibited	-3.75	bias	9.54e-15	14.0205	CYP3A5,DDX58,HERC6,HLA-DQB1,IFI44,IFI44L,IFIT3,IL32,IRF1,IRF7,KLF6,LGALS9,MX1,MX2,OAS1,OASL,RSAD2,SAMD9,TNFSF10	132 (18)
EBI3		cytokine	Activated	2.079	bias	1.2e-14	13.9208	B2M,CCND2,CTSE,FOS,GBP2,HLA-A,HLA-B,HLA-DMA,HLA-DMB,HLA-DPA1,HLA-DRA,IRF1,MX1,TNFSF10	138 (19)
OSM		cytokine	Activated	2.948	bias	2.09e-09	8.67985	ACSL5,AKR1B10,B2M,CCL5,CCND2,COX6B1,CYP3A5,EGR1,FOS,FOSB,GBP2,HLA-A,HLA-B,HLA-F,ID1,IL32,IRF1,IRF7,KRT19,MX1,OAS1,PSMB8,PSMB9,RAD23A,SERPINA1,SLC15A1,SON,TAPBP	140 (20)
IFNB1		cytokine	Activated	3.286	bias	1.5e-08	7.82391	BST2,CCL5,CYP3A5,DDX58,FOS,GBP2,HLA-A,IFIT1,IFIT3,IRF1,IRF7,MX1,OAS1,PARP14,PLAAT4,RSAD2,SLC39A14,TNFSF10,XAF1	119 (16)
EPO		cytokine	Activated	2.123	bias	1.5e-08	7.82391	B2M,CCND2,CD36,CTSZ,EDN3,EGR1,FOS,FOSB,HBB,HLA-DRB1,ID1,LY6E,PBXIP1,RPL7,RPLP0,SLC11A2,SON,TNFSF10,TPT1	143 (20)
IL4		cytokine		0.806	bias	5.62e-08	7.25026	ACTG1,CCL25,CCL5,CCND2,CD36,CD55,CD74,EPRS1,FOS,FOSB,GBP2,HLA-DMA,HLA-DMB,HSPA1A/HSPA1B,IER2,IFI44,IFI44L,IFIT3,IFITM3,IRF1,IRF7,JCHAIN,KLF6,LAMP2,MOV10,NCL,OASL,PFKP,PHB,PLSCR1,PSMB8,SCO2,SON,TAPBP,TMEM176B,UQCRC1	141 (17)
IFNA1/IFNA13		cytokine	Activated	2.403	bias	6.3e-08	7.20066	CYP3A5,IFIT1,IRF1,IRF7,MX1,OAS1,PLAAT4,PLSCR1,RSAD2	120 (17)
IL6		cytokine	Activated	2.897	bias	7.85e-08	7.10513	AKR1B10,APOA1,APOB,BST2,CCL5,CD36,CD74,CYP3A4,CYP3A5,DUSP1,EGR1,FOS,GADD45B,GBP2,GSTA1,HLA-A,HLA-DMA,HLA-DRB5,ID1,IFIT1,IFITM3,IRF1,JCHAIN,PHB,PSMB8,PSMB9,REG1A,SERPINA1,SLC39A14,TNFRSF1A,TNFSF10	139 (20)
IFNL4		cytokine	Activated	2.204	bias	4.49e-07	6.34775	DDX58,IFIT1,MX1,OAS1,OASL	62 (7)
CSF3		cytokine		-0.046	bias	4.44e-06	5.35262	CCL5,CCND2,CTSD,EGR1,FOS,GADD45B,HLA-DPA1,HLA-DRA,HLA-DRB1,PLSCR1,TNFRSF1A,TNFSF10	145 (22)
IFNA4		cytokine	Activated	2.574	bias	4.47e-06	5.34969	GBP2,HLA-E,IFIT1,MX1,OASL,PLAAT4,RSAD2	122 (16)
IL15		cytokine	Activated	2.929	bias	8.26e-06	5.08302	CCL5,CCND2,CD55,CD59,CD74,FBP1,IFIT1,IL32,IRF1,LAMP1,MX1,PFKP,PSMB8,PSMB9,RPS3A,S100A11,SLC25A5,TNFRSF1A,TNFSF10	133 (21)
IL3		cytokine		1.116	bias	1.39e-05	4.85699	ADA,CCND2,EGR1,FOS,GADD45B,HDGF,HLA-A,JCHAIN,NCL,RARS1,RPL10,RPL13,RPL4,RPL7,RPS19,TNFSF10	149 (17)
IL21		cytokine	Activated	3.162	bias	2.38e-05	4.62342	CCL5,CCND2,EGR1,HERC6,HLA-DRB5,IFIT1,IFIT3,IRF7,OASL,PSMB9,RSAD2	135 (20)
CD40LG		cytokine	Activated	2.97	bias	2.48e-05	4.60555	ACY1,B2M,CCL5,DUSP1,EGR1,FOS,FOSB,HLA-DQB1,HSPA1A/HSPA1B,IFI44,IFIT1,IFIT3,IRF1,MX1,PSMB8,PSMB9,TNFSF10	134 (20)
IL10		cytokine		-1.704		3.59e-05	4.44491	CCL5,CCND2,CD55,CD74,CTSD,CTSE,CTSZ,DUSP1,FOS,HLA-DMA,HLA-DQB1,HLA-DRB5,IRF1,LAMP1,LAMP2,PSMB9,TNFRSF1A,TNFSF10	148 (22)
IL2		cytokine		1.724	bias	0.000122	3.91364	CCL5,CCND2,CD59,CD74,CHN2,CYP27A1,DAP,FOS,GADD45B,HSPA1A/HSPA1B,IRF1,KLF6,LY6E,MME,MX1,PHB,RHOB,RPL10,SLC30A1,TNFRSF1A,TNFSF10	135 (18)
CSF1		cytokine		1.919	bias	0.000182	3.73993	CCL5,CCND2,CD74,CTSD,DUSP1,EGR1,FOS,HLA-A,IRF7,LAMP1,TNFRSF1A,TPT1	125 (18)
IFNK		cytokine	Activated	2	bias	0.000213	3.67162	IRF1,MX1,OAS1,PLAAT4	103 (12)
TNFSF10	0	cytokine	Activated	2.518		0.000403	3.39469	FOS,FTH1,HLA-A,HLA-F,IFIT1,PRAP1,TNFSF10	154 (21)
THPO		cytokine		1.231	bias	0.000427	3.36957	CCND2,DDX58,DDX60,FOS,IRF1,KLF4,RSAD2	150 (22)
IL5		cytokine	Activated	3.4	bias	0.000491	3.30892	ACAA2,CCND2,CD55,DNTTIP2,EGR1,GBP2,GCLM,IER2,IRF7,JCHAIN,PFKP,S100A6	109 (11)
LIF		cytokine	Activated	3.098	bias	0.000653	3.18509	ACAA2,EGR1,FBP1,FOS,IRF1,MT-CO2,MT-CYB,MT-ND2,MT-ND3,TMEM176B	145 (23)
IFNA10		cytokine				0.000736	3.13312	IFIT1,MX1,PLAAT4
IFNA21		cytokine				0.000736	3.13312	IFIT1,MX1,PLAAT4
IFNA5		cytokine				0.000736	3.13312	IFIT1,MX1,PLAAT4
IFNA7		cytokine				0.000736	3.13312	IFIT1,MX1,PLAAT4
IFNA14		cytokine				0.000736	3.13312	IFIT1,MX1,PLAAT4
IFNA6		cytokine				0.000736	3.13312	IFIT1,MX1,PLAAT4
IFNA8		cytokine				0.000911	3.04048	IFIT1,MX1,PLAAT4
IFNA16		cytokine				0.000911	3.04048	IFIT1,MX1,PLAAT4
CXCL12		cytokine	Activated	2.937	bias	0.00147	2.83268	CCL5,CD36,CYP2C18,CYP3A5,EGR1,FOS,HLA-B,ID1,TNFSF10	128 (19)
IL1A		cytokine		1.9	bias	0.00183	2.73755	CCL5,CYP3A4,CYP3A5,FOS,FOSB,FTH1,IL32,IRF1,LGALS9,SERPINA1	139 (19)
CSF2		cytokine	Activated	2.462	bias	0.00194	2.7122	ADA,CCL25,CCND2,CD74,CYP4F2,EGR1,FOS,GCLM,HLA-DQB1,IFITM3,IL32,LAMP2,MME,SLC11A2,TNFRSF1A,TPT1	134 (19)
IFNE		cytokine		1.969	bias	0.00241	2.61798	BST2,IFITM3,MX2,PLAAT4
PF4		cytokine		0.975	bias	0.00328	2.48413	DDX58,DDX60,IRF1,KLF4,RSAD2
IFNL3		cytokine				0.00639	2.1945	DDX58,MX1,RSAD2	49 (5)
WNT1		cytokine		1	bias	0.00838	2.07676	CCND2,EGR1,FOS,KRT19,LY6E,RNASE1	140 (15)
CXCL10		cytokine				0.00842	2.07469	CCL5,FOS,IGKC	117 (17)
IL13		cytokine		1.567	bias	0.0137	1.86328	ADA,CCL25,CCL5,CD36,CHN2,DMBT1,EGR1,HLA-DRB5,KLF6,PFKP,SERPINA1,TNFRSF1A
IFNA17		cytokine				0.0141	1.85078	MX1,PLAAT4
Il3		cytokine		0.863	bias	0.0157	1.8041	CCND2,EGR1,FOS,TNFRSF1A
FASLG		cytokine				0.0177	1.75203	EGR1,FOS,FTH1
CCL5	0	cytokine		1.964	bias	0.0195	1.70997	CCL5,DUSP1,FOS,IER2
C5		cytokine		0.074	bias	0.0249	1.6038	CCL5,CD55,CD59,CYP3A4,EGR1
TNFSF11		cytokine	Activated	2.538	bias	0.027	1.56864	CCL5,DUSP1,FOS,GADD45B,MT-CYB,RHOB,SLC11A2,YWHAZ
IL22		cytokine		1.504	bias	0.0359	1.44491	CCL5,CYBA,DMBT1,FTH1,HLA-B
FAM3B		cytokine				0.0364	1.4389	KRT19,RNASE1
IL32	0	cytokine				0.0391	1.40782	CD36,IL32,MX1
IRGM		enzyme	Inhibited	-4.206	bias	1.55e-21	20.8097	B2M,BST2,DDX58,DDX60,HLA-B,HLA-F,IFI44,IFI44L,IFIT1,IFIT3,IFITM3,MX1,MX2,OAS1,OASL,PSMB8,RSAD2,XAF1
RC3H1		enzyme	Inhibited	-3.729	bias	1.13e-15	14.9469	BST2,CCL25,CCL5,DDX58,HLA-F,IFI44,IFI44L,IFIT1,IFIT3,IFITM3,IRF1,MX1,OAS1,PARP9,PLSCR1,RSAD2	131 (11)
PNPT1		enzyme	Inhibited	-2.714	bias	1.66e-12	11.7799	CCL5,DDX58,GBP2,IFI44,IFIT3,IRF7,OAS1,PARP14,PARP9,SAMD9L,TNFRSF1A,XAF1	56 (6)
RNASEH2A		enzyme				3.75e-12	11.426	DDX58,GBP2,IFI44,IFIT3,IFITM3,IRF1,IRF7,OAS1,OASL,PARP9,RSAD2
PARP9	1	enzyme		1.941	bias	3.17e-11	10.4989	CD74,HLA-DQB1,HLA-E,IFI44,IFIT1,IFIT3,IRF1,IRF7	62 (7)
KDM1A		enzyme		-1.4		6.7e-10	9.17393	CCL5,CCND2,CD74,CTSD,CTSZ,DDX60,GBP2,HBB,HLA-A,HLA-DQB1,HLA-DRB5,IFI44,IFIT3,IFITM3,IRF7,NCL,OAS1,OASL,PARP14,PBXIP1,PTGR1,S100A6,SELENOP	74 (7)
CGAS		enzyme	Activated	2.778	bias	1.45e-09	8.83863	CCL5,IFI44,IFI44L,IFIT1,IFIT3,IRF7,OAS1,RSAD2	67 (10)
DDX58	0.566	enzyme	Activated	2.538	bias	5.22e-09	8.28233	CCL5,DDX58,IFI44,IFIT1,IFIT3,IRF1,IRF7,KLF4,OAS1,RSAD2,TNFSF10	79 (13)
TGM2		enzyme	Activated	3.639	bias	9.54e-09	8.02045	ATP1B3,CD36,CD74,DDX60,HLA-B,IFIT1,IFIT3,LGALS9,LY6E,OAS1,OASL,PARP14,PARP9,PLAAT4,PLSCR1,SAMD9L,XAF1	108 (7)
KRAS		enzyme	Inhibited	-2.62		7.43e-08	7.12901	ACY1,ADH4,AKR1B10,B2M,CD74,DUSP1,EGR1,FOS,FOSB,FTH1,GCLM,HLA-DMB,HLA-DRB1,HLA-F,ID1,IFIT1,IFITM3,IRF1,KLF6,LAMP1,LAMP2,MME,MX1,MX2,NCL,OAS1,PSMB8,PSMB9,RHOB,S100A6,TNFSF10	151 (22)
TREX1		enzyme	Inhibited	-2.401	bias	4.11e-07	6.38616	IFI44,IFI44L,IFIT1,MX1,OAS1,OASL	52 (7)
POR		enzyme	Inhibited	-2.158	bias	8.69e-07	6.06098	ACTG1,ADH4,APOA4,C11orf54,CD36,CD74,CYP2C18,GADD45B,GBP2,HLA-A,HLA-DMA,HLA-DQB1,HLA-DRB5
IFIH1		enzyme	Activated	2.132	bias	2.54e-06	5.59517	CCL5,EGR1,IFI44L,IFIT1,IRF7,OAS1,RSAD2	67 (10)
TAB1		enzyme	Inhibited	-2.433	bias	4.04e-06	5.39362	CCL5,GBP2,IFIT1,IRF7,TNFSF10,XAF1	126 (18)
RNASEH2B		enzyme				5.78e-06	5.23807	CCL5,IFI44,IFIT3,OAS1	32 (3)
NGLY1		enzyme	Inhibited	-2.388		5.79e-06	5.23732	IFI44,IFI44L,IFIT1,IFIT3,OAS1,RSAD2
BLM		enzyme				1.91e-05	4.71897	IFI44L,IFIT1,MX1,OAS1
NRAS		enzyme	Inhibited	-2.369	bias	2.15e-05	4.66756	B2M,CCL5,CTSE,EGR1,ENPEP,GBP2,HLA-A,IFIT1,JCHAIN,PSMB8,PSMB9,RHOB	145 (20)
POLG		enzyme				4.14e-05	4.383	MT-CO2,RPL13,RPL7,RPS19,TPT1
RAB7A		enzyme				4.37e-05	4.35952	ACE2,EGR1,FOS	120 (16)
DNASE2		enzyme				4.88e-05	4.31158	IFIT3,IRF7,OAS1,RSAD2,TNFSF10
APEX1		enzyme	Activated	2.236	bias	4.88e-05	4.31158	EGR1,FOS,FOSB,FTH1,NCL	92 (11)
ALKBH1		enzyme				0.00012	3.92082	MT-CO2,MT-CYB,MT-ND2
NSUN3		enzyme				0.00012	3.92082	MT-CO2,MT-CYB,MT-ND2
FBXO25		enzyme				0.000172	3.76447	EGR1,FOS	26 (4)
SI		enzyme				0.000172	3.76447	MYO1A,S100G
GSTO1		enzyme	Inhibited	-2.425	bias	0.000212	3.67366	ACSL5,CTSD,DDX58,IFIT1,PARP9,SAMD9
SGPL1		enzyme		1.954		0.000213	3.67162	DDX58,IFIT1,MX1,OAS1	79 (13)
SNCA		enzyme	Activated	3.268		0.000411	3.38616	CD74,GBP2,HLA-DRA,HLA-DRB5,IRF1,IRF7,LAMP2,MX1,PLSCR1,PSMB9,RSAD2,S100A6,YWHAE	156 (20)
CHCHD4		enzyme				0.000512	3.29073	MT-CO2,NDUFS7
CYP4V2		enzyme				0.00102	2.9914	LAMP1,LAMP2
PTGES		enzyme				0.00115	2.9393	CYBA,EGR1,LAMP2,RPS19,RPS3A
NSD2		enzyme				0.00152	2.81816	CCND2,FOS,IRF7,OAS1	66 (7)
GCLM	1	enzyme				0.00168	2.77469	FOS,GCLM
Cdc42		enzyme	Activated	2	bias	0.00241	2.61798	CTSD,CTSZ,LAMP1,LAMP2
MAT1A		enzyme				0.00251	2.60033	APOA1,EGR1,PHB
GNA13		enzyme				0.00251	2.60033	EGR1,FOS,GSTA1	122 (21)
FBXW7		enzyme		-0.651	bias	0.00259	2.5867	CD36,DGAT1,MT-CO2,MT-CYB,RHOB	46 (7)
XRCC6		enzyme				0.00288	2.54061	APOA1,CCL5,IFIT1
ACOX1		enzyme		-1.134		0.00313	2.50446	CD36,CTSE,CYP4F12,HLA-DRB5,KLF6,PLSCR1,SERPINA1
TWNK		enzyme				0.00328	2.48413	MT-CYB,MT-ND2,MT-ND3
PTGS2		enzyme		1.409	bias	0.00342	2.46597	CCL5,CTSD,DUSP1,EGR1,FOS,RPS19,RPS3A,TNFSF10	141 (22)
FBXL5		enzyme				0.00346	2.46092	FTH1,SLC11A2
HRAS		enzyme		0.745	bias	0.00402	2.39577	ACTG1,B2M,C1QTNF12,CCL5,CCND2,CTSZ,DUSP1,EGR1,FOS,FOSB,HLA-B,IGKC,KLF6,KRT19,PSMB9,RHOB,RPL37,RPLP1	128 (19)
APC		enzyme		0		0.00451	2.34582	APOB,B2M,CCND2,CD55,ID1,KLF4,MEP1A
LIPC		enzyme				0.00458	2.33913	APOA1,APOB
SMPD1		enzyme		1.941	bias	0.00483	2.31605	CCL25,CCL5,TNFRSF1A,TNFSF10	135 (19)
VCP		enzyme				0.00521	2.28316	CCL5,DUSP1,NCL	77 (7)
LPL		enzyme		1.698	bias	0.00553	2.25727	APOA1,APOA4,APOB,CD36
TRIM37		enzyme				0.00578	2.23807	DDR1,EGR1,PARP9
BLVRA		enzyme				0.00584	2.23359	CCL5,TNFSF10	43 (7)
LPCAT3		enzyme				0.00584	2.23359	CD36,NPC1L1
UBA7		enzyme				0.00584	2.23359	DDX58,OAS1	52 (7)
LIPE		enzyme				0.00625	2.20412	CD36,CD74,EGR1,FOS,HSPA1A/HSPA1B,RAMP1	142 (19)
GNAQ		enzyme				0.00625	2.20412	EGR1,FOS,GBP2,OAS1,PLSCR1,RHOB	133 (19)
KDM6B		enzyme				0.00703	2.15304	CCL5,OASL,PPIA	58 (3)
FAAH		enzyme				0.00703	2.15304	FOS,RPL17,RPL7
KLB		enzyme				0.00723	2.14086	EGR1,FOS	68 (9)
FTH1	0	enzyme				0.00723	2.14086	FTH1,HBB
FECH		enzyme				0.00771	2.11295	APOA4,CYP27A1,CYP3A5
SIRT3		enzyme	Inhibited	-2		0.00802	2.09583	MT-CO2,MT-CYB,MT-ND2,MT-ND3	56 (3)
RNASEL		enzyme				0.00842	2.07469	CTSE,IRF7,MT-CO2
YOD1		enzyme				0.00876	2.0575	CCL5,IFIT1	46 (6)
AIFM1		enzyme				0.00876	2.0575	MT-CO2,NDUFS7
JMJD1C		enzyme				0.00876	2.0575	EGR1,ID1	66 (7)
DNMT3B		enzyme		0	bias	0.00886	2.05257	CCL5,CD36,HLA-DQB1,IFIT1,NPC1L1,RPL13,SLC30A1
NCF1		enzyme				0.00917	2.03763	CCL5,DDX58,TNFRSF14
DDX5		enzyme				0.01	2	ATP5ME,FOS,MT-CO2,UQCRC1
PLTP		enzyme				0.0104	1.98297	APOA1,APOB
CYBB		enzyme				0.0117	1.93181	CCL5,CYBA,DUSP1
SAMHD1		enzyme				0.0122	1.91364	DDX58,MX1
ANG		enzyme				0.0122	1.91364	CCL5,GCLM
PDE4B		enzyme				0.0122	1.91364	CCL5,DUSP1
GNB2		enzyme				0.0126	1.89963	DGAT1,DUSP1,FOSB
RND2		enzyme				0.0131	1.88273	RHOB
SGMS2		enzyme				0.0131	1.88273	APOA1
SMG6		enzyme				0.0131	1.88273	HBB
UBE2L6		enzyme				0.0131	1.88273	DDX58
RAB5B		enzyme				0.0131	1.88273	FOS
PSMD6		enzyme				0.0131	1.88273	CCND2
IGHMBP2		enzyme				0.0131	1.88273	APOA1
CBS/CBSL		enzyme				0.0141	1.85078	APOA1,APOB
DGAT1	0	enzyme				0.0141	1.85078	CD36,DGAT1
GNB1		enzyme				0.0145	1.83863	DGAT1,DUSP1,FOSB
SUMO2		enzyme				0.0177	1.75203	CCND2,CD59,LY6E
IRS2		enzyme				0.0177	1.75203	EGR1,FOS,MX1
ATG7		enzyme		0.152		0.0179	1.74715	AGR2,BMF,LAMP1,TNFRSF1A
PLCG1		enzyme				0.0183	1.73755	EGR1,FOS
CYP27B1		enzyme				0.02	1.69897	CYP3A4,CYP3A5,S100G
RAC2		enzyme				0.0213	1.67162	CD74,FOS,S100A6
FDFT1		enzyme				0.0229	1.64016	APOB,CYP27A1
SOD1		enzyme				0.024	1.61979	B2M,CD36,FOS,FTH1,GCLM,PSMB8,PTGR1,SLC11A2
GNAT3		enzyme				0.0261	1.58336	SLC5A1
OAS1	0.003	enzyme				0.0261	1.58336	IRF1
GAD1		enzyme				0.0261	1.58336	FOS
TH		enzyme				0.0261	1.58336	FOS
PIGA		enzyme				0.0261	1.58336	CD59
NOX4		enzyme				0.0266	1.57512	BMF,CYBA,GSTA1
TXN		enzyme				0.0266	1.57512	APOA1,CCND2,FOS
DHX9		enzyme				0.0307	1.51286	CCL5,XAF1
IDH1		enzyme				0.031	1.50864	EGR1,FBP1,MX1
CAT		enzyme				0.0358	1.44612	CD36,HLA-DRA,XAF1
CETP		enzyme				0.0364	1.4389	APOA1,APOB
NHLRC1		enzyme				0.0389	1.41005	LAMP1
IFI30		enzyme				0.0389	1.41005	HLA-A
FTMT		enzyme				0.0389	1.41005	FTH1
GCNT1		enzyme				0.0389	1.41005	FOS
DDX4		enzyme				0.0389	1.41005	IFITM3
RECQL		enzyme				0.0389	1.41005	HBB
CYP2C9		enzyme				0.0389	1.41005	DUSP1
HERC5		enzyme				0.0389	1.41005	CCL5
FTL		enzyme				0.0389	1.41005	FTH1
RNF138		enzyme				0.0393	1.40561	CCND2,GADD45B
RNF20		enzyme				0.0424	1.37263	FOS,RHOB
RACK1		enzyme				0.0424	1.37263	CCL5,FOS
NOS1		enzyme				0.0424	1.37263	EGR1,FOS
TERT		enzyme				0.0429	1.36754	B2M,HLA-B,IFIT1,KRT19,MX1
CYP19A1		enzyme		0.762		0.0458	1.33913	GBP2,HLA-A,HLA-E,SLC25A5
Interferon alpha		group	Activated	4.214	bias	1.69e-20	19.7721	B2M,BST2,CCL5,CCND2,CYP3A4,DDX58,FOS,GBP2,HELZ2,HERC6,HLA-A,HLA-B,HLA-F,HSPA1A/HSPA1B,IFI44,IFI44L,IFIT1,IFIT3,IFITM3,IL32,IRF1,IRF7,LGALS9,MT-CYB,MX1,MX2,OAS1,PARP14,PARP9,PLAAT4,PLSCR1,PSMB8,PSMB9,RSAD2,SAMD9,SAMD9L,SLC5A1,TAPBP,TNFSF10	99 (14)
IFN Beta		group	Activated	3.86	bias	1.13e-17	16.9469	BST2,CCL5,CD74,CYP3A4,DDX58,DUSP1,ENPEP,HLA-A,HLA-B,IFI44,IFIT1,IFIT3,IRF1,IRF7,MT-CO2,MT-ND2,MX1,MX2,OAS1,OASL,RSAD2,TAPBP,TNFSF10,XAF1	129 (16)
Ifnar		group	Activated	4.294	bias	2.29e-17	16.6402	B2M,CCL5,CD74,DDX58,GBP2,HLA-A,HLA-E,IFIT3,IFITM3,IRF1,IRF7,OAS1,OASL,PSMB8,PSMB9,RSAD2,TAPBP,TNFSF10,XAF1	125 (18)
Ifn		group	Activated	3.489	bias	8.14e-10	9.08938	B2M,DDX58,FOS,HLA-A,IFIT1,IFITM3,IL32,IRF1,IRF7,MX1,OASL,PLAAT4,RSAD2,SECTM1	80 (14)
Growth hormone		group		1.894	bias	4.41e-09	8.35556	CCL5,CCND2,CD36,CYP3A4,DDR1,EGR1,FOS,FTH1,GSTA1,HBB,ID1,IRF1,MEP1B,MT-CO2,MT-CYB,MT-ND3,TNFSF10,YWHAZ	149 (20)
IFN type 1		group	Activated	2.607	bias	3.17e-07	6.49894	BST2,CCL5,DDX58,IFIT1,IRF1,OASL,PLAAT4,TNFSF10	97 (14)
JAK1/2		group	Activated	3	bias	3.79e-07	6.42136	CD74,GBP2,HLA-DRA,HLA-DRB5,IRF1,IRF7,MX1,PSMB9,RSAD2	123 (13)
IFN alpha/beta		group	Activated	2.758	bias	1.25e-05	4.90309	CCL5,HLA-A,IFIT3,IRF1,IRF7,LY6E,RSAD2,TNFSF10	115 (15)
ERK1/2		group		-0.114	bias	1.5e-05	4.82391	AKR1B10,B2M,CCL5,CCND2,DUSP1,EGR1,FOS,FOSB,HLA-A,ID1,IFIT1,PSMB8,PSMB9,S100A6,TAPBP	122 (18)
Mek		group		-0.655	bias	5.4e-05	4.26761	BMF,CCND2,CD36,DDR1,DDX58,EGR1,FOS,GBP2,HLA-F,ID1,IER2,IRF1,LAMP1,MME,XAF1	149 (24)
Insulin		group		1.993	bias	0.000114	3.9431	ALDOB,APOA1,C1QTNF12,CD36,CYP27A1,DUSP1,EGR1,FOS,FOSB,IFIT3,IRF7,KLF4,PPIA,SELENOP,SLC15A1,SLC25A5,SLC2A5,UQCRC1	142 (21)
MSK1/2		group				0.000172	3.76447	DUSP1,FOS
JAK		group	Activated	2.236	bias	0.000243	3.61439	DDX58,IFIT1,IFIT3,IFITM3,RSAD2	113 (11)
Hdac		group		-1.776		0.00038	3.42022	EDN3,EGR1,FOS,GADD45B,HLA-DRA,KLF6,NPNT,RNASE1,TNFSF10	158 (20)
P38 MAPK		group	Activated	2.573	bias	0.000507	3.29499	CCL5,CCND2,CD36,CD55,DUSP1,EGR1,FOS,IL32,IRF7,KLF4,MT-CO2,RHOB,TNFRSF1A,TNFSF10	161 (21)
Jnk		group	Activated	2.611	bias	0.00063	3.20066	BMF,CCL5,CD55,DUSP1,EGR1,FOS,FOSB,KLF6,MT-CO2,PLSCR1	138 (21)
Histone h3		group				0.000654	3.18442	B2M,CCL5,CCND2,CYP3A5,EGR1,FOS,HBB,ID1,IFITM3,IRF7,MEIS2,MX1,PTGR1,RSAD2,TNFSF10,UQCRC1	135 (16)
PI3K (family)		group	Activated	2.572	bias	0.000746	3.12726	AKR1B10,CTSD,FOS,FTH1,GCLM,IFIT1,TNFSF10	162 (22)
IL1		group	Activated	2.15	bias	0.000861	3.065	CCL5,CD55,CD59,CEACAM6,CYP27A1,DUSP1,EGR1,FOS,FTH1,IRF1,KLF6,SULT2A1,TNFSF10	141 (24)
Nos		group				0.000911	3.04048	CD59,EGR1,FOS	110 (12)
TCF		group				0.00136	2.86646	DEFA5,EDN3,EGR1,FOS,MME,SERPINA1	104 (7)
GNRH		group				0.00152	2.81816	DUSP1,EGR1,FOS,PHB	109 (17)
ADRA1		group				0.00168	2.77469	EGR1,FOS	134 (17)
IFN Lambda		group				0.00168	2.77469	DDX58,OAS1
Pkc(s)		group	Activated	2.218	bias	0.00271	2.56703	APOA1,CD36,CD55,DUSP1,EGR1,FOS,GADD45B,GSTA2,KLF6	119 (20)
ADRB		group		-1.134	bias	0.00278	2.55596	FOS,GCLM,IFIT3,KLF4,NCL,OASL,RSAD2
Pkg		group				0.00328	2.48413	EGR1,FOS,FOSB	120 (16)
dopamine D1 receptor		group				0.00346	2.46092	FOS,FOSB
Histone H2b		group				0.00346	2.46092	IRF1,TNFSF10
Rxr		group				0.004	2.39794	CD36,CYP3A4,CYP3A5,CYP4F2,GSTA1,SULT2A1	63 (11)
cytokine		group		1.89	bias	0.00435	2.36151	BMF,CCL5,DUSP1,EGR1,FOS,IRF1,PLAAT4	135 (22)
Shc		group				0.00723	2.14086	CCND2,FOS	120 (15)
Nuclear factor 1		group				0.00771	2.11295	ID1,S100G,SLC25A5
Irp		group				0.00876	2.0575	FTH1,SLC11A2
Ppp2c		group				0.0122	1.91364	DUSP1,ID1
Ngf		group		1.945	bias	0.0123	1.91009	DUSP1,EGR1,FOS,IER2
growth factor receptor		group				0.0131	1.88273	FOS
Rho gdi		group				0.0131	1.88273	RHOB
Akt		group		0.242	bias	0.0135	1.86967	BMF,CCND2,CD36,CTSD,FOS,IL32,LAMP1,MME,MT-CO2,RHOB,TNFSF10
Notch		group		0.059		0.0137	1.86328	CYP4F2,DUSP1,GADD45B,ID1,S100A11,TNFRSF1A
Hnf3		group				0.0141	1.85078	ALDOB,PCK2
growth factor		group				0.0141	1.85078	DUSP1,FOS
Tlr		group	Activated	2.2	bias	0.0193	1.71444	CCL5,DUSP1,HLA-A,IRF1,IRF7
MAP2K1/2		group		1.991	bias	0.0204	1.69037	CCND2,DUSP1,EGR1,FOS
estrogen receptor		group		-0.239		0.0204	1.69037	CCND2,CD59,EGR1,FOS,HSPA1A/HSPA1B,KRT19,LY6E,MT-CO2
Endothelin		group				0.0229	1.64016	CD74,FOS
Srebp		group				0.0254	1.59517	CYP4F2,FOS
STAT5a/b		group				0.0256	1.59176	CCND2,CD36,DUSP1,FOS,IRF1
xanthine oxidase		group				0.0261	1.58336	DDX58
PLA2		group				0.0261	1.58336	FOS
STAT-1/2		group				0.0261	1.58336	TNFSF10
INTERLEUKIN		group				0.0261	1.58336	FOS
C/EBP		group				0.0266	1.57512	GSTA1,ID1,S100G
Hedgehog		group				0.028	1.55284	CCND2,KLF4,KRT19
Ras homolog		group				0.0307	1.51286	EGR1,FOS
ETS		group				0.0335	1.47496	EGR1,FOS
SRC (family)		group				0.0341	1.46725	CD36,EGR1,ID1
IRS		group				0.0389	1.41005	DGAT1
Beta Secretase		group				0.0389	1.41005	MME
15-LOX		group				0.0389	1.41005	CD36
potassium channel		group				0.0389	1.41005	FOS
Ap1 gamma		group				0.0389	1.41005	HLA-A
Gap		group				0.0389	1.41005	FOS
Relaxin		group				0.0393	1.40561	CD36,TNFRSF1A
NFkB (family)		group				0.0455	1.34199	CCL5,TNFSF10
N-cor		group				0.0458	1.33913	CCL5,CD36,HEBP1,RHOB
Tgf beta		group		0.33	bias	0.0463	1.33442	CCL5,CCND2,FOS,GADD45B,ID1,IL32,RHOB,TNFSF10
Histone h4		group				0.0473	1.32514	ADA,CCL5,FOS,IRF1,TNFSF10
JINK1/2		group				0.0487	1.31247	RHOB,TNFRSF1A
BMP		group				0.0487	1.31247	ID1,IRF1
FGF19		growth factor				2.7e-07	6.56864	CD36,CTSE,EGR1,FBP1,FOS,HLA-DQB1,ID1,MME,SERPINA1,SLC2A5	59 (7)
TGFB1		growth factor		1.114	bias	5.23e-06	5.2815	ACAA2,AGR2,ALDOB,APOB,B2M,BMF,CCL5,CCND2,CD36,CD55,CD59,CDHR2,CTSD,CYBA,DUSP1,EGR1,EPRS1,FOS,FOSB,FTH1,GADD45B,GBP2,HDGF,HEBP1,HLA-DMA,HLA-DQB1,HLA-DRB5,HSPA1A/HSPA1B,ID1,IER2,IFIT3,IL32,IRF1,KLF4,KRT19,LAMP2,MS4A8,PFKP,PLSCR1,RHOB,RSAD2,S100A11,S100A6,SERPINA1,SLC39A14,TAX1BP3,TNFRSF14,YWHAE	160 (23)
LEP		growth factor		1.235	bias	7.68e-06	5.11464	ACSL5,ALDOB,APOA1,APOA4,CCL5,CD36,CYBA,CYP2C18,CYP3A5,DGAT1,EGR1,FOS,MT-CYB,SELENOP,SLC13A2,SLC15A1,SLC25A5,TNFRSF1A,TNFSF10,TSPO	129 (20)
VEGFA		growth factor	Activated	2.773	bias	5.5e-05	4.25964	ATP5MF,CD36,CD55,COX6B1,COX8A,EGR1,FOS,FOSB,HLA-DQB1,ID1,SCO2,SLC25A5,SLC25A6,TSPO	133 (22)
IGF1		growth factor	Activated	2.681	bias	6.88e-05	4.16241	ADA,CCL5,CCND2,CD74,CTSD,CYBA,DUSP1,EGR1,FOS,FOSB,HBB,ID1,IER2,IFITM3,KLF6,LAMP1,PCK2,PSMB8,PSMB9	145 (20)
EGF		growth factor	Activated	3.527	bias	0.000365	3.43771	ADA,APOA1,CCND2,CTSD,DUSP1,EGR1,FOS,FOSB,ID1,IER2,KRT19,MT-CO2,NCL,PLSCR1,RHOB,S100A11,S100G,SERPINA1	168 (24)
KITLG		growth factor	Activated	2.401	bias	0.000633	3.1986	B2M,EGR1,FOS,FTH1,LY6E,MME,PLSCR1,RPL7,RPLP0,TNFRSF1A,TPT1	130 (18)
GH1		growth factor		1.111		0.00455	2.34199	CYP3A4,EGR1,FOS,RAD23A,S100G,TNFRSF1A	95 (14)
FGF21		growth factor		1.965	bias	0.00629	2.20135	DGAT1,EGR1,FOS,HMGCS2	93 (16)
IGF2		growth factor				0.00739	2.13136	CD36,DUSP1,EGR1,IER2,RHOB,SELENOP,SLC30A1	117 (18)
CSHL1		growth factor		-0.254	bias	0.00899	2.04624	CYP3A4,CYP3A5,FOS,IRF1	108 (20)
FGF14		growth factor				0.0131	1.88273	FOS
EPGN		growth factor				0.0131	1.88273	FOS
NRTN		growth factor				0.0254	1.59517	EGR1,FOSB
GDF2		growth factor		1.901	bias	0.0333	1.47756	FOS,GADD45B,ID1,RAMP1
CLEC11A		growth factor				0.0374	1.42713	CD74,FOS,S100A6
AGT		growth factor		1.534	bias	0.0423	1.37366	ACE2,CCL5,CCND2,CD36,CYBA,DMBT1,DUSP1,EGR1,ENPEP,FOS,HSPA1A/HSPA1B,LAMP2,NCL,NPNT,PSMB8,REG1A,RNASE1,SLC5A1
NTF3		growth factor				0.0487	1.31247	CCND2,FOS
SLC9A3		ion channel				1.15e-06	5.9393	B2M,CCL5,CD74,PSMB8,PSMB9,SLC5A1	92 (7)
KCNE3		ion channel				3.03e-06	5.51856	ACE2,FOSB,HMGCS2,HSPA1A/HSPA1B,JCHAIN,KLF4,MOGAT2,SLC2A5
KCNN4		ion channel				0.00723	2.14086	CCL5,FOS
TRPV1		ion channel				0.0122	1.91364	FOS,HLA-DQB1
KCTD10		ion channel				0.0131	1.88273	RHOB
TRPM3		ion channel				0.0131	1.88273	EGR1
SCN7A		ion channel				0.0131	1.88273	FOS
PKD1		ion channel		0.378		0.0187	1.72816	FOSB,IER2,PRAP1,RPL37,SLC13A2,TREH,TRIM15
CFTR		ion channel		0.991		0.0249	1.6038	ACAA2,CCL5,CYP3A5,DMBT1
GABRG2		ion channel				0.0261	1.58336	FOS
P2RX7		ion channel				0.0364	1.4389	TNFRSF1A,TNFSF10
SCN1B		ion channel				0.0389	1.41005	FOS
TRPC6		ion channel				0.0389	1.41005	MX1
TRPV4		ion channel				0.0424	1.37263	CCL5,FOS
MAPK1		kinase	Inhibited	-2.726		1.94e-12	11.7122	BST2,CCL5,CRYL1,DDX58,DUSP1,EGR1,FOS,FOSB,GBP2,HBB,HLA-B,HLA-DMA,HLA-E,IFI44,IFIT1,IFIT3,IFITM3,IRF7,MX2,OAS1,OASL,PLSCR1,PSMB8,PSMB9,SECTM1,SUOX,TNFSF10	149 (20)
MAP3K7		kinase		0.5	bias	6.9e-09	8.16115	CCL5,DDX58,GBP2,IFI44,IFIT1,IFIT3,IRF1,IRF7,OASL,TNFSF10,XAF1	117 (16)
JAK1		kinase	Activated	2.797	bias	3.35e-07	6.47496	BMF,FOS,HLA-A,HLA-F,ID1,IRF1,IRF7,MX1,PSMB9	135 (18)
EIF2AK2		kinase	Activated	2.813	bias	5.88e-06	5.23062	DDX58,EGR1,FOS,IFIT1,IRF1,OAS1,PARP9,PLSCR1,TM4SF20	120 (18)
PRKCA		kinase		1.848	bias	6.22e-06	5.20621	CD55,EGR1,FOS,HSPA1A/HSPA1B,ID1,IFIT1,IFIT3,LAMP2,OASL,RSAD2	124 (21)
BTK		kinase		-1.808		1.88e-05	4.72584	CCND2,ENPEP,IFI44L,IFIT1,IFIT3,IRF1,MX1,MX2,NCL	112 (13)
TBK1		kinase		0.091	bias	3.15e-05	4.50169	CCL5,IFI44,IFIT1,IFIT3,IRF7,OAS1,OASL,RSAD2	73 (13)
JAK2		kinase	Activated	2.709	bias	4.3e-05	4.36653	CCL5,CCND2,CD36,EGR1,FOS,GBP2,IRF1,JCHAIN,LY6E,PSMB9	139 (20)
PIK3CG		kinase		-1.912		8.04e-05	4.09474	B2M,CD74,COX8A,GBP2,HLA-A,IRF1,SECTM1,TNFSF10	131 (12)
IRAK4		kinase				8.86e-05	4.05257	EGR1,FOS,FOSB,IER2,IRF1,IRF7,PLSCR1	141 (19)
ERBB2		kinase		-0.044	bias	0.00014	3.85387	ACAA2,AGR2,ATP1B3,CCL5,CCND2,CD36,CD59,CHCHD10,DAP,DGAT1,EGR1,FOS,HSPA1A/HSPA1B,ID1,JCHAIN,KLF4,LAMP1,LAMP2,MME,NPNT,PCK2,PSMB9,RHOB,RPL17,S100A6,TAPBP,TAX1BP3	135 (18)
INSR		kinase		1.322	bias	0.000222	3.65365	ACAA2,ACSL5,ATP5MF,CCND2,CD36,DGAT1,DUSP1,EGR1,FBP1,FOS,IER2,RHOB,SELENOP,SLC30A1,TNFRSF1A,UQCRC1	144 (22)
FLT3		kinase				0.000302	3.51999	CCND2,CYBA,ID1,IFIT3,IRF7
PKM		kinase		0.765	bias	0.000344	3.46344	CD36,EGR1,FBP1,MT-CO2,MT-ND3,PCK2	57 (3)
IKBKG		kinase	Activated	2.777	bias	0.00047	3.3279	CCL5,CTSZ,FOS,GBP2,HLA-A,IRF7,TMEM176B,TNFSF10	127 (15)
MAPK9		kinase		1.352	bias	0.000535	3.27165	CCL5,EGR1,FOS,GADD45B,IER2,KLF6,NCL,PARP14,SERPINA1	145 (22)
MAPK8		kinase		1.154	bias	0.000709	3.14935	APOA1,CCL5,CYP27A1,DGAT1,DUSP1,EGR1,FOS,FTH1,KLF6	140 (21)
CDK9		kinase				0.000772	3.11238	CCL5,CCND2,FOS,HLA-DRA,NCL	93 (8)
PRKCD		kinase	Activated	2.155	bias	0.000926	3.03339	CCL5,FOS,IL32,JCHAIN,KLF6,LAMP1,OAS1,PLSCR1,SLC15A1	137 (21)
IKBKE		kinase		1.572	bias	0.00136	2.86646	CCL5,HLA-A,IFIT1,IFIT3,IRF7,RSAD2	70 (13)
CAB39L		kinase	Activated	2	bias	0.00152	2.81816	ATP5F1E,ATP5ME,ATP5MF,COX8A	19 (3)
CERK		kinase				0.00152	2.81816	CCL25,CCL5,TNFRSF1A,TNFSF10
IKBKB		kinase	Activated	2.713	bias	0.00168	2.77469	CCL25,CCL5,CTSZ,CYBA,EGR1,FOS,GBP2,HLA-A,IRF1,MX1,TMEM176B	132 (16)
CHUK		kinase	Activated	2.798	bias	0.00212	2.67366	CCL5,CTSZ,CYBA,FOS,GADD45B,GBP2,HLA-A,PLSCR1,TMEM176B	130 (15)
AKT1		kinase	Activated	2.041	bias	0.00213	2.67162	AKR1B10,CCL5,CCND2,CD74,EGR1,FOS,FOSB,GCLM,RAMP1,RHOB,TNFSF10	127 (20)
LCK		kinase	Activated	2	bias	0.00275	2.56067	EGR1,FOS,GADD45B,IRF1,RPL4	147 (21)
PIK3C3		kinase				0.00346	2.46092	HLA-A,HLA-DQB1
DCAF1		kinase				0.00468	2.32975	BMF,SIK1/SIK1B,TNFSF10
STK11		kinase	Activated	2.333	bias	0.00513	2.28988	ATP5MF,COX6B1,COX8A,CTSD,GADD45B,ID1,NDUFS7,PCK2,TNFSF10,UQCRC1	128 (16)
SRC		kinase		1.949	bias	0.00602	2.2204	CCND2,DUSP1,FOS,ID1,LAMP1,LAMP2	152 (21)
EPHB1		kinase				0.00876	2.0575	EGR1,FOS	114 (16)
EIF2AK4		kinase				0.00997	2.0013	CYP2C18,EGR1,PCK2
RPS6KA4		kinase				0.0104	1.98297	DUSP1,FOS
CAMK4		kinase				0.0126	1.89963	FOS,FOSB,MT-CYB
KHK		kinase				0.0131	1.88273	SLC2A5
EXOSC10		kinase				0.0131	1.88273	FOS
PAK2		kinase				0.0135	1.86967	DUSP1,ID1,S100A6
BMX		kinase				0.0141	1.85078	FOS,HSPA1A/HSPA1B
EGFR		kinase		0.76	bias	0.0163	1.78781	ACY1,CCL5,DUSP1,EGR1,FOS,ID1,IER2,IRF1,MME,MT-CO2,NCL,PPIA,RHOB
NTRK2		kinase				0.0172	1.76447	CCND2,EGR1,FOS,TNFSF10
BRAF		kinase		-1.131	bias	0.02	1.69897	BMF,EGR1,HLA-F,LAMP1,MME,PSMB8,PSMB9
TNK1		kinase				0.0206	1.68613	IRF7,TNFSF10
MTOR		kinase		-0.816	bias	0.0218	1.66154	DUSP1,ELOB,EPRS1,HMGCS2,IRF1,OAS1,PFKP,SERPINA1,TNFRSF1A,TNFSF10
FLT1		kinase	Activated	2	bias	0.0239	1.6216	FOS,HLA-B,LAMP1,YWHAZ
MAPK3		kinase		1.188	bias	0.0259	1.5867	EGR1,FOS,FOSB,HLA-DQB1
ITK		kinase	Activated	2	bias	0.0259	1.5867	CCL5,FOS,HLA-A,TNFSF10
PNKP		kinase				0.0261	1.58336	MT-CO2
RPS6KA2		kinase				0.0261	1.58336	EGR1
PIK3R1		kinase		1.961	bias	0.0268	1.57187	CCND2,CD36,FOS,IRF7
RPS6KA5		kinase				0.0307	1.51286	DUSP1,FOS
ACVR1C		kinase				0.0335	1.47496	FOS,KLF4
MAP3K1		kinase				0.0341	1.46725	DUSP1,EGR1,FOS
IPMK		kinase				0.0393	1.40561	FOS,FOSB
NTRK1		kinase				0.0393	1.40561	EGR1,FOS
BRD4		kinase				0.0419	1.37779	ACSL5,CCND2,FOS,IRF1,SLC19A1
RET		kinase				0.0462	1.33536	CD151,EDN3,EGR1,FOS,HSPA1A/HSPA1B
miR-182-5p (and other miRNAs w/seed UUGGCAA)		mature microRNA	Inhibited	-2.813	bias	1.9e-06	5.72125	DDX58,DDX60,HERC6,IFI44L,IFIT1,RSAD2,SAMD9,XAF1
miR-2392 (miRNAs w/seed AGGAUGG)		mature microRNA				0.00012	3.92082	MT-CO2,MT-CYB,MT-ND2
miR-199a-5p (and other miRNAs w/seed CCAGUGU)		mature microRNA	Inhibited	-2.236	bias	0.0031	2.50864	DDR1,KLF4,MX2,RSAD2,SAMD9L
miR-92a-3p (and other miRNAs w/seed AUUGCAC)		mature microRNA				0.0117	1.93181	CCND2,KLF4,SNHG5
miR-7a-5p (and other miRNAs w/seed GGAAGAC)		mature microRNA				0.0335	1.47496	FOS,KLF4
mir-183		microRNA		1.306		6.31e-11	10.2	DDX58,DDX60,EGR1,HERC6,IFI44L,IFIT1,KLF4,RSAD2,SAMD9,SLC30A1,XAF1	73 (10)
mir-96		microRNA	Activated	2.36		3.17e-09	8.49894	DDX58,DDX60,HERC6,IFI44L,IFIT1,RSAD2,SAMD9,SLC30A1,XAF1
mir-15		microRNA		0.814	bias	2.95e-07	6.53018	CCL5,CCND2,DDX58,EIF4G2,HSPA1A/HSPA1B,IFIT1,LAMP1,MX1,OAS1
mir-2392		microRNA				0.00012	3.92082	MT-CO2,MT-CYB,MT-ND2
mir-155		microRNA	Inhibited	-2.423	bias	0.0065	2.18709	CCL5,IFIT3,IRF7,MME,MX1,YWHAZ	91 (16)
mir-1301		microRNA				0.0131	1.88273	KLF6
mir-8		microRNA	Inhibited	-2.619	bias	0.0138	1.86012	ACE2,APOA1,CCND2,FTH1,KLF4,KRT19,YWHAZ
mir-297		microRNA				0.0389	1.41005	CCND2
RNY3		other	Activated	3.464	bias	3.11e-16	15.5072	DDX60,IFI44,IFI44L,IFIT1,IFIT3,IFITM3,LY6E,MX1,OAS1,OASL,RSAD2,XAF1
Irgm1		other	Inhibited	-3.928	bias	1.62e-13	12.7905	B2M,CCL5,DDX58,DDX60,GBP2,HERC6,IFI44,IFIT3,IFITM3,IRF1,IRF7,MX2,OAS1,OASL,RSAD2,XAF1	100 (15)
APP		other	Activated	3.221	bias	1.25e-09	8.90309	ACTG1,BMF,CCL5,CCND2,CD151,CD59,CD74,CRYL1,CTSD,DDX58,EGR1,FOS,FOSB,FTH1,GBP2,HERC6,HLA-E,HSPA1A/HSPA1B,IRF1,IRF7,MDK,MME,MT-CO2,MT-CYB,MT-ND2,MT-ND3,PARP14,PFKP,PPIA,RAMP1,RSAD2,SLC11A2,TLE5,TNFSF10,TPT1,XAF1,YWHAE,YWHAZ	142 (19)
SAFB		other	Inhibited	-3.162	bias	2.3e-09	8.63827	B2M,CCL5,CD74,FOS,HLA-DPA1,HLA-DPB1,HLA-DRA,HLA-E,PSMB9,TNFSF10	109 (7)
MAPT		other				4.48e-09	8.34872	ACTG1,CD74,CTSD,CTSZ,DDX60,EPRS1,FOS,GBP2,HLA-A,HLA-DQB1,HLA-DRB5,HSPA1A/HSPA1B,IFI44,IFIT3,IFITM3,IRF7,MT-CO2,OAS1,OASL,PARP14,PBXIP1,PPIA,RPLP0,S100A6,TPT1,YWHAE,YWHAZ	132 (17)
RICTOR		other	Inhibited	-4.359	bias	6.44e-09	8.19111	ATP5MF,COX6B1,COX8A,EGR1,NDUFS7,PSMB8,PSMB9,RPL10,RPL17,RPL28,RPL4,RPL41,RPL7,RPL9,RPLP0,RPS15,RPS19,RPS8,UQCRC1	118 (11)
STING1		other	Activated	2.952	bias	9.17e-09	8.03763	CCL5,IFI44,IFI44L,IFIT1,IFIT3,IFITM3,IRF7,OAS1,OASL,RSAD2	121 (18)
PAF1		other	Activated	3	bias	1.35e-08	7.86967	CCL5,DDX58,HELZ2,IFI44,IFI44L,IFIT3,IFITM3,KLF4,OASL
FADD		other		1.484	bias	2.2e-08	7.65758	CCND2,DDX58,EGR1,ETNK1,FOS,GADD45B,IRF7,KLF6,LY6E,PSMB8,RNPC3	128 (16)
ELAVL1		other	Activated	2.375	bias	1.04e-07	6.98297	ATP1B3,B2M,DGAT1,DUSP1,FOS,HBB,HLA-A,HLA-DRB5,IFI44,IFITM3,IRF1,JCHAIN,NCL,OAS1,RPL13	118 (9)
ISG15	0	other	Inhibited	-2.224	bias	1.65e-07	6.78252	DDX58,IFIT1,IFITM3,MX1,OAS1	52 (7)
MAVS		other	Activated	2.962	bias	2.95e-07	6.53018	CCL5,DDX58,IFIT1,IFIT3,IFITM3,IRF7,OAS1,OASL,RSAD2	79 (13)
SOCS1		other	Inhibited	-3.231	bias	3.76e-07	6.42481	CCND2,DDX58,DUSP1,FOS,IFI44,IFIT1,IFIT3,IRF1,IRF7,MX1,OAS1,RSAD2	70 (13)
DAP3		other	Activated	2.236	bias	4.49e-07	6.34775	MT-ATP8,MT-CO2,MT-CYB,MT-ND2,MT-ND3
TICAM1		other	Activated	3.223	bias	4.73e-07	6.32514	CCL5,DDX58,DUSP1,EGR1,IFIT1,IFIT3,IRF1,IRF7,OASL,RHOB,RSAD2,TNFSF10	94 (17)
DYSF		other				9.57e-07	6.01909	ACTG1,B2M,CD55,CD74,CYBA,HLA-A,HLA-DQB1,HLA-DRB5,HSPA1A/HSPA1B
GAST		other	Activated	2.8	bias	1.25e-05	4.90309	EGR1,FOS,PHB,REG1A,RPL7,RPS19,S100A6,SIK1/SIK1B	81 (9)
SAFB2		other	Inhibited	-2.236	bias	1.32e-05	4.87943	B2M,FOS,HLA-DPB1,HLA-E,PSMB9
IFNL2		other	Activated	2	bias	3.57e-05	4.44733	IFIT1,IRF7,MX1,RSAD2	112 (11)
SASH1		other	Activated	2.646	bias	4.1e-05	4.38722	CCND2,HELZ2,IFIT3,IRF1,IRF7,OASL,RSAD2	103 (7)
CLEC12A		other				4.37e-05	4.35952	IFIT3,IRF7,RSAD2	68 (10)
NLRP12		other	Activated	2.226	bias	0.000103	3.98716	HLA-A,HLA-B,HLA-E,HLA-F,PSMB8	92 (7)
MRPL12		other				0.00012	3.92082	MT-CO2,MT-ND2,MT-RNR2
GAB3		other				0.000172	3.76447	IFIT1,OAS1
ZBED2		other				0.000178	3.74958	HLA-A,IRF7,MX1	48 (5)
GNRH2		other				0.000178	3.74958	FOS,FOSB,RPLP1
RASSF1		other		1.195		0.0002	3.69897	CCND2,EGR1,FOS,HLA-DPA1,KLF4,MDK,SELENOP	103 (13)
SAMSN1		other	Activated	2.646	bias	0.0002	3.69897	CCND2,HELZ2,IFIT3,IRF1,IRF7,OASL,RSAD2	74 (7)
S100P		other				0.000252	3.5986	CTSD,KRT19,S100A6
TSC2		other	Inhibited	-2.646	bias	0.000265	3.57675	CCND2,EGR1,FOS,HMGCS2,IFI44,IFITM3,S100A11,S100A6,TMEM176B	122 (18)
DOCK8		other	Activated	2.449	bias	0.000294	3.53165	CCND2,HELZ2,IFIT3,IRF1,IRF7,RSAD2
KISS1		other		1.969	bias	0.000349	3.45717	EGR1,FOS,MT-ND2,MT-RNR2	119 (19)
VCAN		other	Activated	2.343		0.00038	3.42022	CD59,CYBA,IFI44,IFI44L,IFIT1,MX1,MX2,PARP14,XAF1
INTS11		other				0.000512	3.29073	EGR1,FOSB
STOX1		other				0.000736	3.13312	ACTG1,GADD45B,RPL17
ADIPOQ		other		0.426		0.000892	3.04964	ACSL5,CCL5,CD36,CYBA,DGAT1,DUSP1,EGR1,FOS,HMGCS2	123 (21)
SCAP		other		1.342	bias	0.0009	3.04576	ACAA2,ACSL5,CYP4F2,HMGCS2,ID1,REG1A
MT-TM		other				0.000911	3.04048	MT-CO2,MT-CYB,MT-RNR2
SMC3		other				0.000911	3.04048	HLA-DQB1,HLA-DRA,HLA-DRB1
QKI		other		1.432	bias	0.00106	2.97469	CD36,HLA-DQB1,ID1,LAMP1,LAMP2
INS		other	Activated	2.575		0.0014	2.85387	APOA1,CD36,DUSP1,EGR1,FOS,FOSB,IER2,IGKC	148 (23)
MEX3A		other	Inhibited	-2		0.00152	2.81816	APOA1,CD36,CYP27A1,NPC1L1
PRKAG3		other				0.00164	2.78516	CD36,CD55,CYP27A1,EGR1,ID1,KLF4,RAMP1,TMEM37
SPINDOC		other				0.00168	2.77469	BST2,IFI44L
SPIN1		other				0.00168	2.77469	BST2,IFI44L
FANCC		other				0.00201	2.6968	IFI44L,MX1,OAS1,TAX1BP3,UGT2B7
PTH		other		1.928	bias	0.00236	2.62709	CYBA,CYP3A4,DUSP1,FOS,FOSB,MME,RMDN3,S100G	130 (17)
CRP		other		-0.159	bias	0.00241	2.61798	CCL5,EGR1,PSMB9,TNFSF10	120 (17)
ZNF395		other				0.0025	2.60206	IFI44,IFIT1
AP2M1		other				0.0025	2.60206	BST2,CD74
CFH		other				0.0025	2.60206	APOA1,APOB	34 (4)
HNRNPA2B1		other				0.00337	2.47237	ACSL5,DDR1,MEIS2,MYO1A,OAS1,SERPINA1,SULT1A2
AKIRIN2		other				0.00346	2.46092	CCND2,DUSP1	61 (7)
MT-TE		other				0.00346	2.46092	MT-CO2,MT-CYB
AGR2	1	other				0.00346	2.46092	EGR1,FOS
LRPPRC		other				0.00346	2.46092	MT-ND2,MT-ND3
PRNP		other		1.982		0.00367	2.43533	CCL5,CTSD,EGR1,HSPA1A/HSPA1B,LAMP2	151 (19)
UCN		other				0.00371	2.43063	CCL5,FOS,SULT2A1	62 (7)
MYD88		other	Activated	2.308	bias	0.00382	2.41794	CCL5,DUSP1,EGR1,FOS,HLA-A,IL32,IRF1,IRF7,OASL,RSAD2	130 (19)
MACROH2A1		other		-1.342	bias	0.00455	2.34199	CCND2,CD36,EGR1,ID1,IRF7	89 (11)
MTBP		other				0.00458	2.33913	CCND2,NCL
CLTC		other				0.00458	2.33913	CD74,HLA-A
Duxbl1 (includes others)		other				0.00458	2.33913	OAS1,OASL
Rfx5		other				0.00458	2.33913	HLA-A,HLA-DRA
TICAM2		other				0.00468	2.32975	CCL5,IRF1,IRF7	118 (16)
EPCAM		other				0.00521	2.28316	EGR1,FOS,ID1	144 (16)
TLE3		other				0.00556	2.25493	ATP5MF,MT-ND2,MT-ND3,NDUFS7,UQCRC1
NCL	1	other				0.00578	2.23807	HBB,HSPA1A/HSPA1B,MDK
MEMO1		other				0.00584	2.23359	CTSD,FOS
SBDS		other				0.00613	2.21254	EGR1,FOS,GABRE,GADD45B,ID1
BAK1		other				0.00703	2.15304	CCL5,HLA-A,IRF7	55 (7)
BCYRN1		other				0.00703	2.15304	CIAO2B,MT-ND2,S100A11
GNRH1		other		1.118	bias	0.00712	2.14752	EGR1,FOS,FOSB,RPLP1	134 (17)
HCRT		other				0.00723	2.14086	EGR1,FOS	118 (18)
N4BP1		other				0.00723	2.14086	HLA-A,HLA-B
PTCD1		other				0.00723	2.14086	MT-CO2,MT-RNR2
IFRD1		other				0.00771	2.11295	CTSZ,DGAT1,PPIA
NF1		other				0.00842	2.07469	MDK,NCL,RPS19
FLCN		other				0.00997	2.0013	MT-CO2,MT-CYB,MT-ND2
NELFB		other				0.0104	1.98297	GADD45B,RPLP0
BSCL2		other				0.0106	1.97469	CD36,CD74,PSMB9,RSAD2
ERFE		other				0.0122	1.91364	CD36,ID1
KRT8		other				0.0122	1.91364	KRT19,REG1A
SHC1		other		-0.581		0.0123	1.91009	BMF,EGR1,FOS,FTH1
LOC299282		other				0.0131	1.88273	CYP27A1
SNORD21		other				0.0131	1.88273	HLA-A
TMEM184A		other				0.0131	1.88273	DUSP1
ACBD3		other				0.0131	1.88273	SLC11A2
ARHGEF17		other				0.0131	1.88273	FOS
KIFAP3		other				0.0131	1.88273	FOS
PPY		other				0.0131	1.88273	FOS
GPHA2		other				0.0131	1.88273	FOS
SNAP91		other				0.0131	1.88273	BST2
PRPF4		other				0.0131	1.88273	CCL5
NPVF		other				0.0131	1.88273	FOS
Raet1d/Raet1e		other				0.0131	1.88273	HLA-A
GPHB5		other				0.0131	1.88273	FOS
TONSL		other				0.0131	1.88273	CCL5
ANKS1A		other				0.0131	1.88273	FOS
Tnxa-ps1		other				0.0131	1.88273	DUSP1
ISCU		other				0.0131	1.88273	FTH1
SUMO3		other				0.0135	1.86967	CCND2,CD59,LY6E
RLN2		other				0.0141	1.85078	CD36,FOS
MUC1		other		1.067	bias	0.015	1.82391	CCND2,HLA-DRA,IFIT3,OASL
PRKRA		other				0.0162	1.79048	IRF1,REG1A
NORAD		other				0.0166	1.77989	GADD45B,IL32,RHOB
CD44		other				0.0215	1.66756	ABCA5,CCL5,CCND2,CD36,HDGF,NPNT,SERPINA1
Hbb-b2		other				0.0225	1.64782	CD74,CYBA,FTH1
LRBA		other				0.0229	1.64016	CCL5,OAS1
GAB1		other				0.0229	1.64016	CCL5,EGR1
CLDN7		other		-1.342		0.0234	1.63078	CEACAM6,HELZ2,HLA-B,IFI44,MX1
AVP		other				0.0252	1.5986	EGR1,FOS,S100A6
NOD1		other				0.0254	1.59517	CCL5,DUSP1
EMD		other				0.0254	1.59517	EGR1,IRF1
NPS		other				0.0261	1.58336	FOS
NMRAL1		other				0.0261	1.58336	MX1
ARL16		other				0.0261	1.58336	CCL5
Snhg5		other				0.0261	1.58336	KLF4
Raet1a		other				0.0261	1.58336	HLA-A
Raet1b		other				0.0261	1.58336	HLA-A
MAPK8IP2		other				0.0261	1.58336	FOS
NMB		other				0.0261	1.58336	FOS
MYOF		other				0.0261	1.58336	LAMP1
H60a		other				0.0261	1.58336	HLA-A
RILP		other				0.0261	1.58336	LAMP1
NUBP1		other				0.0261	1.58336	FTH1
DCTN4		other				0.0261	1.58336	CCL5
ARHGEF28		other				0.0261	1.58336	FOS
MYL2		other				0.0261	1.58336	CD151
GRAP		other				0.0261	1.58336	FOS
Irs4		other				0.0261	1.58336	EGR1
RPS19	1	other				0.0261	1.58336	CD74
APLN		other				0.028	1.55284	ACE2,EGR1,FOS
BID		other				0.028	1.55284	CTSD,MT-CO2
RPS15	1	other				0.0295	1.53018	RPS15,RPS19,RPS3A
EDN3	0	other				0.0307	1.51286	EGR1,FOS
AXIN1		other				0.0307	1.51286	CCND2,FOS
DLK1		other				0.0307	1.51286	IRF1,IRF7
SLC9A3R1		other				0.0335	1.47496	CCL5,KRT19
CCK		other				0.0335	1.47496	EGR1,FOS
PDLIM2		other		1		0.0356	1.44855	FBP1,IFI44,IFIT3,MME
TFF3		other				0.0364	1.4389	CD55,FOS
CALCA		other		1.929	bias	0.0368	1.43415	CYBA,FOS,MME,RMDN3
BIRC5		other				0.0374	1.42713	CD74,HLA-DQB1,JCHAIN
FREM1		other				0.0389	1.41005	NPNT
SOCS2-AS1		other				0.0389	1.41005	TNFSF10
SMCR8		other				0.0389	1.41005	LAMP1
NDUFAF3		other				0.0389	1.41005	CTSD
C1QL1		other				0.0389	1.41005	FOS
BCLAF3		other				0.0389	1.41005	REG1A
KLHL21		other				0.0389	1.41005	DUSP1
GNLY		other				0.0389	1.41005	CCL5
BAG4		other				0.0389	1.41005	APOB
SPTBN1		other				0.0389	1.41005	FOS
FLOT2		other				0.0389	1.41005	TNFRSF1A
AHNAK		other				0.0389	1.41005	CCND2
TOR2A		other				0.0389	1.41005	FOS
CDK5R2		other				0.0389	1.41005	FOS
ARHGEF11		other				0.0389	1.41005	FOS
Hspa1b		other				0.0389	1.41005	FOS
SCT		other				0.0389	1.41005	CD36
H1-1		other				0.0389	1.41005	FOS
ADCYAP1		other		0.225		0.0393	1.40561	CCL5,EGR1,FOS,GCLM,IRF1,MME,RHOB
Gcg		other				0.0409	1.38828	APOA4,FBP1,FOS
BCL2L11		other				0.0424	1.37263	CCL5,CD36
POMC		other		1.295	bias	0.0444	1.35262	APOB,DUSP1,FOS,SULT2A1
CDC73		other				0.0455	1.34199	HMGCS2,IRF1
RCAN1		other				0.0455	1.34199	CD36,FOS
Saa3		other				0.0455	1.34199	APOA1,CCL5
CD300LF		other				0.0487	1.31247	ACAA2,PCK2
NKX2-2-AS1		other				0.0487	1.31247	ACAA2,CHCHD10
STAT1		transcription regulator	Activated	4.042	bias	2.66e-17	16.5751	B2M,BST2,CCL5,CCND2,CYP3A5,DDX60,EGR1,FOS,GBP2,HERC6,HLA-DRB5,HLA-E,IFI44,IFI44L,IFIT1,IFIT3,IFITM3,IRF1,IRF7,KLF4,LY6E,MX1,OAS1,OASL,PARP9,PLSCR1,PSMB8,PSMB9,RSAD2,SAMD9L,TNFSF10,XAF1	137 (19)
MYC		transcription regulator		1.005	bias	6.49e-17	16.1878	CCND2,CD151,COX6B1,CTSD,DUSP1,EGR1,FOS,FTH1,GADD45B,GBP2,GCLM,HLA-A,HLA-B,HLA-E,ID1,IFI44,IFI44L,IFIT1,IFIT3,IRF7,KLF4,KLF6,LAMP1,LAMP2,MX1,MX2,NCL,OAS1,OASL,PFKP,PHB,PLSCR1,PPIA,PSMB8,RARS1,RHOB,RPL10,RPL13,RPL17,RPL28,RPL35,RPL37,RPL4,RPL41,RPL7,RPL9,RPLP0,RPLP1,RPS15,RPS19,RPS8,RSAD2,S100A6,SERPINA1,SLC25A5,TNFSF10,TSPO	139 (17)
STAT3		transcription regulator	Activated	2.291	bias	1.9e-16	15.7212	APOA4,BMF,BST2,CCL5,CCND2,CD74,DMBT1,EGR1,FOS,GBP2,HBB,HERC6,HLA-A,HLA-DMA,HLA-DRB5,ID1,IFI44,IFIT1,IFIT3,IFITM3,IRF1,IRF7,KLF4,MT-CO2,MT-CYB,MT-ND2,MT-ND3,MX1,MX2,OAS1,OASL,PHB,PLSCR1,PSMB8,PSMB9,REG1A,RSAD2,SERPINA1,TNFSF10,XAF1	120 (20)
IRF7	0	transcription regulator	Activated	4.553	bias	1.07e-15	14.9706	CCL5,DDX58,HELZ2,IFI44,IFI44L,IFIT1,IFIT3,IFITM3,IRF1,IRF7,MX1,MX2,OAS1,OASL,PARP14,PLSCR1,PSMB8,PSMB9,RSAD2,SAMD9L,TNFSF10,XAF1	79 (14)
IRF1	0	transcription regulator	Activated	4.251	bias	7.08e-15	14.15	B2M,CCL5,DDX58,GBP2,HELZ2,IFI44,IFI44L,IFIT1,IFIT3,IFITM3,IRF1,IRF7,MX1,OAS1,OASL,PLAAT4,PSMB8,PSMB9,RSAD2,TAPBP,TNFSF10,XAF1	136 (18)
PML		transcription regulator	Activated	2.585		6.26e-14	13.2034	ACTG1,AKR7A2,APOA1,BST2,DDX60,GCLM,HBB,HERC6,HLA-DMB,HLA-DRA,IFI44,IFI44L,IFIT1,IFIT3,IRF7,MX1,OAS1,PLSCR1,PSMB8,PSMB9	142 (20)
CIITA		transcription regulator	Activated	2.756	bias	8.59e-14	13.066	B2M,CD74,CTSE,HLA-A,HLA-B,HLA-DMA,HLA-DMB,HLA-DPA1,HLA-DQB1,HLA-DRA,HLA-DRB1,HLA-DRB5
MYCN		transcription regulator	Activated	2.316		7.41e-13	12.1302	ACTG1,B2M,CCND2,EIF4G2,HLA-A,NCL,PHB,RPL10,RPL13,RPL17,RPL28,RPL35,RPL37,RPL4,RPL41,RPL7,RPL9,RPLP0,RPLP1,RPS15,RPS19,RPS3A,RPS8,TNFRSF1A
TRIM24		transcription regulator	Inhibited	-3.494	bias	1.88e-12	11.7258	CCL5,DDX58,DDX60,GBP2,HERC6,IFI44,IFIT3,IRF1,IRF7,MOV10,OAS1,OASL,PSMB8,PSMB9,S100G,SAMD9L	116 (14)
IRF3		transcription regulator	Activated	4.222	bias	3.59e-11	10.4449	B2M,CCL5,DDX58,DDX60,HELZ2,HLA-F,IFI44,IFI44L,IFIT1,IFIT3,IFITM3,IRF1,IRF7,OAS1,OASL,PARP14,RSAD2,SAMD9L,TNFSF10	82 (13)
SPI1		transcription regulator	Activated	3.321	bias	5.36e-11	10.2708	CCND2,COX6B1,CTSE,FOS,FTH1,HELZ2,IFI44,IFI44L,IFIT1,IFIT3,IFITM3,IRF7,KLF4,LY6E,MME,MX1,OASL,PSMB8,PSMB9,RSAD2,TNFRSF14,TNFSF10	139 (20)
IRF5		transcription regulator	Activated	2.777	bias	1.34e-10	9.8729	CCL5,DDX58,IFI44,IFIT1,IFIT3,IFITM3,IRF7,OAS1,OASL,PLSCR1,RSAD2,TNFSF10,YWHAE	104 (18)
SIRT1		transcription regulator	Inhibited	-3.683	bias	6.96e-10	9.15739	CCL5,CCND2,CD36,CD74,DDX58,DDX60,HELZ2,HLA-A,HLA-DQB1,HLA-DRB5,ID1,IFI44,IFIT3,IFITM3,IRF7,JCHAIN,LY6E,NPNT,OAS1,PARP14,PCK2,PHB,PSMB9,RPL13,RSAD2	141 (19)
CTNNB1		transcription regulator		1.576	bias	1.11e-09	8.95468	BMF,CCND2,CD36,CTSZ,CYP4F12,DEFA5,EDN3,EGR1,FOS,GADD45B,HDGF,HMGCS2,ID1,IFIT1,JCHAIN,LY6E,MME,RAD23A,RPL10,RPL13,RPL17,RPL28,RPL35,RPL37,RPL4,RPL41,RPL7,RPL9,RPLP0,RPS15,RPS19,RPS8,SERPINA1,SLC39A14,TLE5,TNFRSF1A,TNFSF10,XAF1	148 (21)
MLXIPL		transcription regulator	Activated	3.818	bias	1.17e-09	8.93181	HMGCS2,RPL10,RPL13,RPL17,RPL28,RPL35,RPL37,RPL4,RPL41,RPL7,RPL9,RPLP0,RPS15,RPS19,RPS8
IRF2		transcription regulator		1.334	bias	1.71e-09	8.767	ANXA13,B2M,HLA-B,ID1,IRF1,IRF7,KLF4,OAS1,PSMB8,PSMB9,PTGR1,TAPBP,TM4SF20,TNFSF10	140 (24)
YAP1		transcription regulator				1.82e-09	8.73993	ACTG1,CD36,EGR1,FOS,HMGCS2,ID1,RPL10,RPL13,RPL17,RPL28,RPL35,RPL37,RPL4,RPL41,RPL7,RPL9,RPLP0,RPS15,RPS19,RPS8	92 (9)
SMARCA4		transcription regulator	Activated	3.121	bias	2.13e-09	8.67162	ACE2,ACSL5,AGR2,ANXA10,APOA1,CD74,CEACAM6,CYP3A4,EGR1,FBP1,FOS,GADD45B,GCHFR,HBB,HLA-B,HLA-DRA,HLA-E,HLA-F,HYI,IFIT1,IFITM3,IRF1,MT-ND2,PSMB9,RAMP1,S100A6,SELENOP,TNFRSF14,TNFSF10,TRIM15	152 (20)
CNOT7		transcription regulator				4.93e-09	8.30715	B2M,BST2,CEACAM6,HERC6,IFI44L,OAS1,PLSCR1,PSMB8	62 (7)
STAT2		transcription regulator		1.876	bias	5.6e-09	8.25181	CCL5,IFIT1,IFIT3,IRF1,IRF7,MX1,OAS1,PSMB8,RSAD2,TNFSF10	117 (17)
NLRC5		transcription regulator	Activated	2.593	bias	6.29e-09	8.20135	B2M,DDX58,HLA-A,HLA-B,HLA-E,HLA-F,PSMB9	99 (11)
NKX2-3		transcription regulator	Inhibited	-3.638		6.38e-09	8.19518	CD36,DDX58,DDX60,GBP2,HELZ2,HLA-B,HLA-F,KLF4,LY6E,PARP14,PARP9,PLSCR1,PSMB8,PSMB9,SAMD9,SAMD9L,XAF1
RELA		transcription regulator	Activated	3.403	bias	1.99e-08	7.70115	B2M,CCL5,CD59,CYP3A4,DUSP1,EGR1,FOS,FOSB,GSTA1,GSTA2,HLA-B,ID1,IER2,IGKC,IL32,IRF1,IRF7,MT-CYB,PBRM1,PSMB9,S100A6,SCO2,SLC2A5,TAPBP	138 (20)
RFX5		transcription regulator				2.23e-08	7.6517	B2M,CD74,HLA-B,HLA-DMB,HLA-DRA,HLA-DRB1
PRDM1		transcription regulator	Inhibited	-2.223		6.66e-08	7.17653	ADA,CD74,FOS,FTH1,HLA-DRA,IRF7,JCHAIN,MYO1A,PLAAT4,PSMB8,REG1A,RSAD2,SLC25A37,SLC2A5,TAPBP,TNFSF10,TREH	84 (7)
BACH1		transcription regulator	Inhibited	-2.975	bias	1.15e-07	6.9393	DUSP1,FTH1,GCLM,GSTA1,HBB,NDUFS7,PHB,SLC25A6,UQCRC1
STAT6		transcription regulator		-1.475		2.85e-07	6.54516	CCL5,CCND2,EGR1,GADD45B,GBP2,HLA-DMA,HLA-DMB,HMGCS2,IER2,IFI44,IFI44L,IFIT3,IFITM3,IRF1,IRF7,MOV10,OASL,PLSCR1,SCO2,SERPINA1,TMEM176B	141 (18)
TP53		transcription regulator		1.774		5.94e-07	6.22621	ACAA2,ACSF2,ADA,APOA1,BMF,CCL5,CCND2,CD36,CD59,CTSD,DDR1,DDX56,DUSP1,EGR1,EIF4G2,FKBP1B,FOS,FTH1,FUCA1,GADD45B,HDLBP,HLA-B,HSPA1A/HSPA1B,ID1,IRF7,KLF4,KLF6,LAMP1,LAMP2,MT-CO2,MT-CYB,MX1,NPNT,OAS1,PFKP,PLAAT4,PSMB9,RAD23A,RBBP6,RHOB,RPL10,RPL7,RPS19,SCO2,SLC19A1,SLC2A12,SON,TNFRSF1A,TNFSF10,TSPO,UQCRC1,XAF1	141 (20)
IRF8		transcription regulator		1.367	bias	2.55e-06	5.59346	B2M,CCL5,CD74,DDX58,EGR1,FOS,IFI44L,IFIT3,KLF4,KLF6,OAS1	116 (16)
IRF9		transcription regulator		1.673	bias	3.39e-06	5.4698	IFIT1,IFIT3,IFITM3,IRF1,IRF7,MX1,TNFSF10	128 (17)
BRCA1		transcription regulator		0.133	bias	4.98e-06	5.30277	CCL5,CTSD,CYP3A4,DDX58,EGR1,GADD45B,HBB,IFIT1,IFIT3,IRF7,MX1,PLSCR1	146 (21)
CREBBP		transcription regulator	Activated	2.791	bias	5.56e-06	5.25493	B2M,CCL5,CCND2,CD59,DUSP1,EGR1,FOS,FOSB,HBB,HLA-B,HLA-DRA,HMGCS2,IRF1,PSMB9,RSAD2,SLC6A19,TAPBP,TNFSF10	138 (21)
NFAT5		transcription regulator		0.784	bias	7.16e-06	5.14509	CD74,HLA-DMA,HLA-DMB,HLA-DQB1,HLA-DRB5,IFIT3,IRF1,PFKP,RSAD2,TNFSF10	119 (15)
SP1		transcription regulator	Activated	2.969	bias	8.06e-06	5.09366	ADA,APOA1,CCL5,CCND2,CD55,CD59,CTSD,EGR1,FOS,HBB,IFITM3,IRF1,KLF4,KLF6,KRT19,SLC11A2,SLC19A1,SLC25A5,SLC2A12,SLC5A1,TNFSF10,TSPO	143 (20)
TAF12		transcription regulator				8.92e-06	5.04964	HLA-DRA,IRF1,JCHAIN	8 (3)
MSC		transcription regulator		1.89	bias	9.54e-06	5.02045	DDX60,IFI44,IFI44L,IFIT1,IRF7,JCHAIN,XAF1
TGFB1I1		transcription regulator		-0.577	bias	1.32e-05	4.87943	CD36,FOS,ID1,KLF4,KRT19	73 (6)
SATB1		transcription regulator		-0.389		1.38e-05	4.86012	ACTG1,CTSD,FOSB,GADD45B,HBB,HELZ2,HLA-DMB,IRF7,RPLP0,RPLP1,XAF1
SP110		transcription regulator	Inhibited	-2.53		1.8e-05	4.74473	BST2,CD74,IFIT1,IFIT3,IFITM3,MX1,OAS1,PLSCR1,SERPINA1,TNFRSF1A
TLE1		transcription regulator				1.91e-05	4.71897	DUSP1,EGR1,FOS,MEIS2	81 (7)
RFXANK		transcription regulator				2.21e-05	4.65561	HLA-A,HLA-B,HLA-DRA
NCOA2		transcription regulator	Activated	2.333	bias	2.29e-05	4.64016	ADH4,APOA4,CCL5,EGR1,HLA-A,IRF1,IRF7,KLF4,KRT19,OASL	171 (21)
CDX2		transcription regulator		-0.019	bias	2.74e-05	4.56225	CCL25,CTSE,KLF4,LAMP1,LAMP2,MEP1A,MYO1A,S100G,SLC5A1,TREH
HNF1A		transcription regulator	Activated	3.242	bias	3.03e-05	4.51856	ACE2,ADH4,ALDOB,APOB,C8G,CD55,CDHR2,CTSZ,CYP27A1,ENPEP,FBP1,GSTA1,LY6E,NPC1L1,PFKP,SERPINA1,SLC5A1,TNFRSF1A,UGT2B7	92 (8)
MRTFA		transcription regulator		1.134		3.41e-05	4.46725	ACTG1,CCL5,CD151,CYBA,EGR1,FOS,HLA-A,ID1,MOGAT2,RAMP1,SELENOP	63 (7)
TARDBP		transcription regulator	Inhibited	-2.236		3.79e-05	4.42136	CD36,GBP2,HLA-A,HLA-E,MT-ND3,PSMB8
NFE2L2		transcription regulator		1.7	bias	5.02e-05	4.2993	ACE2,ACSL5,ACTG1,AKR1B10,AKR7A2,APOA4,CCL5,CD36,CTSD,EIF4G2,FTH1,GCLM,GSTA1,LY6E,MT-CO2,RARS1,RPLP0,RSAD2
NANOG		transcription regulator		1.414	bias	5.37e-05	4.27003	CCND2,EGR1,FOS,FOSB,HSPA1A/HSPA1B,KLF4,S100A6,VIT,YWHAE
MRTFB		transcription regulator		0.816	bias	8.43e-05	4.07417	ACTG1,CCL5,CD151,CYBA,EGR1,HLA-A,ID1,MOGAT2,RAMP1,SELENOP
NFKBIA		transcription regulator	Activated	2.499	bias	8.55e-05	4.06803	APOA1,ATP5MF,CCL5,CCND2,CTSZ,CYBA,EIF4G2,FOS,GADD45B,GBP2,HLA-A,IRF1,LY6E,MT-CYB,TMEM176B,TNFSF10,YWHAZ	124 (17)
ING1		transcription regulator		1.387		8.93e-05	4.04915	CCL5,DIDO1,HSPA1A/HSPA1B,TLE5,TPT1
MNT		transcription regulator				9.72e-05	4.01233	CCND2,GADD45B,KLF6,NCL
AIRE		transcription regulator		-0.87	bias	0.000104	3.98297	AKR1B10,CCL5,DDX60,HERC6,IFI44,PARP14,TNFSF10
NFYA		transcription regulator	Activated	2	bias	0.000151	3.82102	EGR1,FTH1,GADD45B,HLA-DQB1,HLA-DRA,IRF1,RHOB	8 (3)
Esrra		transcription regulator		1.134	bias	0.000151	3.82102	ACE2,ACSL5,ALDOB,APOA4,ATP5MF,COX8A,FBP1,PCK2	47 (7)
FOXO1		transcription regulator	Activated	2.356	bias	0.000165	3.78252	ACSL5,ALDOB,CD36,CTSE,EGR1,ENPEP,FOS,FOSB,GADD45B,KLF4,LAMP2,PCK2,PLSCR1,PSMB8,SLC25A37,TNFSF10,TSPO	116 (21)
CEBPB		transcription regulator		1.645	bias	0.000171	3.767	AKR1B10,APOB,CCL5,CCND2,CD74,CYP3A4,FOS,GSTA1,HBB,HLA-A,ID1,IFIT3,IFITM3,IGKC,IRF7,S100G,SERPINA1,SULT2A1,TMEM176B,TNFRSF1A	132 (20)
MAX		transcription regulator		-1.432		0.000174	3.75945	CCND2,FTH1,GADD45B,ID1,KLF6,LAMP2,NCL
BCL3		transcription regulator		-1.454		0.000178	3.74958	CCL5,EGR1,FOS,HLA-DQB1,ID1,IRF1	133 (19)
RFXAP		transcription regulator				0.000178	3.74958	B2M,HLA-B,HLA-DRA	12 (2)
DACH1		transcription regulator		-1.387	bias	0.000193	3.71444	EGR1,FOS,ID1,IER2,KLF4
POU2F1		transcription regulator				0.000214	3.66959	CD55,GBP2,GCLM,HLA-DRA,IGKC,LY6E,SELENOP,TNFRSF14
ATF1		transcription regulator		1	bias	0.000217	3.66354	EGR1,FOS,FTH1,HLA-B,YWHAZ	55 (7)
HNF4A		transcription regulator	Activated	3.151		0.000222	3.65365	ACAA2,ACY1,ALDOB,APOA1,APOA4,APOB,C11orf54,C8G,CD55,CDHR2,COX8A,CTSZ,CYP27A1,CYP3A4,CYP3A5,CYP4F2,DTX3L,EGR1,FBP1,FTH1,GABRE,GADD45B,GCHFR,GSTA1,HLA-A,HLA-B,HLA-F,MOV10,MS4A8,MYO1A,NPC1L1,NPNT,PARP9,PCK2,PHB,PLSCR1,REG1A,RPL10,RPL41,RPLP0,RPLP1,RSAD2,S100G,SERPINA1,SLC25A5,SULT2A1,TMEM176B,TRIM15	59 (3)
PDX1		transcription regulator		0.895	bias	0.000261	3.58336	ACE2,ACTG1,AKR7A2,ALDOB,EGR1,GCLM,ID1,KLF6,RSAD2,S100G
SOX4		transcription regulator	Activated	2.55	bias	0.000272	3.56543	B3GNT8,CD74,ENPEP,FOS,HLA-DQB1,IGKC,SLC5A9,TAX1BP3,TLE5,TMEM176B
EP300		transcription regulator	Activated	2.952	bias	0.000273	3.56384	B2M,BMF,CD36,CD59,CTSE,DUSP1,EGR1,FOS,FTH1,HBB,HLA-B,HMGCS2,ID1,MME,RSAD2,SLC6A19	127 (18)
YBX1		transcription regulator		1.285	bias	0.000316	3.50031	CCL5,FOS,HBB,HLA-DQB1,HLA-DRA,ID1,KLF4	125 (18)
CEBPA		transcription regulator		1.891	bias	0.000385	3.41454	AKR1B10,APOA4,APOB,CCND2,CYP3A4,CYP3A5,EDF1,FOS,HLA-B,ID1,KLF4,S100G,SECTM1,SULT2A1,TNFRSF1A,TNFSF10	92 (11)
PPARGC1A		transcription regulator	Activated	2.93	bias	0.000433	3.36351	APOA4,ATP5MF,CD36,CYP3A4,CYP3A5,DGAT1,HMGCS2,MT-CO2,NPC1L1,PCK2,SCO2,SLC39A14,SULT2A1,TNFSF10	74 (11)
HDAC1		transcription regulator		-1.091		0.000434	3.36251	APOA1,BMF,CCL5,CCND2,CEACAM6,DUSP1,EGR1,FOS,ID1,MME,NCL,RHOB	140 (21)
TCF3		transcription regulator		0		0.000456	3.34104	ADA,CCND2,CD55,CTSE,DDX58,EPRS1,GADD45B,KLF4,KLF6,PFKP,PPIA,RPS3A,SAMD9L,SELENOP
STAT5A		transcription regulator		0.239		0.000476	3.32239	AGR2,CCND2,FOS,FOSB,GCHFR,ID1,IRF1,OAS1,PLAAT4,PSMB8,TNFRSF14,TNFRSF1A	124 (17)
NFKB1		transcription regulator	Activated	2.219	bias	0.000554	3.25649	B2M,CCL5,CCND2,CD59,DUSP1,EGR1,FOS,FOSB,HLA-DMB,IGKC,IRF1,TNFSF10	144 (20)
FOS	0	transcription regulator		-0.315	bias	0.000752	3.12378	ACTG1,CCL5,DAP,EGR1,EIF4G2,FOS,FOSB,FTH1,HLA-B,KLF6,LAMP2,NDUFS7,PTPRD,RPL9,RPLP0,SLC19A1,XAF1,YWHAZ	102 (13)
HMGA1		transcription regulator		0.684	bias	0.000854	3.06854	B2M,CCND2,EGR1,FOS,IER2,LY6E,RHOB,S100G	78 (10)
IRF4		transcription regulator	Inhibited	-2.157		0.000859	3.06601	ADA,B2M,IRF1,IRF7,OAS1,PLSCR1,RHOB,RPS3A,TNFSF10	95 (9)
ZBTB7A		transcription regulator				0.000888	3.05159	ADA,DMBT1,FOS,PFKP
NSD1		transcription regulator				0.000911	3.04048	CTSD,HBB,KLF6
POU2AF1		transcription regulator	Activated	2.195	bias	0.00106	2.97469	HLA-DRA,IFI44,IFI44L,IFIT3,MX1	91 (7)
CREM		transcription regulator		-1.373		0.0011	2.95861	CCND2,DUSP1,EGR1,FOS,GADD45B,HLA-DRA,RHOB,SIK1/SIK1B	122 (20)
HNF1B		transcription regulator		0.243		0.00117	2.93181	ALDOB,DUSP1,GSTA1,ID1,S100A6,SERPINA1,SLC5A1	59 (3)
ZFHX3		transcription regulator				0.00121	2.91721	APOA1,HLA-A,IFITM3,NDUFS7,RPL37,SERPINA1
PRDM16		transcription regulator				0.00124	2.90658	CCL5,IFI44,IRF7,MX2	68 (11)
SMAD3		transcription regulator	Activated	2.178	bias	0.00127	2.8962	APOA1,APOA4,APOB,CCND2,CD59,EGR1,FOS,GADD45B,ID1,RHOB,RPS8	130 (20)
REL		transcription regulator		1.964	bias	0.00127	2.8962	B2M,C1QTNF12,CCND2,CD59,FOS,GADD45B,HLA-A,PARP14,RSAD2,TNFSF10	123 (13)
SIN3A		transcription regulator				0.00133	2.87615	CCND2,GADD45B,HLA-DRA,KLF6,NCL
STAT5B		transcription regulator		-1.089		0.0015	2.82391	BMF,CCND2,CYP3A5,FOS,GADD45B,IRF1,KRT19,S100G,SULT2A1,TNFRSF14,TNFRSF1A	121 (11)
ATF2		transcription regulator				0.00152	2.81816	DMBT1,DUSP1,EGR1,FOS,MEIS2,RHOB	132 (16)
CREB1		transcription regulator	Activated	3.632	bias	0.00163	2.78781	ATP5ME,COX8A,DMBT1,DUSP1,EGR1,FOS,FOSB,GADD45B,HLA-A,HLA-DQB1,HLA-DRA,ID1,IER2,IRF7,KLF4,SLC19A1,TPT1	87 (9)
ELK1		transcription regulator	Activated	2.191	bias	0.00165	2.78252	EGR1,FOS,FOSB,PSMB8,PSMB9	116 (13)
TAF9		transcription regulator				0.00168	2.77469	HLA-DRA,IRF1
KIDINS220		transcription regulator				0.00168	2.77469	EGR1,FOS	61 (7)
GTF2H4		transcription regulator				0.00168	2.77469	CCND2,NCL
SMAD4		transcription regulator		0.851	bias	0.00189	2.72354	AGR2,APOA1,APOA4,APOB,CCND2,CTSD,FOS,GADD45B,HEBP1,ID1	142 (19)
CTCF		transcription regulator		1.134	bias	0.00201	2.6968	APOA1,EGR1,HLA-DQB1,HLA-DRB1,HLA-DRB5,MDK,PBXIP1
NRF1		transcription regulator	Activated	2.236	bias	0.00215	2.66756	COX6B1,COX8A,FTH1,GCLM,HBB
SP100		transcription regulator				0.00251	2.60033	FOS,GABRE,HBB
SIN3B		transcription regulator				0.00251	2.60033	GADD45B,KLF6,NCL
SOX11		transcription regulator		1.89	bias	0.00257	2.59007	BST2,CCL5,DMBT1,EGR1,HLA-DRB5,IER2,LGALS9
ATF3		transcription regulator		-1.633	bias	0.00266	2.57512	CCL5,FBP1,GBP2,ID1,KRT19,RSAD2	152 (19)
ASCL2		transcription regulator				0.00346	2.46092	CTSD,EGR1
MYCBP		transcription regulator				0.00346	2.46092	CCND2,NCL
HOXA5		transcription regulator				0.00371	2.43063	EGR1,GADD45B,IER2
MAFK		transcription regulator				0.00418	2.37882	GCLM,GSTA1,HBB
KAT2B		transcription regulator		1.067	bias	0.00419	2.37779	B2M,FOSB,HBB,HLA-B	91 (10)
BCL6		transcription regulator		-0.692	bias	0.00453	2.3439	ACAA2,C1QTNF12,CCND2,CD151,FTH1,HERC6,IRF1,KLF6,TNFRSF14
MTPN		transcription regulator	Activated	2.219	bias	0.00455	2.34199	CCND2,FOS,S100A6,TNFRSF1A,TNFSF10	104 (8)
CBX5		transcription regulator	Inhibited	-2.236	bias	0.00455	2.34199	AGR2,GCHFR,HBB,OAS1,PLAAT4,PSMB8
TAF4B		transcription regulator				0.00468	2.32975	CCND2,IRF1,JCHAIN
CDX1		transcription regulator		-0.064		0.00483	2.31605	CCL25,CCND2,CTSE,TREH
HDAC5		transcription regulator		1.067		0.00504	2.29757	HLA-DRA,HMGCS2,KLF6,RBBP6,TNFRSF1A
MED1		transcription regulator		1.951	bias	0.00518	2.28567	APOB,CCND2,CYP3A5,EDF1,KLF4,NCL,SULT2A1	9 (2)
VDR		transcription regulator		1.853		0.0056	2.25181	AGR2,CCND2,CYP3A4,EGR1,ID1,IFI44L,S100G,SERPINA1,SULT2A1	152 (23)
FOXO3		transcription regulator		1.764		0.00573	2.24185	CCND2,EGR1,ENPEP,FOS,FOSB,GADD45B,HMGCS2,NPNT,SCO2,TNFRSF1A,TNFSF10	144 (18)
SRF		transcription regulator		1.158	bias	0.00678	2.16877	ACTG1,CCL5,EGR1,FOS,FOSB,IER2,MOGAT2,PPIA,PTGR1,RAMP1,RBBP6	67 (8)
SMARCA5		transcription regulator	Inhibited	-2.414	bias	0.00753	2.12321	B2M,CCND2,FUCA1,HLA-A,IRF7,TMEM176B	69 (7)
EBF1		transcription regulator	Activated	2.236	bias	0.00868	2.06148	CCL5,IGKC,IRF1,IRF7,PCK2,PFKP
MED14		transcription regulator				0.00876	2.0575	CD36,DUSP1
PIAS2		transcription regulator				0.00876	2.0575	FOS,IRF1
ELK3		transcription regulator				0.00876	2.0575	EGR1,FOS	43 (4)
GLI3		transcription regulator	Activated	2.219		0.00879	2.05601	CCND2,DUSP1,EGR1,FOSB,IRF1
POU5F1		transcription regulator		-0.103	bias	0.0112	1.95078	CTSD,DUSP1,FUCA1,KLF4,LAMP1,LAMP2,PFKP,PHB,SERPINA1,TNFRSF1A,TNFSF10
LHX1		transcription regulator	Activated	2.219	bias	0.0122	1.91364	ALDOB,FBP1,MEP1A,MEP1B,S100G
ELK4		transcription regulator				0.0122	1.91364	EGR1,FOS
TRRAP		transcription regulator				0.0122	1.91364	CCND2,NCL
IKZF3		transcription regulator		-1.982	bias	0.0123	1.91009	DDX58,IFIT3,IRF7,KLF4
IKZF2		transcription regulator				0.0126	1.89963	HLA-E,IRF1,IRF7
FOSB	0	transcription regulator				0.0126	1.89963	FOS,FOSB,FTH1
RAD21		transcription regulator				0.0126	1.89963	HLA-DQB1,HLA-DRA,HLA-DRB1
ZNF496		transcription regulator				0.0131	1.88273	HBB
FOXN2		transcription regulator				0.0131	1.88273	HBB
TAX1BP3	0	transcription regulator				0.0131	1.88273	FOS
FOXA3		transcription regulator				0.0135	1.86967	CYP2C18,CYP3A4,CYP3A5
CBX2		transcription regulator				0.0141	1.85078	CCND2,HBB
HNF4G		transcription regulator				0.0141	1.85078	APOA4,GSTA1
ILF3		transcription regulator				0.0141	1.85078	FOS,HLA-DRA
HNRNPD		transcription regulator				0.0141	1.85078	FOS,HBB
HTT		transcription regulator				0.0143	1.84466	APOA1,ATP5MF,B2M,CCL5,CD74,CTSD,EGR1,FOS,GCLM,KLF4,MEIS2,MT-CYB,NDUFS7,PSMB8,PSMB9,SELENOP,SERPINA1
TFAP4		transcription regulator				0.0145	1.83863	EGR1,FOS,ID1
PPARGC1B		transcription regulator		1.987	bias	0.015	1.82391	ATP5MF,DGAT1,MT-CO2,MT-ND2
GATA1		transcription regulator		0.728	bias	0.0162	1.79048	CCL5,CCND2,CD36,EGR1,FOSB,HBB,NCL,PBXIP1,SLC19A1
ID3		transcription regulator		1		0.0165	1.78252	CCL5,CCND2,DUSP1,GADD45B,KLF6,TNFRSF1A,TNFSF10
CDKN2A		transcription regulator		1.118		0.0172	1.76447	CCL5,DDR1,DUSP1,EGR1,FOS,LAMP1,PSMB9,S100A6,TNFRSF1A
TFEB		transcription regulator				0.0177	1.75203	CCL5,CTSD,LAMP1
NFYC		transcription regulator				0.0177	1.75203	FTH1,HLA-DRA,RHOB
BHLHA15		transcription regulator				0.0183	1.73755	KRT19,REG1A
SREBF2		transcription regulator		1.969	bias	0.0204	1.69037	ACAA2,CYP4F2,NPC1L1,REG1A
TP73		transcription regulator		0.92	bias	0.0204	1.69037	ADA,B2M,CD55,CTSD,EGR1,ELOB,FKBP1B,HSPA1A/HSPA1B,MDK,SERPINA1,TNFRSF1A
EGR2		transcription regulator	Activated	2	bias	0.0205	1.68825	DMBT1,EGR1,FOS,MME,NCL,TNFSF10
NFATC2		transcription regulator	Activated	2.449	bias	0.0205	1.68825	CCL5,HELZ2,IFIT3,IRF1,IRF7,OASL,RSAD2
SREBF1		transcription regulator	Activated	2.183	bias	0.0209	1.67985	ACSL5,CYP4F2,HSPA1A/HSPA1B,MDK,PCK2,RPLP0,SELENOP,SERPINA1
GATA2		transcription regulator	Activated	2.236	bias	0.0221	1.65561	CCL5,CD36,DMBT1,GBP2,KLF4,MDK,MEP1A,REG1A,S100G,SERPINA1,UGT2B7
ARNT		transcription regulator				0.0227	1.64397	CCND2,COX6B1,CTSD,GSTA1,PCK2
LYL1		transcription regulator				0.0229	1.64016	EGR1,ID1
NFKB2		transcription regulator				0.023	1.63827	CCL5,FOS,HLA-DMB,TNFRSF14
SMAD1		transcription regulator				0.0238	1.62342	GADD45B,ID1,IRF1
SP3		transcription regulator				0.0246	1.60906	BMF,DUSP1,EGR1,FOS,KLF4,SLC19A1,TSPO
KCNIP3		transcription regulator				0.0254	1.59517	FOS,FOSB
KLF13		transcription regulator				0.0254	1.59517	CCL5,HBB
HLTF		transcription regulator				0.0261	1.58336	HBB
POU4F3		transcription regulator				0.0261	1.58336	FOS
GPBP1		transcription regulator				0.0261	1.58336	ADA
UBE2V1		transcription regulator				0.0261	1.58336	FOS
RFX4		transcription regulator				0.0261	1.58336	HLA-DRA
MAFB		transcription regulator		0.762	bias	0.0268	1.57187	ADA,AKR1B10,RNASE1,SELENOP
TP63		transcription regulator		0.302	bias	0.0269	1.57025	ADA,AGR2,BST2,CCND2,CTSD,FOS,ID1,KLF6,MRPL41,RBBP6,TNFRSF1A,TNFSF10
NAB2		transcription regulator				0.028	1.55284	FOS,TNFSF10
ID2		transcription regulator		1		0.0292	1.53462	CCL5,CCND2,DUSP1,GADD45B,KLF6,TNFRSF1A,TNFSF10
TAL1		transcription regulator	Inhibited	-2.236		0.0304	1.51713	HBB,HLA-A,HLA-B,HLA-E,HLA-F,RPS3A,TNFSF10
SMARCE1		transcription regulator				0.0307	1.51286	CTSD,FOS
SQSTM1		transcription regulator				0.031	1.50864	IRF1,MX2,RSAD2
BCOR		transcription regulator				0.0335	1.47496	CD74,DDX58
ELF5		transcription regulator				0.0335	1.47496	FOLH1,MEIS2
KLF2		transcription regulator				0.0336	1.47366	CCL5,CD36,CD55,HBB,ID1,LGALS9
NKX3-1		transcription regulator				0.0341	1.46725	CTSZ,FOS,RAMP1
NFKBIB		transcription regulator				0.0341	1.46725	CCL5,EGR1,TNFSF10
POU2F2		transcription regulator				0.0344	1.46344	ADA,HLA-DRA,IGKC,LY6E
CCND1		transcription regulator		0		0.0355	1.44977	CCND2,HSPA1A/HSPA1B,ID1,MEIS2,PBLD,RMDN3,RPL10,RPL13,SERF2
TCF4		transcription regulator		1.134	bias	0.0355	1.44977	ADA,CD55,CTSE,DDX58,RPL7,SAMD9L,SELENOP,TNFSF10,YWHAZ
XBP1		transcription regulator		1.664	bias	0.0357	1.44733	APOA1,CCL5,FKBP1B,HLA-DRA,KLF4,S100A6,SERPINA1
TSHZ3		transcription regulator				0.0358	1.44612	ECHDC2,FOSB,IER2
NKX2-1		transcription regulator				0.0368	1.43415	AGR2,CD74,FAM3D,HLA-A,S100G,TMEM37
HDAC3		transcription regulator				0.038	1.42022	CD36,CD55,FOS,LGALS9
SPIB		transcription regulator				0.038	1.42022	COX6B1,EGR1,HSPA1A/HSPA1B,KLF6
NIPBL		transcription regulator				0.0389	1.41005	KLF4
MMS19		transcription regulator				0.0389	1.41005	CIAO2B
CIAO1		transcription regulator				0.0389	1.41005	CIAO2B
ELL		transcription regulator				0.0389	1.41005	FOS
PSMC5		transcription regulator				0.0389	1.41005	CCND2
RING1		transcription regulator				0.0389	1.41005	FOS
NCOR1		transcription regulator				0.0392	1.40671	COX8A,CYP3A5,DUSP1,MME
DRAP1		transcription regulator				0.0393	1.40561	HLA-DRA,RPLP0
EGR1	0	transcription regulator		0.655	bias	0.041	1.38722	APOA1,CCND2,EGR1,ENPEP,GADD45B,TNFSF10
FOXA2		transcription regulator		1.414	bias	0.0423	1.37366	AGR2,ALDOB,APOA1,APOB,CD55,HMGCS2,SERPINA1
CREB3L3		transcription regulator				0.0455	1.34199	APOA4,CYP27A1
SUPT16H		transcription regulator				0.0455	1.34199	EGR1,HSPA1A/HSPA1B
PAX3		transcription regulator				0.0464	1.33348	BST2,C8G,CD151,HLA-DRB1,RHOB,YWHAE
TFAP2A		transcription regulator		-1.067		0.0472	1.32606	KLF4,RPL7,RPLP0,SLC19A1
FLI1		transcription regulator				0.0482	1.31695	CCL5,EGR1,HBB
DTX1		transcription regulator				0.0487	1.31247	EGR1,LY6E
BHLHE40		transcription regulator		-1.951		0.0705	1.15181	DMBT1,ID1,JCHAIN,TM4SF20
EZH2		transcription regulator	Activated	2		0.0831	1.0804	CCL5,CCND2,EGR1,FUCA1,KLF4,PARP9,PLAAT4,RPL13,SERPINA1
YY1		transcription regulator		-1.964		0.106	0.974694	EGR1,EIF4G2,FOS,HLA-DRA,JCHAIN,KLF4,YWHAE
LARP1		translation regulator	Inhibited	-3.742	bias	3.98e-12	11.4001	RPL10,RPL13,RPL17,RPL28,RPL35,RPL37,RPL4,RPL41,RPL7,RPS15,RPS19,RPS3A,RPS8,TPT1
EIF4G2	1	translation regulator		1		0.000178	3.74958	CCND2,CTSD,KLF4,KRT19
EIF4E		translation regulator	Activated	2.343	bias	0.00047	3.3279	B2M,CTSZ,CYBA,DDX56,HLA-A,HLA-DQB1,PHB,RPL35,SLC2A5,TAPBP
EIF4EBP2		translation regulator				0.0364	1.4389	EGR1,IRF7
CLUH		translation regulator				0.0391	1.40782	HLA-A,NDUFS7,PCK2
TLR3		transmembrane receptor	Activated	3.392	bias	5.41e-11	10.2668	CCL5,DDX58,DUSP1,FOS,GADD45B,GBP2,ID1,IFI44,IFI44L,IFIT1,IFIT3,IRF1,IRF7,MX1,MX2,OAS1,OASL,RHOB,RSAD2,TNFRSF1A,TNFSF10	102 (16)
IFNAR2		transmembrane receptor				1.15e-07	6.9393	DDX58,IFI44,MX2,OAS1,PSMB8,PSMB9,TNFSF10,XAF1	131 (14)
IFNAR1		transmembrane receptor	Activated	2.935	bias	1.45e-07	6.83863	B2M,CCL5,HLA-A,IFI44,IFIT3,IRF1,IRF7,MX2,OAS1,OASL,RSAD2,TNFSF10,XAF1	120 (17)
IFNLR1		transmembrane receptor				2.18e-06	5.66154	CCL5,IFI44,IFIT3,IRF7,MX1,OASL,RSAD2	115 (12)
TLR9		transmembrane receptor	Activated	2.596	bias	4.96e-06	5.30452	CCL5,DUSP1,EGR1,GADD45B,IFI44L,IFIT1,IFIT3,IRF1,IRF7,LAMP2,MX1,MX2,RSAD2,TNFSF10	66 (12)
IL10RA		transmembrane receptor		-1.343		1.82e-05	4.73993	ALDOB,CCL5,CD36,CTSE,CYP2C18,GBP2,HLA-A,IRF1,IRF7,MEP1A,PSMB8,PSMB9,RSAD2,SECTM1,TNFRSF14	116 (13)
B2M	0	transmembrane receptor	Activated	2.2	bias	3.48e-05	4.45842	HLA-A,HLA-DQB1,HLA-DRB5,HLA-E,TAPBP
FCGR2A		transmembrane receptor	Activated	2.414	bias	6.02e-05	4.2204	CCL5,GBP2,IFIT3,IFITM3,IRF7,XAF1	99 (11)
IGF1R		transmembrane receptor		1.784	bias	0.000142	3.84771	ATP5MF,CCL5,CD36,CTSD,EGR1,FOS,FTH1,KRT19,MT-ND3,RPL7,RPL9,TNFSF10,UQCRC1	158 (22)
CD40		transmembrane receptor		0.984	bias	0.000198	3.70333	CCL5,CCND2,DUSP1,FOS,HLA-DQB1,IRF1,JCHAIN,KLF4,PSMB9,TAPBP,TNFSF10	121 (22)
RARRES2		transmembrane receptor				0.000213	3.67162	CCL5,CCND2,CD55,PHB	131 (16)
CD244		transmembrane receptor				0.000252	3.5986	CCL5,EGR1,FOS	136 (21)
IFNGR1		transmembrane receptor	Activated	2.236	bias	0.000371	3.43063	CCL5,IRF1,IRF7,MX1,TNFRSF1A	82 (16)
FAS		transmembrane receptor		0.896		0.000507	3.29499	CCL5,CD59,EGR1,FOS,FOSB,GBP2,HLA-DQB1,HLA-F,IFIT1,IRF1,MME,RSAD2,TNFRSF1A,TNFSF10	144 (21)
GFRA2		transmembrane receptor				0.000512	3.29073	EGR1,FOSB	61 (7)
TLR7		transmembrane receptor	Activated	2.813	bias	0.000653	3.18509	CCL5,IFI44,IFI44L,IFIT1,IFIT3,IRF1,IRF7,MX1,MX2,RSAD2	71 (12)
TLR4		transmembrane receptor	Activated	2.92	bias	0.000724	3.14026	CCL5,CCND2,CYP3A5,GBP2,HELZ2,IFIT3,IFITM3,IRF1,IRF7,MX1,OASL,RSAD2,TNFSF10,TSPO	76 (14)
CAV1		transmembrane receptor		1.664	bias	0.000817	3.08778	CD36,CTSD,EGR1,FOS,ID1,KRT19,RPL17,TNFRSF1A	147 (21)
OSMR		transmembrane receptor				0.00143	2.84466	FOS,GBP2,OAS1,PSMB9,SERPINA1	125 (15)
IFITM1		transmembrane receptor				0.00159	2.7986	ANXA10,PLAAT4,SELENOP
CD28		transmembrane receptor		1.643	bias	0.00781	2.10735	CCND2,DDX58,FOS,GBP2,HLA-DQB1,HSPA1A/HSPA1B,IRF1,NCL,PHB,SLC25A5,TNFSF10	133 (19)
SARM1		transmembrane receptor				0.00876	2.0575	CCL5,XAF1	25 (3)
IL6ST		transmembrane receptor				0.0095	2.02228	CYP3A4,EGR1,IRF1,TNFRSF1A	123 (18)
CD36	0	transmembrane receptor		1.987	bias	0.00996	2.00174	APOA1,APOA4,APOB,CCL5,DGAT1	95 (9)
LEPR		transmembrane receptor		0		0.0105	1.97881	APOA1,APOA4,APOB,FOS,GADD45B,LAMP1,PSMB8
CSF2RA		transmembrane receptor				0.0122	1.91364	CCND2,FOS
ANTXR1		transmembrane receptor				0.0131	1.88273	HSPA1A/HSPA1B
FCGR2B		transmembrane receptor				0.0145	1.83863	CCL5,CCND2,MX1
FCER1G		transmembrane receptor				0.0145	1.83863	CCL5,MX1,RSAD2
CSF2RB		transmembrane receptor				0.0162	1.79048	CCND2,FOS
NRP1		transmembrane receptor				0.0162	1.79048	HLA-DQB1,ID1
TNFRSF1A	0	transmembrane receptor		0.896	bias	0.0216	1.66555	CCL5,CD36,CYP3A5,GCLM,GSTA1,TNFRSF1A
MSR1		transmembrane receptor				0.0254	1.59517	CCL5,IFIT1
HFE		transmembrane receptor				0.0335	1.47496	B2M,SLC39A14
ICAM1		transmembrane receptor				0.0358	1.44612	CCL5,FOS,KLF4
IL2RG		transmembrane receptor				0.0358	1.44612	FOS,HLA-A,IRF7
IL2RA		transmembrane receptor				0.0364	1.4389	CCND2,FOS
IFNGR2		transmembrane receptor				0.0389	1.41005	IRF1
TLR2		transmembrane receptor		-0.259	bias	0.0427	1.36957	CCL5,DUSP1,HLA-DRB5,IRF1,MX1,TNFSF10
IL1R1		transmembrane receptor				0.0445	1.35164	CCL5,EGR1,FOS
TREM1		transmembrane receptor		0.447	bias	0.0474	1.32422	CCL5,EGR1,GADD45B,GCLM,IRF1,OASL
TAP1		transporter		-0.64	bias	1.02e-06	5.9914	HLA-A,IFIT1,MX1,OAS1,PSMB9
NPC1		transporter				2.1e-05	4.67778	APOB,CD74,CTSD,CYP27A1,EGR1,HLA-DQB1,HLA-DRB5,KLF4	88 (7)
LDLR		transporter		-0.972		6.76e-05	4.17005	APOB,CCL5,CD36,CD55,CYP27A1,DUSP1,EGR1,FBP1,IRF7,NPC1L1,PCK2,PSMB9	137 (19)
SYVN1		transporter	Activated	3	bias	0.000119	3.92445	ATP1B3,CD151,DUSP1,HLA-A,IFI44,IGKC,RPL10,SLC30A1,TLE5
TAPBP	0	transporter				0.00012	3.92082	HLA-A,HLA-B,HLA-E
AP3B1		transporter				0.000178	3.74958	LAMP1,LAMP2,TNFRSF1A
Hbb-b1		transporter	Activated	2.449	bias	0.000228	3.64207	ATP5MF,CD74,COX8A,CYBA,FTH1,NDUFS7,UQCRC1
APOE		transporter	Inhibited	-2.215	bias	0.000461	3.3363	APOA1,APOB,CCL5,CCND2,CD36,CTSD,CYP3A5,EGR1,FOS,HSPA1A/HSPA1B,NPNT,TNFRSF14,TNFRSF1A	140 (19)
APOB	0	transporter				0.000996	3.00174	APOA4,APOB,CD36,PSMB9
SLC13A1		transporter		-0.816		0.00136	2.86646	ACSL5,ACTG1,APOA4,GBP2,HLA-DMB,RPL41
FLVCR1		transporter				0.00168	2.77469	RPL35,RPS19
HBA1/HBA2		transporter	Activated	2	bias	0.00263	2.58004	ATP5MF,COX8A,NDUFS7,UQCRC1
BAX		transporter		1.982	bias	0.00517	2.28651	CCL5,CTSD,HLA-A,IRF7	56 (7)
SLC51A		transporter				0.00876	2.0575	CYP3A5,SULT2A1
APOA2		transporter				0.00876	2.0575	APOA1,APOB
VLDLR		transporter				0.00876	2.0575	APOB,FOS
AFP		transporter				0.00876	2.0575	EGR1,FOS	66 (7)
MTTP		transporter				0.00997	2.0013	APOA4,APOB,CD36
STAR		transporter				0.0104	1.98297	CCL5,CD36
ARF6		transporter				0.0104	1.98297	CCL5,RHOB
SLC15A4		transporter				0.0131	1.88273	IRF7
SLC1A2		transporter				0.0131	1.88273	FOS
ATP1B3	0	transporter				0.0131	1.88273	BST2
APOA4	0	transporter				0.0141	1.85078	APOB,FOS
ABCB6		transporter				0.0189	1.72354	CYP3A5,CYP4F2,SLC25A37
SFTPA1		transporter	Inhibited	-2	bias	0.0204	1.69037	EGR1,FOS,FOSB,PLAAT4
UCP1		transporter		0		0.0216	1.66555	CCL25,CHCHD10,DDX58,IFIT3,PCK2,UQCRC1
SCARB1		transporter				0.0252	1.5986	APOA1,APOB,CCL5
ABCA1		transporter				0.0252	1.5986	ABCA5,APOA1,APOB
SLC9A9		transporter				0.0261	1.58336	FTH1
AP1M1		transporter				0.0261	1.58336	HLA-A
ATP6V0C		transporter				0.0261	1.58336	BST2
TFRC		transporter		-1	bias	0.03	1.52288	FOS,FTH1,SLC11A2,TNFSF10
ATP1A2		transporter				0.0389	1.41005	FOS
ABCC2		transporter				0.0389	1.41005	GSTA1
COMMD1		transporter				0.0424	1.37263	KRT19,PFKP
AZGP1		transporter				0.0455	1.34199	EGR1,KRT19
PGR		ligand-dependent nuclear receptor		-1.206	bias	1.09e-10	9.96257	CD36,CD59,CTSD,DDX60,FOS,ID1,IFI44,IFI44L,IFIT1,IFIT3,IRF7,KLF4,MX1,MX2,OAS1,OASL,PFKP,RSAD2,S100A6,SELENOP,SERPINA1,XAF1	155 (19)
NR3C1		ligand-dependent nuclear receptor		0.564		9.51e-07	6.02182	B2M,BMF,CCL5,CYP27A1,CYP3A4,CYP3A5,DUSP1,EGR1,FOS,GADD45B,GBP2,GCLM,GSTA1,HMGCS2,IER2,IRF1,OASL,PCK2,PTGR1,RHOB,SELENOP,SERPINA1,SLC2A5,SON,TNFRSF1A,YWHAE,YWHAZ	157 (17)
PPARA		ligand-dependent nuclear receptor		1.548	bias	4.4e-06	5.35655	ACAA2,ACSL5,ALDOB,APOA1,APOA4,CD36,CTSE,CYBA,CYP27A1,FOS,HLA-E,HMGCS2,IFITM3,MT-CO2,NPC1L1,PBLD,PTGR1,SULT2A1,TSPO,UQCRC1	90 (16)
PPARD		ligand-dependent nuclear receptor		0.654	bias	8.2e-06	5.08619	ACAA2,ACSL5,ACY1,APOA1,APOA4,APOB,CCND2,CD36,FBP1,HMGCS2,IFI44L,NPC1L1,S100A6,YWHAE	66 (9)
ESR1		ligand-dependent nuclear receptor		-0.985		2.33e-05	4.63264	ADA,APOA1,CD55,CD59,CD74,CEACAM6,CTSD,EGR1,FOS,FOSB,GADD45B,HEBP1,HLA-B,HLA-E,HMGCS2,ID1,IFI44,IFI44L,IFITM3,IRF1,KRT19,MME,MX1,PHB,RPL37,RPL41,RSAD2,S100G,SAMD9,SLC2A12,SON,TAPBP,TGOLN2,TLE5,TNFSF10,TSPO,UGT2B7,WASF2	149 (20)
NR1I2		ligand-dependent nuclear receptor		1.44		6.56e-05	4.1831	APOA4,CD36,CYP27A1,CYP3A4,CYP3A5,EGR1,GSTA1,HMGCS2,MT-CO2,SULT2A1	169 (17)
RARB		ligand-dependent nuclear receptor		0.707	bias	0.000107	3.97062	APOA1,APOA4,DDX58,EGR1,GBP2,ID1,IFIT1,KLF4,REG1A,SERPINA1
PPARG		ligand-dependent nuclear receptor	Activated	2.824	bias	0.000142	3.84771	ACAA2,ACSL5,APOA1,CCL5,CD36,CYBA,DGAT1,GSTA1,HEBP1,HMGCS2,KLF4,KLF6,KRT19,PCK2,RHOB,SERPINA1,TNFSF10,YWHAE	132 (23)
RARA		ligand-dependent nuclear receptor		-1.155		0.000358	3.44612	APOA1,CEACAM6,DUSP1,EGR1,FOS,HLA-B,IFI44,IFI44L,IRF1,KLF4,OAS1,RSAD2,SAMD9,TAPBP	161 (25)
NR1I3		ligand-dependent nuclear receptor	Activated	2.406	bias	0.000601	3.22113	APOA1,CYP27A1,CYP3A4,CYP3A5,GADD45B,SULT2A1,TNFRSF1A	76 (9)
NR4A1		ligand-dependent nuclear receptor		-0.022		0.00146	2.83565	ALDOB,APOB,CCL5,CCND2,CD36,COX6B1,FBP1,LY6E,NDUFS7,PCK2,TNFSF10	142 (13)
ESR2		ligand-dependent nuclear receptor		-0.278	bias	0.00205	2.68825	CTSD,EGR1,FOS,GADD45B,GBP2,HEBP1,IFI44,IFIT3,IRF7,KLF4,KRT19,LRATD1,MDK,MME,PARP14,PSMB9,RSAD2,TLE5,TSPO	173 (21)
RXRA		ligand-dependent nuclear receptor		-0.589		0.00224	2.64975	ACSL5,APOA1,CD36,CYP3A4,CYP3A5,FOS,HMGCS2,NPC1L1,PCK2,S100G,SULT2A1	124 (16)
RORA		ligand-dependent nuclear receptor				0.00427	2.36957	APOA4,CCL5,CD36,CYP27A1,CYP3A5,GADD45B,SLC13A2,SULT2A1	121 (11)
RORC		ligand-dependent nuclear receptor				0.00518	2.28567	APOA4,CCL5,CD36,CYP3A5,GADD45B,SLC13A2,SULT2A1
RARG		ligand-dependent nuclear receptor				0.00673	2.17198	APOA1,DUSP1,EGR1,FOS,KLF4	112 (11)
NR0B2		ligand-dependent nuclear receptor		-1.969	bias	0.0108	1.96658	APOA1,CD36,EGR1,FBP1,PCK2
NR1H4		ligand-dependent nuclear receptor		-0.168		0.0111	1.95468	APOA1,CYP3A4,CYP3A5,GCLM,KLF4,NPC1L1,SULT2A1
NR3C2		ligand-dependent nuclear receptor		0.647	bias	0.0125	1.90309	CCL5,CNKSR3,ECHDC2,EGR1,FKBP1B,HLA-DQB1
NR2F1		ligand-dependent nuclear receptor				0.0145	1.83863	APOA1,APOA4,EGR1
NR1D1		ligand-dependent nuclear receptor				0.0145	1.83863	EGR1,FOS,OTOP3
THRB		ligand-dependent nuclear receptor		-0.686		0.0291	1.53611	APOA1,CCND2,CTSD,FOS,HLA-DMB,ID1,TNFSF10,YWHAE
AHR		ligand-dependent nuclear receptor	Activated	2.375		0.0309	1.51004	CCL5,CD36,COX8A,CTSD,CYP3A4,ENPEP,FOS,GSTA1,IRF1,MT-CYB
AR		ligand-dependent nuclear receptor		-0.706	bias	0.0345	1.46218	BMF,CCL5,COX6B1,COX8A,DDX58,EGR1,LRATD1,MME,MT-CO2,RHOB,SULT2A1,TMEM176B,TNFSF10
ACKR2		G-protein coupled receptor	Inhibited	-3	bias	3.96e-09	8.4023	CCL5,DDX58,DDX60,IFI44,IFIT3,IRF7,OAS1,OASL,RSAD2	77 (7)
PTGER4		G-protein coupled receptor	Inhibited	-2.985		3.85e-05	4.41454	DDX58,EGR1,GBP2,HERC6,IRF1,IRF7,PARP14,RSAD2,TNFSF10,XAF1	145 (18)
DRD1		G-protein coupled receptor				0.000453	3.3439	EGR1,FOS,FOSB	97 (17)
GPER1		G-protein coupled receptor	Activated	2.15	bias	0.00115	2.9393	DUSP1,EGR1,FOS,FOSB,IER2	133 (21)
RHO		G-protein coupled receptor		-1.342		0.00133	2.87615	B2M,CD74,FOS,S100A6,SELENOP
FZD9		G-protein coupled receptor				0.00133	2.87615	CCL5,IFI44,IRF7
GPR17		G-protein coupled receptor				0.00168	2.77469	FOS,XAF1
AGTR1		G-protein coupled receptor		1.091	bias	0.00202	2.69465	ACE2,CYBA,DUSP1,FOS	104 (13)
CCR5		G-protein coupled receptor				0.00221	2.65561	CCL5,FOS,SERPINA1,TNFRSF1A	131 (19)
F2R		G-protein coupled receptor		1.109	bias	0.00242	2.61618	CD55,DUSP1,EGR1,FBP1,FOS,KRT19	135 (20)
F2RL3		G-protein coupled receptor				0.0025	2.60206	EGR1,FOS	61 (7)
CHRM3		G-protein coupled receptor				0.00876	2.0575	EGR1,FOS	103 (13)
CHRM1		G-protein coupled receptor				0.0122	1.91364	EGR1,FOS
CHRM2		G-protein coupled receptor				0.0131	1.88273	EGR1
CMKLR1		G-protein coupled receptor				0.0183	1.73755	CCND2,CD55
VIPR1		G-protein coupled receptor				0.0183	1.73755	CCL5,IRF1
S1PR2		G-protein coupled receptor				0.0229	1.64016	CCL5,FOS
ADRA1B		G-protein coupled receptor				0.0252	1.5986	DUSP1,EGR1,FOS
ADRA1D		G-protein coupled receptor				0.0252	1.5986	DUSP1,EGR1,FOS
MRGPRX1		G-protein coupled receptor				0.0261	1.58336	EGR1
OMG		G-protein coupled receptor				0.0261	1.58336	FOS
RAMP3		G-protein coupled receptor				0.0261	1.58336	FOS
ADRA1A		G-protein coupled receptor				0.0295	1.53018	DUSP1,EGR1,FOS
ADORA3		G-protein coupled receptor				0.0307	1.51286	CCL5,IRF1
ADRB3		G-protein coupled receptor				0.0335	1.47496	EGR1,FOS
CASR		G-protein coupled receptor		1.342	bias	0.035	1.45593	AGR2,CCND2,EGR1,ID1,SERPINA1
SSTR2		G-protein coupled receptor				0.0424	1.37263	FOS,TNFRSF1A
CNR1		G-protein coupled receptor	Activated	2	bias	0.0462	1.33536	CYP27A1,FOS,MDK,PLSCR1,S100A6
CXCR4		G-protein coupled receptor				0.0482	1.31695	EGR1,ID1,TNFSF10

## Sheet: Supplemental Table 3D
Supplemental Table 3D
Related to Human Duodenum Biopssies, Figure S4A
Statistics for Genes Significantly Upregulated in ACE2+HIV+ (ART) Absorptive Cells vs ACE2+HIV- Absorptive Cells (wilcox test implemented in R using Seurat package and function FindAllMarkers)
Gene	p-value	p_val_adj	average log fold change vs all other cells	% ACE2+ HIV+ (ART) Absorptive Cells Expressing	% ACE2+ HIV- Absorptive Cells Expressing
IFI6	1.25184e-54	2.7896e-50	1.93156	0.491	0.065
ADA	2.91361e-43	6.4927e-39	-0.705716	0.68	0.961
SPAG4	1.28994e-41	2.8745e-37	1.35855	0.326	0.016
VIT	1.60578e-41	3.57833e-37	1.20294	0.291	0.002
MTRNR2L1	2.83887e-32	6.32614e-28	1.52271	0.751	0.52
IFI44L	7.10512e-32	1.5833e-27	1.00169	0.283	0.023
ISG15	1.1002e-31	2.45168e-27	2.07058	0.64	0.344
RARRES3	3.50305e-31	7.8062e-27	-0.946091	0.346	0.696
IFITM3	6.76749e-30	1.50807e-25	1.22897	0.363	0.076
ALDOB	6.65542e-29	1.48309e-24	-0.562279	0.997	0.998
SUOX	7.0179e-28	1.56387e-23	1.10574	0.337	0.07
IFI27	1.89611e-27	4.22529e-23	1.419	0.826	0.833
AQP10	2.6294e-27	5.85936e-23	-1.0492	0.234	0.585
APOA1	6.47413e-26	1.4427e-21	-0.620381	0.92	0.991
MTRNR2L12	1.12635e-25	2.50997e-21	0.989113	0.723	0.483
TREH	1.29564e-24	2.88719e-20	-0.646879	0.251	0.613
IFIT1	2.26067e-23	5.03767e-19	1.01567	0.26	0.042
TMPRSS15	4.78654e-23	1.06663e-18	-0.539622	0.797	0.951
MYO1A	1.12358e-22	2.50379e-18	-0.512072	0.743	0.914
SERPINA1	2.59412e-22	5.78075e-18	-0.738183	0.109	0.42
HLA-DRA	8.59252e-22	1.91476e-17	-0.562477	0.674	0.882
S100A6	2.73053e-20	6.08472e-16	0.744483	0.894	0.866
HLA-DQB1	1.47401e-19	3.28468e-15	-0.819196	0.203	0.494
MTRNR2L2	3.58853e-19	7.99669e-15	0.918009	0.649	0.418
MT-CYB	4.25008e-19	9.47088e-15	-0.383691	0.86	0.961
MTRNR2L10	5.15125e-19	1.1479e-14	0.81582	0.274	0.07
TPT1	1.20789e-18	2.69166e-14	-0.383957	0.963	0.989
SEPP1	1.56615e-18	3.49002e-14	-0.565169	0.757	0.914
HLA-DRB1	2.49858e-18	5.56783e-14	-0.569668	0.677	0.877
AKR1B10	2.97082e-18	6.62018e-14	-0.491823	0.651	0.863
EDF1	1.52354e-17	3.39506e-13	-0.439143	0.717	0.889
CD74	2.11623e-17	4.71582e-13	-0.471992	0.809	0.928
SYF2	2.56156e-17	5.70819e-13	1.30597	0.586	0.448
PCK2	2.95494e-17	6.58478e-13	-0.492534	0.709	0.891
SECTM1	6.91413e-17	1.54075e-12	-0.53719	0.226	0.524
FOS	8.24356e-17	1.837e-12	-0.402941	0.663	0.916
ZG16	1.4647e-16	3.26394e-12	-0.412051	0.234	0.536
NPNT	2.79742e-16	6.23377e-12	-0.598391	0.214	0.49
TNFRSF1A	2.8981e-16	6.45812e-12	-0.531781	0.229	0.497
CYP27A1	3.12017e-16	6.95298e-12	-0.569568	0.117	0.364
RSAD2	5.4686e-16	1.21862e-11	1.09275	0.251	0.07
CYP3A5	1.29694e-15	2.89011e-11	-0.490662	0.626	0.828
SLC5A1	3.60295e-15	8.02881e-11	-0.334654	0.711	0.865
MX1	6.65587e-15	1.48319e-10	0.854413	0.397	0.192
GSTA1	1.06322e-14	2.36928e-10	0.618376	0.769	0.592
RPL10	1.70628e-14	3.80227e-10	-0.680838	0.169	0.402
LY6E	2.25956e-14	5.03519e-10	0.38813	0.12	0.007
HLA-B	6.62462e-14	1.47623e-09	-0.507748	0.926	0.986
GCHFR	9.78754e-14	2.18106e-09	-0.426324	0.123	0.364
CYP4F2	1.14231e-13	2.54553e-09	-0.458755	0.197	0.445
HLA-DPB1	1.29131e-13	2.87756e-09	-0.532349	0.191	0.441
PHGR1	1.30234e-13	2.90213e-09	0.722737	0.84	0.851
HLA-E	1.3466e-13	3.00075e-09	-0.513425	0.617	0.812
TMEM37	1.66372e-13	3.70744e-09	-0.480246	0.211	0.455
HLA-DRB5	1.7855e-13	3.9788e-09	-0.810759	0.131	0.351
XAF1	2.46187e-13	5.48604e-09	0.911442	0.469	0.271
IFI44	2.61628e-13	5.83012e-09	0.654202	0.243	0.076
HYI	2.80121e-13	6.24221e-09	-0.469796	0.22	0.464
AC084018.1	2.96624e-13	6.60996e-09	0.519457	0.149	0.023
MTRNR2L8	5.71911e-13	1.27445e-08	1.05967	0.62	0.489
B2M	7.31087e-13	1.62915e-08	-0.377575	0.966	0.995
SMIM5	7.37013e-13	1.64236e-08	1.14266	0.314	0.142
OAS2	8.10587e-13	1.80631e-08	0.510361	0.134	0.018
RPL3	1.14126e-12	2.54318e-08	-0.404836	0.457	0.696
RPLP1	1.17459e-12	2.61747e-08	0.639011	0.743	0.682
MT-ND3	1.2453e-12	2.77503e-08	-0.373923	0.849	0.93
MYO15B	1.44348e-12	3.21665e-08	-0.347616	0.574	0.805
MX2	1.60904e-12	3.5856e-08	0.530287	0.166	0.033
ENPP7	1.75537e-12	3.91168e-08	-0.319928	0.114	0.336
OASL	2.47874e-12	5.52363e-08	0.624117	0.163	0.033
RNASE1	2.78969e-12	6.21656e-08	0.975465	0.271	0.102
DHDH	3.50252e-12	7.80502e-08	-0.441488	0.171	0.394
MTSS1L	4.16286e-12	9.27651e-08	0.585735	0.186	0.049
SLC2A5	8.01838e-12	1.78682e-07	-0.44668	0.366	0.599
FBP1	1.45431e-11	3.24079e-07	-0.339144	0.629	0.824
ID1	2.19513e-11	4.89162e-07	-0.359854	0.266	0.527
JUN	2.25253e-11	5.01953e-07	-0.344368	0.726	0.903
ANXA10	2.83211e-11	6.31108e-07	0.782664	0.306	0.132
DGAT1	3.34139e-11	7.44595e-07	-0.285992	0.686	0.858
REG1A	3.57839e-11	7.97409e-07	0.880145	0.48	0.299
ENPEP	4.40594e-11	9.8182e-07	-0.415556	0.214	0.443
FOSB	5.81169e-11	1.29508e-06	-0.442842	0.206	0.429
RNA18S5	1.02959e-10	2.29434e-06	0.375769	0.217	0.07
CHP2	1.38547e-10	3.08738e-06	-0.332903	0.42	0.657
RARS	1.52186e-10	3.39132e-06	-0.375869	0.183	0.397
HLA-DMB	1.56348e-10	3.48406e-06	-0.287731	0.157	0.367
TGOLN2	1.98826e-10	4.43064e-06	-0.401457	0.483	0.673
AP006216.12	2.23905e-10	4.98949e-06	-0.294454	0.077	0.253
EGR1	2.52947e-10	5.63668e-06	-0.387006	0.24	0.469
SLC6A19	3.03066e-10	6.75352e-06	-0.355026	0.586	0.782
TMEM253	3.40943e-10	7.59757e-06	-0.411662	0.209	0.417
SLC25A5	3.90099e-10	8.69297e-06	-0.323874	0.669	0.856
S100A11	4.22028e-10	9.40448e-06	0.474921	0.257	0.107
C17orf78	4.66995e-10	1.04065e-05	-0.412863	0.389	0.619
MT-ND2	4.85146e-10	1.0811e-05	-0.349262	0.866	0.94
CDHR2	5.15099e-10	1.14785e-05	-0.288924	0.634	0.819
SLC5A9	5.23099e-10	1.16567e-05	-0.378016	0.151	0.346
CHCHD10	5.24728e-10	1.1693e-05	0.481531	0.643	0.55
TNFRSF14	5.34278e-10	1.19058e-05	-0.316901	0.3	0.529
IER2	5.61857e-10	1.25204e-05	-0.350567	0.363	0.601
RPL9	6.7253e-10	1.49866e-05	-0.591776	0.169	0.35
FBXO2	7.20412e-10	1.60537e-05	-0.392326	0.083	0.246
SULT1A2	7.3468e-10	1.63716e-05	-0.389121	0.346	0.564
CYP3A4	7.80586e-10	1.73946e-05	-0.443333	0.626	0.768
AL161626.1	8.42898e-10	1.87831e-05	0.434905	0.151	0.039
NAPRT1	8.68708e-10	1.93583e-05	-0.298449	0.42	0.652
OAS1	9.18305e-10	2.04635e-05	0.685284	0.494	0.366
SLC52A1	9.99815e-10	2.22799e-05	-0.32801	0.186	0.395
FTH1	1.03003e-09	2.29531e-05	-0.387713	0.789	0.909
MT-CO2	1.06318e-09	2.36919e-05	-0.426795	0.851	0.96
C19orf69	1.11829e-09	2.492e-05	-0.348644	0.171	0.367
ARHGEF16	1.18446e-09	2.63945e-05	-0.413358	0.137	0.327
MGAM	1.4137e-09	3.1503e-05	-0.340458	0.369	0.589
ERAP2	1.47466e-09	3.28614e-05	-0.336014	0.091	0.257
ACY1	1.61358e-09	3.5957e-05	-0.472437	0.057	0.2
S100G	1.97309e-09	4.39684e-05	-0.414902	0.214	0.42
BTN3A2	2.01662e-09	4.49385e-05	-0.36602	0.077	0.234
IFI16	2.24965e-09	5.01313e-05	0.29932	0.103	0.016
EDN3	2.27664e-09	5.07327e-05	-0.384667	0.277	0.475
PRAP1	2.35878e-09	5.2563e-05	-0.726403	0.44	0.615
SLC5A12	2.41911e-09	5.39075e-05	-0.364027	0.077	0.241
HSPA1A	2.4686e-09	5.50102e-05	-0.57852	0.311	0.511
RMDN3	2.62247e-09	5.84391e-05	-0.433669	0.174	0.359
ACTG1	3.55297e-09	7.91745e-05	-0.366555	0.686	0.815
CD63	3.91116e-09	8.71564e-05	-0.304559	0.466	0.677
PBXIP1	3.95332e-09	8.80957e-05	-0.359674	0.094	0.26
SLC25A6	4.27928e-09	9.53595e-05	-0.373189	0.529	0.708
HLA-DPA1	4.41637e-09	9.84144e-05	-0.46894	0.203	0.401
CROT	5.39022e-09	0.000120116	-0.267508	0.149	0.334
PSMB9	5.62976e-09	0.000125453	-0.410387	0.337	0.52
SLC2A12	6.3801e-09	0.000142174	-0.258661	0.054	0.197
BST2	6.63633e-09	0.000147884	0.340413	0.166	0.051
ATF3	1.01757e-08	0.000226755	-0.259719	0.226	0.427
APLP2	1.12398e-08	0.000250468	-0.25953	0.663	0.837
MME	1.2575e-08	0.000280221	-0.333538	0.803	0.873
SERF2	1.26698e-08	0.000282335	0.380395	0.76	0.749
HLA-DMA	1.63819e-08	0.000365054	-0.333495	0.154	0.325
CCL5	2.02345e-08	0.000450906	-0.331735	0.077	0.223
CRYL1	2.30112e-08	0.000512781	-0.33329	0.409	0.585
GBP2	2.3179e-08	0.000516521	-0.359699	0.163	0.332
SLC19A1	2.38549e-08	0.000531582	-0.46917	0.114	0.265
ADIRF	2.45397e-08	0.000546842	0.331279	0.874	0.835
FUT3	2.72721e-08	0.000607732	-0.36565	0.103	0.255
ASAH2	3.10364e-08	0.000691616	-0.332389	0.049	0.174
SCRN2	3.15396e-08	0.000702827	-0.34495	0.126	0.285
HEBP1	3.64177e-08	0.000811533	-0.261943	0.457	0.677
LINC00483	4.08596e-08	0.000910516	-0.264728	0.146	0.316
SLC25A37	4.10149e-08	0.000913976	-0.297369	0.4	0.61
CYP2C18	4.59009e-08	0.00102286	-0.281694	0.197	0.385
IRF1	4.98851e-08	0.00111164	-0.336905	0.234	0.422
APOA4	5.27485e-08	0.00117545	-0.254514	0.909	0.982
RP11-587P21.2	6.43075e-08	0.00143303	0.793889	0.24	0.116
GABRE	6.70913e-08	0.00149506	-0.425957	0.029	0.135
SUMF2	6.94372e-08	0.00154734	-0.274567	0.106	0.251
ACSF2	7.34715e-08	0.00163724	-0.409015	0.111	0.26
FCGRT	7.90094e-08	0.00176065	-0.252999	0.526	0.708
MEP1B	8.20961e-08	0.00182943	-0.315582	0.451	0.65
DUSP1	9.11565e-08	0.00203133	-0.305068	0.417	0.622
OTOP3	9.24766e-08	0.00206075	-0.293552	0.323	0.52
TMEM176B	9.31291e-08	0.00207529	-0.309597	0.209	0.388
SLC39A14	9.47315e-08	0.002111	-0.383725	0.357	0.548
SLC10A2	9.86157e-08	0.00219755	-0.285492	0.029	0.135
PLSCR1	1.05149e-07	0.00234313	0.441534	0.229	0.105
FUCA1	1.08313e-07	0.00241366	-0.363657	0.226	0.401
F10	1.11964e-07	0.00249501	-0.28678	0.063	0.192
PDZD3	1.15667e-07	0.00257752	-0.37221	0.26	0.441
RPL13A	1.2007e-07	0.00267564	-0.291483	0.523	0.717
P2RX4	1.25141e-07	0.00278864	-0.304106	0.194	0.364
RPL7	1.27264e-07	0.00283595	-0.386795	0.103	0.248
POLD4	1.28065e-07	0.00285381	-0.454904	0.06	0.179
HERC6	1.31961e-07	0.00294061	0.34382	0.157	0.054
CCDC25	1.43202e-07	0.00319112	-0.281966	0.28	0.462
MAPKAPK5	1.46619e-07	0.00326726	-0.300304	0.137	0.292
APOB	1.47035e-07	0.00327653	-0.286063	0.866	0.923
MOGAT3	1.47604e-07	0.00328922	-0.304021	0.171	0.337
TAGLN2	1.47641e-07	0.00329002	-0.283294	0.226	0.395
SOD1	1.5635e-07	0.0034841	-0.29915	0.654	0.794
DDX60	1.61359e-07	0.00359573	0.515892	0.391	0.258
PBLD	1.61938e-07	0.00360862	-0.287305	0.48	0.666
FOLH1	1.75971e-07	0.00392134	-0.301307	0.509	0.692
B3GNT8	1.80765e-07	0.00402817	-0.291047	0.074	0.204
TNFSF10	1.81486e-07	0.00404424	-0.280165	0.409	0.622
TSPAN15	1.93365e-07	0.00430894	-0.279488	0.08	0.211
EXOC3L4	2.01052e-07	0.00448024	-0.28578	0.123	0.276
SMIM22	2.42171e-07	0.00539654	-0.320983	0.366	0.554
FKBP1B	2.51361e-07	0.00560132	-0.321358	0.106	0.246
2002-03-01	2.58952e-07	0.00577049	-0.279909	0.16	0.323
LINC00035	2.83469e-07	0.00631683	-0.341838	0.131	0.276
MOV10	2.91468e-07	0.00649508	-0.329365	0.117	0.264
C11orf54	2.95778e-07	0.00659112	0.486242	0.366	0.236
MS4A8	3.09566e-07	0.00689837	-0.338684	0.437	0.603
SNHG5	3.10957e-07	0.00692937	-0.267575	0.14	0.292
AGR2	3.67075e-07	0.00817991	0.626925	0.314	0.199
LGALS9	3.70926e-07	0.00826571	0.403387	0.157	0.058
EEF1B2	3.90582e-07	0.00870373	-0.287772	0.337	0.525
TAPBP	4.81219e-07	0.0107235	-0.286063	0.286	0.467
MEP1A	4.84497e-07	0.0107965	-0.317613	0.509	0.67
RAB13	5.00499e-07	0.0111531	-0.253579	0.077	0.204
RPS4X	5.05325e-07	0.0112607	-0.257234	0.589	0.75
TM6SF2	5.55119e-07	0.0123703	-0.266441	0.214	0.381
PSME2	6.19282e-07	0.0138001	-0.262415	0.551	0.71
MTRNR2L3	7.24911e-07	0.0161539	0.658675	0.437	0.336
ETNK1	7.74727e-07	0.017264	0.514134	0.351	0.232
KIAA1551	7.96295e-07	0.0177446	0.60887	0.503	0.394
GADD45B	8.56022e-07	0.0190756	-0.260002	0.371	0.561
HDGF	8.58884e-07	0.0191394	0.529568	0.526	0.436
DMBT1	8.86659e-07	0.0197583	0.637244	0.354	0.223
CYP4F12	9.20766e-07	0.0205184	-0.285378	0.206	0.362
CCL25	1.09115e-06	0.0243151	-0.283504	0.386	0.578
CD151	1.13184e-06	0.0252218	-0.293887	0.34	0.506
COX8A	1.15074e-06	0.0256431	0.421201	0.594	0.522
KHK	1.23497e-06	0.02752	-0.261184	0.5	0.675
STX4	1.27437e-06	0.028398	-0.347633	0.183	0.332
GALE	1.28526e-06	0.0286407	-0.282576	0.223	0.388
FAM132A	1.33537e-06	0.0297573	-0.323049	0.209	0.364
SAMD9	1.4011e-06	0.031222	0.699056	0.289	0.17
TMEM139	1.40577e-06	0.0313261	-0.277496	0.177	0.323
GPRIN2	1.47574e-06	0.0328855	-0.261062	0.054	0.165
SLC2A2	1.7012e-06	0.0379094	-0.32665	0.166	0.311
BMF	1.80157e-06	0.0401461	-0.265661	0.069	0.185
AKR7A2	1.8187e-06	0.040528	-0.264426	0.294	0.471
TAX1BP3	1.86362e-06	0.0415288	-0.262042	0.089	0.209
HPCAL1	2.39057e-06	0.0532715	-0.269643	0.117	0.248
FLNB	2.44589e-06	0.0545042	-0.353595	0.323	0.476
ATP1B3	2.50512e-06	0.0558241	-0.262612	0.203	0.355
RHOB	2.52318e-06	0.0562266	-0.364799	0.174	0.32
ADCK5	2.66402e-06	0.0593651	-0.270193	0.097	0.221
GALNT6	2.88238e-06	0.0642311	-0.287314	0.166	0.311
DENND1B	2.91154e-06	0.0648807	-0.309201	0.066	0.174
RP3-508I15.21	3.07657e-06	0.0685582	0.325276	0.103	0.03
PTPRD	3.23484e-06	0.0720852	-0.278957	0.054	0.158
NELFE	3.40428e-06	0.0758609	-0.30824	0.109	0.234
DNAJB1	3.81298e-06	0.0849685	-0.310631	0.229	0.383
AKR1B15	4.04869e-06	0.090221	-0.303615	0.086	0.199
PTGR1	4.78107e-06	0.106541	-0.358292	0.557	0.687
HSPA1B	4.93528e-06	0.109978	-0.292623	0.311	0.48
SLC30A1	6.55948e-06	0.146172	-0.36592	0.166	0.297
CCDC64B	8.50973e-06	0.189631	-0.294905	0.08	0.186
MRPL28	8.60834e-06	0.191828	-0.253829	0.126	0.248
RPS16	9.15468e-06	0.204003	-0.305241	0.746	0.826
FAM111A	1.0062e-05	0.224221	-0.290705	0.06	0.158
IRF7	1.03659e-05	0.230995	0.539099	0.306	0.199
NR0B2	1.08819e-05	0.242493	-0.280573	0.254	0.409
CTD-2228K2.5	1.2832e-05	0.285949	-0.256106	0.214	0.362
COX6B1	1.4485e-05	0.322785	0.340796	0.751	0.733
PPIA	1.46377e-05	0.326187	-0.325733	0.137	0.253
AGGF1	1.46656e-05	0.326808	-0.275637	0.097	0.207
XDH	1.47002e-05	0.32758	-0.251716	0.277	0.431
LAMP2	1.52622e-05	0.340102	-0.260958	0.157	0.281
ATP5G3	1.72491e-05	0.384379	0.303161	0.74	0.71
RNASEH2C	1.76069e-05	0.392352	-0.267244	0.094	0.2
UNC5CL	1.89622e-05	0.422553	-0.253336	0.089	0.195
GSTA2	2.04289e-05	0.455238	0.517331	0.337	0.234
XRCC4	2.1036e-05	0.468767	0.27511	0.117	0.044
TCIRG1	2.17571e-05	0.484835	-0.252403	0.154	0.283
ACOX1	2.32618e-05	0.518367	-0.256709	0.497	0.661
MICALL2	2.71188e-05	0.604316	-0.357248	0.214	0.343
MTRNR2L13	2.7552e-05	0.613969	0.370466	0.18	0.091
SULT2A1	2.83553e-05	0.631871	-0.326911	0.303	0.432
IFI27L2	3.28289e-05	0.73156	0.270884	0.129	0.053
ANKRD9	4.02677e-05	0.897325	-0.25216	0.311	0.455
GCLM	4.82901e-05	1	0.374498	0.263	0.16
FAM195A	5.33424e-05	1	0.427728	0.374	0.288
HLA-F	5.76831e-05	1	-0.285984	0.563	0.717
RAMP1	5.90346e-05	1	0.455748	0.263	0.169
FAM84A	6.24971e-05	1	-0.33901	0.143	0.253
C6orf141	6.3088e-05	1	0.312391	0.12	0.049
LYZ	6.64095e-05	1	0.348644	0.111	0.044
WEE1	7.01584e-05	1	-0.291018	0.034	0.107
HLA-A	7.29171e-05	1	-0.389053	0.92	0.979
CYBA	7.49141e-05	1	0.448454	0.243	0.155
RP11-462G2.1	9.30062e-05	1	0.482179	0.149	0.074
ATP5J2	9.60127e-05	1	0.402931	0.4	0.325
APOL1	9.8197e-05	1	-0.318318	0.209	0.325
C6orf222	0.000100502	1	-0.332678	0.123	0.228
DAP	0.000119203	1	0.397849	0.377	0.293
SLC36A1	0.000129287	1	-0.26514	0.149	0.257
ENPP3	0.000139029	1	-0.266336	0.094	0.186
COX7A2	0.000150687	1	0.298443	0.706	0.67
YWHAE	0.000153269	1	0.431747	0.411	0.336
TAOK1	0.000158603	1	-0.29557	0.097	0.192
SIK1	0.000174402	1	-0.278152	0.1	0.192
DDX58	0.000176167	1	0.336369	0.163	0.086
MTRNR2L5	0.000197142	1	0.325265	0.197	0.118
OAS3	0.000199034	1	0.314188	0.16	0.083
RPS8	0.000201553	1	0.384413	0.714	0.675
KRT19	0.000208729	1	0.360945	0.7	0.666
ATP8B2	0.000211608	1	-0.327065	0.094	0.185
ZNF91	0.000211645	1	0.440203	0.394	0.306
SFXN3	0.000217185	1	-0.250243	0.123	0.22
ABCA5	0.000267883	1	-0.262367	0.151	0.255
BIRC6	0.00027826	1	-0.264917	0.151	0.255
RBM6	0.000305381	1	-0.251416	0.211	0.329
RPLP2	0.000312321	1	0.27537	0.737	0.735
RBBP6	0.000428949	1	0.380094	0.257	0.17
SDHB	0.000451827	1	0.365523	0.477	0.429
PCSK5	0.000470709	1	-0.261199	0.349	0.471
OIP5-AS1	0.000483141	1	0.288719	0.211	0.13
SMG7	0.00051021	1	0.355578	0.211	0.134
FAM96B	0.00051104	1	0.35411	0.337	0.258
NEAT1	0.000516251	1	-0.262447	0.677	0.819
RPL28	0.00054819	1	0.37035	0.454	0.395
DDR1	0.000610442	1	-0.261078	0.149	0.239
COX7B	0.000630993	1	0.312741	0.6	0.58
RNPC3	0.000639731	1	0.370374	0.143	0.077
GSN	0.000654719	1	-0.272727	0.106	0.19
LAMB2	0.00070765	1	-0.2583	0.134	0.223
ARGLU1	0.000965943	1	0.402039	0.369	0.285
EIF5A	0.00103088	1	0.365774	0.249	0.174
EIF4G2	0.00107174	1	0.386063	0.44	0.387
KCNE3	0.00109829	1	0.385015	0.14	0.077
DIDO1	0.00112758	1	0.398665	0.229	0.153
ZC3H11A	0.00114435	1	0.442962	0.3	0.23
PHB	0.00116086	1	0.434891	0.283	0.211
MYL12A	0.00116895	1	0.346598	0.534	0.503
PFKP	0.00120519	1	0.41531	0.346	0.269
IGKC	0.00140104	1	1.16014	0.16	0.258
UBA52	0.00141709	1	0.257868	0.611	0.573
ATP5E	0.00146437	1	0.346206	0.52	0.487
NDUFA4	0.00146697	1	0.314031	0.574	0.554
GNG5	0.00162577	1	0.382515	0.414	0.366
CEACAM6	0.00188125	1	-0.29306	0.231	0.329
CAB39	0.00193991	1	0.369643	0.331	0.267
AES	0.00194232	1	0.35235	0.331	0.26
IFNGR2	0.0019629	1	0.270623	0.197	0.127
RPL13	0.00197107	1	0.378186	0.717	0.728
NDUFB1	0.00204862	1	0.309562	0.331	0.257
FAM3D	0.00213564	1	0.358389	0.289	0.218
STOM	0.00231251	1	0.283287	0.154	0.091
NDUFC1	0.00234755	1	0.302806	0.266	0.193
SULT1A1	0.00249361	1	0.257975	0.74	0.77
PPP2CB	0.00249551	1	0.289029	0.289	0.218
IFIT2	0.00273485	1	0.295226	0.134	0.076
GALNT3	0.00315851	1	0.277987	0.174	0.112
ATHL1	0.00338557	1	0.369234	0.211	0.148
PPDPF	0.00341234	1	0.300515	0.449	0.409
MTTP	0.00342027	1	0.264468	0.763	0.791
YWHAZ	0.0034775	1	0.345585	0.403	0.343
CD55	0.00370943	1	0.338521	0.363	0.295
MGST1	0.00398328	1	0.329906	0.237	0.174
COX6C	0.00428442	1	0.258231	0.657	0.682
CMPK2	0.0043659	1	0.260124	0.117	0.065
SEPW1	0.00481365	1	0.39689	0.38	0.329
PPP2R2D	0.00546385	1	0.287525	0.163	0.105
TNFSF15	0.00584606	1	0.293013	0.137	0.083
CYC1	0.00620933	1	0.262829	0.594	0.561
PFN1	0.00635946	1	0.330535	0.454	0.434
SAMD9L	0.00647225	1	0.296679	0.186	0.125
GCNT3	0.00696969	1	0.331212	0.334	0.269
GPRIN3	0.00918455	1	0.315236	0.214	0.155
HELZ2	0.00941286	1	0.290576	0.189	0.13
TRIM15	0.00958788	1	0.291167	0.36	0.302
UQCRC1	0.0106678	1	0.252324	0.583	0.575
AC079949.1	0.0108103	1	0.300864	0.143	0.093
EIF2AK2	0.0115245	1	0.276905	0.3	0.241
NDUFS7	0.0128635	1	0.279909	0.529	0.517
CLDN15	0.0138396	1	0.276832	0.54	0.529
RPL15	0.0141084	1	0.292373	0.517	0.497
JOSD1	0.0147178	1	0.286922	0.243	0.19
PAG1	0.0151269	1	0.341522	0.251	0.199
RPS19	0.0170839	1	0.286268	0.76	0.787
ANKRD11	0.0196255	1	0.337686	0.317	0.267
AP3S1	0.0196829	1	0.287952	0.246	0.192
MAL2	0.0203026	1	0.285792	0.283	0.232
HIST1H2AC	0.0233357	1	0.317732	0.254	0.207
SLC51A	0.0239425	1	0.2605	0.237	0.19
IFIT3	0.0264961	1	0.458058	0.297	0.262
HSP90B1	0.0270852	1	0.348093	0.591	0.615
RAB22A	0.0289313	1	0.279192	0.166	0.12
TCEB2	0.0317623	1	0.300792	0.469	0.448
PARP14	0.0340727	1	0.276806	0.323	0.279
GNB2	0.0346546	1	0.272573	0.217	0.174
S100A16	0.0376779	1	0.267333	0.397	0.366
ATP5I	0.0411831	1	0.267453	0.523	0.51
USMG5	0.0452054	1	0.256057	0.5	0.483
COPE	0.045503	1	0.250513	0.24	0.193
FAM200B	0.046361	1	0.251345	0.217	0.174
DNTTIP2	0.0474831	1	0.328454	0.163	0.121
CREBRF	0.0523058	1	0.25338	0.134	0.098
SREK1	0.056264	1	0.284184	0.18	0.141
GTF2E2	0.0643834	1	0.252465	0.157	0.121
IGJ	0.0672787	1	0.541408	0.106	0.158
SAV1	0.068566	1	0.282755	0.12	0.088
TSPO	0.0709614	1	0.350684	0.354	0.339
ACTR2	0.0740839	1	0.274993	0.351	0.329
PRDM2	0.0786878	1	0.286176	0.129	0.095
ONECUT2	0.0852686	1	0.325988	0.474	0.49
ARL14	0.091607	1	0.285823	0.354	0.329
NUFIP2	0.0942644	1	0.280389	0.143	0.112
SLC11A2	0.0970823	1	-0.323615	0.206	0.251
RPL4	0.0970952	1	0.336149	0.383	0.362
REG3A	0.101075	1	0.359141	0.214	0.178
DSG2	0.10475	1	0.261337	0.469	0.464
BAG1	0.107753	1	0.287308	0.266	0.236
ADH4	0.127322	1	0.315361	0.386	0.381
NDUFB4	0.145759	1	0.2879	0.249	0.227
KTN1	0.149275	1	0.264254	0.409	0.401
RBM33	0.16587	1	0.251673	0.191	0.162
ARCN1	0.171895	1	0.298075	0.246	0.227
YBX1	0.183106	1	0.279271	0.394	0.38
HRASLS2	0.188285	1	0.258702	0.469	0.471
BRI3	0.210145	1	0.252355	0.429	0.438
RPL37	0.232751	1	0.263462	0.514	0.547
DDX56	0.232753	1	0.282606	0.22	0.204
IGHA1	0.250448	1	0.287653	0.091	0.12
RPS15	0.251278	1	0.271761	0.503	0.525
TCP1	0.262476	1	0.269744	0.214	0.197
HIGD1A	0.279481	1	0.253428	0.326	0.318
EPSTI1	0.286352	1	0.262927	0.331	0.334
UBN1	0.290664	1	0.253973	0.177	0.158
CYP2S1	0.321072	1	0.317616	0.277	0.279
LGALS3BP	0.342673	1	0.288179	0.466	0.529
CCND2	0.413515	1	0.268889	0.174	0.162
HSPD1	0.428962	1	0.274802	0.314	0.33
ITGA2	0.433883	1	0.2782	0.123	0.109
PDZD8	0.441511	1	0.253625	0.226	0.221
ZNF24	0.611956	1	0.289501	0.149	0.146
PNN	0.685884	1	0.266048	0.243	0.244
DEFA5	0.787044	1	0.270074	0.146	0.149
SCO2	0.82595	1	0.348972	0.191	0.206
CLCA1	0.882172	1	0.29744	0.103	0.104
SGK1	0.00788142	1	0.351718	0.2	0.064
ACADS	0.00792729	1	0.403978	0.325	0.145
RPS12	0.00800654	1	-0.502712	0.625	0.728
TIMP2	0.00801706	1	0.490522	0.2	0.064
SLC4A4	0.00807722	1	0.430778	0.45	0.22
ARL14	0.00823308	1	0.312496	0.3	0.121
VPS13A	0.00823898	1	0.324477	0.4	0.197
FAM129B	0.00826443	1	0.571213	0.175	0.058
CIB1	0.00845398	1	0.314648	0.5	0.283
CYB5R3	0.0086525	1	0.293008	0.175	0.052
SUCLA2	0.00868413	1	0.350725	0.15	0.04
CEP70	0.00872712	1	0.269517	0.2	0.064
PCK2	0.00880064	1	0.44122	0.55	0.318
DLL4	0.00886065	1	0.320573	0.15	0.04
SF3B14	0.00886324	1	0.30319	0.325	0.139
LYRM7	0.00896299	1	0.389864	0.125	0.029
LCMT1	0.00897436	1	0.351096	0.175	0.052
FEZ2	0.00897436	1	0.290443	0.175	0.052
CLDN23	0.00904038	1	0.376696	0.15	0.04
FERMT3	0.00904038	1	0.254967	0.15	0.04
NSRP1	0.00904654	1	0.400767	0.225	0.081
ME2	0.00917965	1	0.315344	0.2	0.064
DENND5B	0.00917965	1	0.250197	0.2	0.064
SDCBP2	0.00921655	1	0.267349	0.6	0.329
CYB5B	0.00930686	1	0.294674	0.175	0.052
ACTR2	0.00931063	1	0.348926	0.4	0.191
ALDH3A2	0.00931806	1	0.334079	0.35	0.156
CPSF6	0.00937878	1	0.304649	0.125	0.029
CNOT2	0.00940962	1	0.651897	0.15	0.04
SCAND1	0.00949084	1	0.332469	0.425	0.22
LAMP1	0.00952438	1	0.302158	0.375	0.173
GULP1	0.00959306	1	0.38868	0.125	0.029
SUGP2	0.00959306	1	0.325032	0.125	0.029
RRAGA	0.00959923	1	0.251573	0.15	0.04
FKBP2	0.00980255	1	0.343246	0.575	0.335
TCEB2	0.00987522	1	0.340355	0.575	0.341
SUPT6H	0.00997212	1	0.265681	0.275	0.11
ERICH1	0.00998872	1	0.392355	0.15	0.04
C12orf49	0.0100348	1	0.462311	0.125	0.029
CPNE3	0.0100733	1	0.366502	0.225	0.081
TMEM261	0.0100733	1	0.340467	0.225	0.081
RIN2	0.0101887	1	0.282242	0.15	0.04
CMTM4	0.0101887	1	0.262794	0.15	0.04
MON1A	0.0102623	1	0.272723	0.125	0.029
LTBR	0.0102683	1	0.305554	0.275	0.116
CMBL	0.010306	1	0.371831	0.6	0.37
GHITM	0.0103107	1	0.346531	0.45	0.231
CD8A	0.0103922	1	0.337975	0.15	0.04
B2M	0.0104469	1	0.315693	1	0.942
GDI2	0.0104508	1	0.40695	0.425	0.22
C15orf57	0.0104945	1	0.380892	0.125	0.029
CNN2	0.0104945	1	0.285144	0.125	0.029
EIF2A	0.0105159	1	0.520178	0.25	0.098
FAM111A	0.0105443	1	0.272378	0.225	0.081
PRELID2	0.0105663	1	0.341742	0.2	0.069
GBE1	0.0107313	1	0.377986	0.125	0.029
ZBTB21	0.0107313	1	0.309947	0.125	0.029
UBE2M	0.0107313	1	0.302903	0.125	0.029
MDH1	0.0107414	1	0.295914	0.25	0.098
KIAA1033	0.0108102	1	0.258163	0.15	0.04
BPHL	0.010913	1	0.345597	0.2	0.069
HINT1	0.0109265	1	0.374085	0.375	0.179
SPCS1	0.0109465	1	0.270508	0.4	0.197
MSL1	0.0109725	1	0.413582	0.35	0.168
MYO1A	0.0110707	1	0.258118	0.775	0.514
BAIAP2L2	0.0111318	1	0.370663	0.425	0.225
CUTA	0.0112619	1	0.323244	0.35	0.162
NUDT14	0.0112697	1	0.286925	0.2	0.069
NCL	0.0113459	1	0.3411	0.45	0.237
ANO6	0.0113728	1	0.314817	0.225	0.081
ALDH1A1	0.0114137	1	0.329989	0.65	0.393
SLC28A1	0.0114705	1	0.285775	0.125	0.029
DNTTIP2	0.0116057	1	0.428519	0.25	0.098
AKR1B10	0.0116061	1	0.363723	0.7	0.428
SSFA2	0.0117426	1	0.43295	0.325	0.15
LUZP1	0.0118027	1	0.462504	0.4	0.22
PAG1	0.0118243	1	0.455825	0.2	0.069
MIR22HG	0.0119438	1	0.33753	0.325	0.139
BTG1	0.0120406	1	0.373622	0.575	0.37
RALB	0.0121026	1	0.299366	0.25	0.098
ISG20	0.0121031	1	0.402902	0.425	0.225
TRIM31	0.0121457	1	0.307279	0.3	0.133
S100A10	0.0121681	1	0.335582	0.725	0.48
RHOC	0.012247	1	0.292072	0.625	0.382
ITGA3	0.0123582	1	0.434842	0.175	0.058
GS1-251I9.4	0.0124029	1	0.344247	0.2	0.069
CNN3	0.0127875	1	0.493988	0.175	0.058
HECTD3	0.0128024	1	0.469898	0.2	0.069
BCL2L14	0.0128024	1	0.430831	0.2	0.069
LPIN2	0.0128161	1	0.355787	0.4	0.197
AGPAT2	0.0129089	1	0.296966	0.475	0.266
G3BP2	0.0129728	1	0.328825	0.25	0.098
MTRNR2L13	0.0130071	1	0.41106	0.175	0.058
TMEM30B	0.0130071	1	0.355842	0.175	0.058
RB1CC1	0.0131456	1	0.351252	0.275	0.121
TXNRD1	0.0132864	1	0.474208	0.225	0.087
AGGF1	0.0132864	1	0.321546	0.225	0.087
STX3	0.0134009	1	0.371514	0.275	0.121
MRPL21	0.0134231	1	0.348036	0.2	0.069
PIN1	0.0136358	1	0.373059	0.2	0.069
GNG5	0.0136654	1	0.325597	0.375	0.179
CAPZA1	0.0138668	1	0.319708	0.325	0.15
STX12	0.0140784	1	0.327148	0.225	0.087
FAM200B	0.0141557	1	0.394609	0.175	0.058
SLC39A7	0.014265	1	-0.804553	0.1	0.266
FAM132A	0.0142919	1	0.352477	0.2	0.069
SLC27A4	0.0143958	1	0.38424	0.175	0.058
VDAC3	0.0144898	1	0.423265	0.225	0.087
CTSH	0.0146516	1	0.383241	0.25	0.104
XRCC5	0.0146785	1	0.448128	0.35	0.162
NR0B2	0.0147449	1	0.635401	0.275	0.121
IFNGR1	0.014887	1	0.406317	0.175	0.058
BTNL8	0.0149092	1	0.451798	0.425	0.249
NSA2	0.015358	1	0.269663	0.35	0.162
HSD17B2	0.0155207	1	0.291575	0.45	0.231
MLF2	0.0157882	1	0.328558	0.225	0.087
UHMK1	0.0157882	1	0.317235	0.225	0.087
LAD1	0.0160143	1	0.306859	0.225	0.087
BLVRB	0.0162113	1	0.250983	0.35	0.173
GGA1	0.0163015	1	0.263501	0.25	0.104
PPP2CB	0.0164159	1	0.415377	0.25	0.11
DIP2A	0.0165188	1	0.275475	0.25	0.104
MDN1	0.0165893	1	0.422447	0.15	0.046
AGR3	0.0166133	1	0.35145	0.425	0.225
PMAIP1	0.0167097	1	0.289454	0.225	0.087
C14orf2	0.016793	1	0.397604	0.35	0.179
CLCA1	0.016856	1	-0.5943	1	0.948
RIC8B	0.0168916	1	0.390213	0.15	0.046
CHN2	0.0169126	1	0.555914	0.225	0.092
SLC3A1	0.0170024	1	0.289764	0.175	0.058
IVNS1ABP	0.0173149	1	0.332502	0.3	0.133
IQGAP2	0.0178513	1	0.31772	0.525	0.312
GOLIM4	0.0179279	1	0.344312	0.6	0.364
MAL2	0.018121	1	0.482129	0.225	0.092
FKBP15	0.0181497	1	0.312796	0.15	0.046
NR3C1	0.0181805	1	0.278152	0.225	0.087
RDH10	0.0182519	1	0.420857	0.125	0.035
ANAPC16	0.0184311	1	0.361299	0.3	0.139
SPINK4	0.0184584	1	-0.421724	0.7	0.792
WHAMM	0.0184767	1	0.350213	0.15	0.046
NFX1	0.0185918	1	0.26199	0.25	0.104
CGN	0.0186124	1	0.322689	0.425	0.243
ATP2B1	0.0187701	1	0.46366	0.325	0.168
SERINC2	0.018872	1	0.484306	0.3	0.15
POLRMT	0.0189953	1	0.425738	0.125	0.035
SI	0.019007	1	0.289894	0.7	0.462
CALCOCO2	0.0191046	1	0.3918	0.3	0.145
UBR2	0.0193147	1	0.257461	0.3	0.139
ACACB	0.0193769	1	0.476347	0.125	0.035
KAT5	0.0197651	1	0.379425	0.125	0.035
ITGAV	0.0197651	1	0.276095	0.125	0.035
ATN1	0.0197651	1	0.261918	0.125	0.035
KLF5	0.0199956	1	0.269707	0.5	0.289
SLC7A8	0.0201601	1	0.534694	0.125	0.035
MBOAT2	0.0203006	1	-0.737787	0.025	0.162
AHCYL1	0.0205084	1	0.392062	0.45	0.272
NFIB	0.0205495	1	0.610575	0.175	0.064
RP11-732M18.3	0.020562	1	0.447542	0.125	0.035
GATAD2A	0.020562	1	0.289481	0.125	0.035
GBP2	0.0206648	1	0.286331	0.2	0.075
ELF2	0.0206696	1	0.28268	0.175	0.058
ZNF207	0.0209784	1	0.315235	0.325	0.156
ZNF292	0.0214784	1	0.493579	0.35	0.179
PRDX4	0.0215357	1	0.38159	0.175	0.064
CNKSR3	0.0215878	1	0.259949	0.2	0.075
ACO1	0.0217117	1	0.548507	0.225	0.098
LDHA	0.0218063	1	0.289656	0.575	0.358
AIMP2	0.0218099	1	0.35543	0.125	0.035
HADHA	0.0222523	1	0.270058	0.6	0.376
TRAF7	0.0227791	1	0.459256	0.2	0.081
TTC7A	0.0227791	1	0.454794	0.2	0.081
SAMD9L	0.0228738	1	0.283715	0.35	0.179
SMAP1	0.0231189	1	0.440283	0.225	0.092
HERC4	0.0232712	1	0.607233	0.175	0.064
ARHGAP35	0.0234287	1	0.418693	0.225	0.092
NDUFA4	0.0234947	1	0.274675	0.575	0.347
ACVR2A	0.0235759	1	0.285183	0.125	0.035
ATP1B3	0.0236325	1	0.337656	0.175	0.064
SERPINB1	0.0239959	1	0.282442	0.575	0.347
KLHL24	0.0239986	1	0.260544	0.175	0.064
DHRS7	0.0241417	1	0.266812	0.375	0.197
PAXBP1	0.0243697	1	0.385556	0.175	0.064
LGALS2	0.0243697	1	0.379854	0.175	0.064
ERLIN1	0.024438	1	0.413536	0.2	0.081
ZNF664	0.0244523	1	0.347583	0.3	0.15
RER1	0.0245497	1	0.285057	0.35	0.185
DEK	0.0245743	1	0.34379	0.5	0.289
TMA7	0.0246423	1	-0.597425	0.025	0.156
OSBP	0.0247041	1	0.274165	0.225	0.092
CKAP4	0.0254221	1	-0.825203	0.125	0.289
ATRN	0.0262007	1	0.322121	0.2	0.081
RGS2	0.0262385	1	0.342913	0.5	0.312
SURF6	0.0263006	1	0.267762	0.175	0.064
SKIV2L2	0.0265661	1	0.300992	0.2	0.081
RPL13	0.0270549	1	-0.662779	0.75	0.694
CD55	0.0271267	1	0.451639	0.25	0.116
PCNP	0.0273102	1	0.294627	0.2	0.081
RSF1	0.0274604	1	0.36924	0.35	0.185
DYNLRB1	0.0274604	1	0.294526	0.35	0.185
DNAJB9	0.0274895	1	0.334771	0.15	0.052
GCNT3	0.0278858	1	0.601588	0.275	0.133
POLK	0.0279435	1	0.331881	0.15	0.052
CTSD	0.0282968	1	0.390921	0.55	0.358
PDCD4	0.0283041	1	0.417757	0.35	0.185
MS4A8	0.0283957	1	0.338477	0.35	0.179
KDM5B	0.0284601	1	0.27415	0.2	0.081
KLF9	0.0286792	1	0.541618	0.175	0.069
RPS8	0.0288111	1	-0.696672	0.625	0.653
CBLC	0.0288525	1	0.304923	0.2	0.081
JAGN1	0.0288711	1	0.348338	0.15	0.052
TSC22D1	0.0289138	1	0.25781	0.425	0.231
HNRNPH2	0.029002	1	0.559008	0.125	0.04
TMEM9B	0.0292494	1	0.255003	0.2	0.081
SORT1	0.0292496	1	0.282165	0.2	0.081
CDV3	0.0293328	1	0.262026	0.275	0.127
PSME2	0.0294054	1	0.313295	0.6	0.387
NCKAP1	0.0294996	1	0.291737	0.25	0.116
UGCG	0.029513	1	0.330227	0.275	0.133
HIBADH	0.029825	1	0.532584	0.15	0.052
GLTPD1	0.029825	1	0.329424	0.15	0.052
ARFGEF2	0.0300578	1	0.289538	0.2	0.081
CALR	0.030764	1	-0.590941	0.15	0.306
STX17	0.0308058	1	0.269032	0.15	0.052
ATP5A1	0.031021	1	0.362877	0.525	0.358
SERINC3	0.031301	1	0.74163	0.2	0.087
MT-CO2	0.0314864	1	0.335716	1	0.925
POF1B	0.0322314	1	0.29114	0.375	0.208
C5orf24	0.032329	1	0.300234	0.15	0.052
SMG7	0.0323402	1	0.308505	0.225	0.098
CAT	0.0324317	1	0.30821	0.3	0.15
SLC3A2	0.0325717	1	0.372538	0.225	0.104
NR1H3	0.0325988	1	0.336375	0.2	0.081
MTRNR2L1	0.0326149	1	0.401793	0.7	0.486
MGST3	0.0330576	1	0.4478	0.45	0.283
MTRNR2L2	0.0332615	1	0.350279	0.525	0.341
RCAN1	0.0334643	1	0.328634	0.125	0.04
ANK3	0.0337193	1	0.527677	0.25	0.121
TMBIM6	0.0341734	1	0.265499	0.7	0.491
ECE1	0.0346675	1	0.389305	0.125	0.04
KRT8	0.0348994	1	-0.297807	0.675	0.763
BCL2L1	0.0350948	1	0.495293	0.175	0.069
TOB1	0.0356704	1	0.252461	0.275	0.133
IL6R	0.0359075	1	0.251511	0.125	0.04
OTUD4	0.0365416	1	0.276646	0.125	0.04
ZFAND2A	0.0366342	1	0.264066	0.2	0.087
POLE4	0.0367098	1	0.343608	0.15	0.052
MYO15B	0.0367941	1	0.254617	0.625	0.399
CTSS	0.0369279	1	0.443244	0.375	0.214
SPTBN1	0.0371658	1	0.302049	0.55	0.353
FMO5	0.0372689	1	0.252123	0.275	0.133
SAP18	0.0373968	1	0.353197	0.375	0.22
FAM173A	0.0376657	1	0.384734	0.175	0.069
KCMF1	0.0376657	1	0.310431	0.175	0.069
LGALS3	0.0376674	1	0.302213	0.8	0.636
SMCO4	0.0377305	1	0.344555	0.275	0.139
TRIM36	0.0378384	1	0.325776	0.125	0.04
PPP2R5A	0.0380421	1	0.347042	0.3	0.162
ATP5O	0.0380991	1	0.334538	0.425	0.26
PHF20L1	0.0381442	1	0.371225	0.225	0.104
WDR33	0.0382362	1	0.308674	0.2	0.081
PHC2	0.0385013	1	0.250869	0.125	0.04
TM9SF3	0.0388898	1	0.289261	0.65	0.462
ZNF75A	0.0398568	1	0.314757	0.125	0.04
CCNH	0.0398568	1	0.273985	0.125	0.04
AL161626.1	0.0400891	1	0.310065	0.2	0.087
MEP1A	0.0402158	1	0.352347	0.45	0.272
ZZEF1	0.0407949	1	0.262219	0.35	0.191
LRP1	0.0409779	1	0.365852	0.225	0.104
CRYZ	0.0413534	1	0.423	0.15	0.058
DRG2	0.0419659	1	0.301708	0.125	0.04
UBE2A	0.0419778	1	0.338265	0.15	0.058
MARK3	0.0428216	1	0.347056	0.275	0.145
CWF19L2	0.0432505	1	0.380542	0.15	0.058
EXOC3	0.0432668	1	0.383214	0.2	0.087
RRBP1	0.0442895	1	-0.593651	0.45	0.578
GPBP1	0.0444925	1	0.522385	0.225	0.11
HSD17B4	0.0452055	1	0.329233	0.25	0.121
CANT1	0.0452388	1	-0.648979	0.2	0.347
BRD1	0.0455014	1	0.379087	0.2	0.087
ARHGDIA	0.0455778	1	0.317961	0.275	0.145
CDKN1A	0.0460651	1	0.287742	0.6	0.387
ARL5A	0.0460967	1	0.266169	0.225	0.104
MAP3K13	0.0461571	1	0.261152	0.275	0.139
DDX52	0.0465757	1	0.306797	0.15	0.058
AGPAT3	0.046748	1	0.260885	0.2	0.092
CYP3A5	0.0471564	1	0.354612	0.525	0.37
DDX27	0.047191	1	0.261192	0.275	0.133
FZD5	0.047266	1	0.308243	0.15	0.058
OVOL1	0.047266	1	0.250383	0.15	0.058
TTC39A	0.0473237	1	-0.602878	0.025	0.133
ETFA	0.0478942	1	0.266761	0.3	0.162
POLDIP2	0.0479055	1	0.426708	0.2	0.092
GATM	0.0489555	1	0.476183	0.3	0.156
CA2	0.0491795	1	0.290619	0.35	0.197
ARFGAP3	0.0492916	1	0.498429	0.175	0.075
GNA11	0.0499386	1	0.460668	0.4	0.26
LGALS9	0.0499454	1	-0.455405	0.1	0.237
AFG3L2	0.0499913	1	0.346551	0.275	0.145
CYLD	0.0501135	1	0.344274	0.15	0.058
CCNL1	0.0503822	1	0.271989	0.425	0.26
RPL3	0.0505741	1	-0.63348	0.425	0.543
PCSK5	0.0506483	1	0.342133	0.325	0.185
TMEM139	0.0508475	1	0.31933	0.15	0.058
SYNE2	0.0509653	1	0.313823	0.35	0.202
EMC4	0.0516068	1	0.413841	0.225	0.11
AP3S1	0.0534166	1	0.279197	0.2	0.092
CSNK2A1	0.0534166	1	0.271019	0.2	0.092
ARAP2	0.0538939	1	0.476849	0.2	0.098
MPND	0.0540191	1	0.264394	0.175	0.075
ZMAT2	0.0540191	1	0.250132	0.175	0.075
PSMB6	0.0540471	1	-0.605979	0.1	0.225
BFAR	0.0540604	1	0.440315	0.2	0.092
TJP3	0.0542877	1	0.336458	0.325	0.185
NT5C3A	0.0547106	1	0.269999	0.2	0.092
BIRC2	0.0547845	1	0.624487	0.175	0.081
TAF7	0.0548815	1	0.259185	0.3	0.162
SMEK2	0.0550331	1	0.279993	0.275	0.145
PI4KA	0.0550996	1	-0.603129	0.025	0.127
GALNT1	0.0559268	1	0.40779	0.3	0.173
IP6K2	0.0559268	1	-0.680497	0.1	0.22
CHP1	0.0559459	1	0.299504	0.3	0.162
MIEN1	0.0561329	1	0.321345	0.25	0.133
CHD1	0.0567007	1	0.277231	0.2	0.092
POLR2H	0.0570688	1	0.300075	0.25	0.127
CAMLG	0.0570707	1	0.300528	0.225	0.11
CBX4	0.0573762	1	0.310427	0.125	0.046
NDUFA1	0.0574923	1	0.288031	0.625	0.41
CCT7	0.0575656	1	-0.569797	0.075	0.191
MOGAT3	0.0576228	1	0.280217	0.175	0.075
KIAA1324	0.0581143	1	-0.681127	0.175	0.301
RPL34	0.0581397	1	-0.638876	0.55	0.601
NARG2	0.0582817	1	0.317002	0.125	0.046
SCAP	0.0582817	1	0.306039	0.125	0.046
LENG8	0.058367	1	0.273634	0.175	0.075
LRRC1	0.0591991	1	0.25291	0.125	0.046
CDS1	0.0601134	1	0.310204	0.275	0.15
KDM4A	0.0601511	1	0.268705	0.2	0.092
MDH2	0.0602905	1	0.299709	0.325	0.185
AKAP17A	0.0605512	1	0.430551	0.2	0.098
NXPE2	0.0610697	1	0.251869	0.125	0.046
GLB1	0.0616591	1	0.318617	0.15	0.064
ERGIC3	0.0618981	1	0.275248	0.275	0.15
DDX60	0.0619439	1	0.298337	0.325	0.185
FNBP1L	0.0619613	1	0.396106	0.2	0.098
GFER	0.062507	1	0.327663	0.15	0.064
RPL31	0.0626401	1	-0.45104	0.65	0.717
NUDT16	0.0633515	1	0.377257	0.225	0.11
HNRNPR	0.0639671	1	0.396135	0.25	0.127
DDX46	0.0642935	1	0.504275	0.3	0.173
IDH1	0.0645196	1	0.384353	0.2	0.092
FGD5-AS1	0.0650367	1	0.278652	0.325	0.191
SLC20A2	0.0651089	1	0.326405	0.15	0.064
SECTM1	0.0654834	1	0.342278	0.3	0.173
MEIS2	0.0656057	1	0.425514	0.2	0.098
MTRNR2L12	0.0657912	1	0.299331	0.65	0.434
RANGAP1	0.0659958	1	0.313432	0.15	0.064
GATA4	0.0659958	1	0.292171	0.15	0.064
GLRX5	0.0665205	1	0.290021	0.225	0.11
MRPS35	0.0667802	1	0.292383	0.25	0.133
EXOC1	0.0668927	1	0.331916	0.15	0.064
COPA	0.0669768	1	0.39902	0.325	0.197
ABHD2	0.0671032	1	0.320008	0.45	0.277
EBAG9	0.0672828	1	-0.44999	0.025	0.121
AP006216.12	0.0680063	1	0.315258	0.125	0.046
GALE	0.0682294	1	0.262106	0.425	0.272
TRIM26	0.068647	1	0.346259	0.2	0.098
ANXA10	0.0687164	1	0.46171	0.15	0.064
CCND3	0.0687164	1	0.258396	0.15	0.064
NFE2L1	0.0687423	1	0.456365	0.35	0.214
KARS	0.0689035	1	0.455277	0.225	0.121
VNN1	0.0693923	1	0.28932	0.375	0.225
RPL37	0.0696861	1	-0.650893	0.4	0.468
NFE2L2	0.069812	1	0.30616	0.275	0.15
CNTROB	0.0715286	1	0.313348	0.15	0.064
HNRNPA2B1	0.0722152	1	0.31103	0.675	0.509
CSNK1G2	0.0726105	1	0.299912	0.2	0.098
FRZB	0.0728955	1	-0.43244	0.125	0.266
PLSCR1	0.0734253	1	0.365123	0.2	0.098
RSL1D1	0.0736433	1	0.488449	0.25	0.145
TAOK3	0.0736676	1	0.394418	0.3	0.173
TLE4	0.0766448	1	-0.381506	0.025	0.121
PGK1	0.0792734	1	0.321475	0.275	0.15
RPL11	0.0812485	1	-0.445985	0.725	0.699
ORMDL3	0.0813041	1	0.292277	0.275	0.162
CEP57	0.0821729	1	0.268288	0.25	0.133
RPL21	0.0827282	1	-0.883746	0.125	0.231
BLCAP	0.0845414	1	0.314576	0.225	0.121
APLP2	0.0848622	1	0.32874	0.65	0.457
EGFR	0.0854825	1	0.428452	0.125	0.052
ECH1	0.0857982	1	0.296325	0.325	0.202
KRT18	0.087242	1	-0.529063	0.675	0.671
GBF1	0.0879205	1	0.317078	0.125	0.052
SLC12A2	0.0880087	1	-0.737624	0.15	0.26
ABCC2	0.0891604	1	0.282498	0.125	0.052
ZDHHC3	0.0893449	1	0.303272	0.275	0.15
ARPC1A	0.0895867	1	-0.325471	0.05	0.156
FUT8	0.0898775	1	-0.427755	0.025	0.11
RBM39	0.0920063	1	-0.537016	0.275	0.41
WNK1	0.0920639	1	0.362247	0.2	0.104
SH2D4A	0.0921314	1	0.313724	0.175	0.087
MKNK2	0.0926258	1	-0.63766	0.075	0.173
ARRDC3	0.0929646	1	0.309895	0.125	0.052
CD59	0.0931816	1	0.372308	0.15	0.069
FEM1C	0.0931816	1	0.324602	0.15	0.069
RTN3	0.0953262	1	0.282659	0.2	0.098
HIP1R	0.0955724	1	0.406043	0.125	0.052
ACSS1	0.0955724	1	0.314464	0.125	0.052
MID1IP1	0.0955724	1	0.279609	0.125	0.052
HSD17B10	0.0964542	1	-0.366781	0.025	0.11
COX6B1	0.0965179	1	0.379972	0.55	0.416
SLC30A1	0.0982385	1	0.376417	0.125	0.052
SRP14	0.0986951	1	0.250942	0.4	0.249
RNA28S5	0.0996044	1	-0.454608	1	0.994
RBM22	0.100292	1	0.340926	0.15	0.069
YME1L1	0.103118	1	-0.563181	0.15	0.26
COX5A	0.103792	1	0.251067	0.4	0.266
RPS15A	0.104412	1	-0.473336	0.275	0.387
SLC25A20	0.104455	1	-0.3471	0.025	0.104
CYB561	0.104455	1	-0.518097	0.025	0.104
C10orf54	0.104608	1	-0.294063	0.025	0.11
PMVK	0.104655	1	0.41316	0.2	0.11
IMP3	0.105334	1	-0.514113	0.05	0.139
LRRC26	0.105521	1	0.282281	0.275	0.162
C4orf3	0.107608	1	0.365999	0.325	0.202
PTCD3	0.107659	1	0.255776	0.175	0.087
KHSRP	0.108196	1	-0.421239	0.025	0.104
PKIB	0.111389	1	0.384841	0.225	0.127
C11orf54	0.112436	1	0.322408	0.225	0.127
YIPF3	0.113355	1	0.251652	0.2	0.11
PQBP1	0.1136	1	-0.612839	0.075	0.168
MYO6	0.113762	1	0.476623	0.3	0.191
STAT6	0.116129	1	0.465833	0.3	0.185
GPRIN2	0.118889	1	-0.346116	0.05	0.139
SETD3	0.11892	1	-0.643606	0.075	0.168
SHFM1	0.119026	1	0.281735	0.25	0.15
SLC30A7	0.119372	1	0.358024	0.15	0.075
LGALS3BP	0.120667	1	0.319061	0.375	0.266
CD68	0.122205	1	0.283287	0.225	0.133
KCNK6	0.12221	1	-0.531931	0.075	0.162
BHLHE40	0.129238	1	0.327159	0.15	0.075
HES6	0.12944	1	-0.502747	0.1	0.197
ANAPC11	0.12944	1	-0.511957	0.1	0.197
SRSF11	0.131466	1	-0.621176	0.25	0.347
RPS15	0.135057	1	-0.505867	0.45	0.491
RPL6	0.136241	1	-0.601191	0.175	0.272
TUBA4A	0.136293	1	0.387093	0.25	0.156
RBM26	0.136509	1	0.255293	0.125	0.058
LAPTM4A	0.137317	1	0.303576	0.2	0.116
DOPEY1	0.137597	1	0.294324	0.175	0.092
FBXO11	0.139901	1	0.329577	0.2	0.116
TRPM4	0.141352	1	-0.644457	0.075	0.156
COPS2	0.14284	1	0.256451	0.15	0.075
TACC1	0.142901	1	-0.570934	0.15	0.237
CUL5	0.1434	1	0.258816	0.125	0.058
CDC42BPB	0.14438	1	0.2629	0.175	0.098
COPS5	0.146523	1	0.272934	0.2	0.116
CNIH4	0.147611	1	0.355306	0.15	0.075
GOLGB1	0.149527	1	-0.391837	0.475	0.555
STAT3	0.150781	1	-0.576004	0.1	0.185
CENPB	0.151666	1	-0.289281	0.05	0.133
EEF1A1	0.154968	1	-0.510286	0.375	0.445
PRR15L	0.155644	1	0.488018	0.275	0.179
TLK1	0.157134	1	0.333815	0.15	0.081
CCAR1	0.157913	1	-0.443972	0.1	0.191
IYD	0.158296	1	0.302907	0.175	0.092
EEF1B2	0.158888	1	-0.655991	0.25	0.329
HNRNPU	0.15914	1	-0.464773	0.225	0.312
GNPTG	0.159637	1	0.342481	0.2	0.121
MXD4	0.15975	1	0.264397	0.275	0.168
MBD3	0.160134	1	0.263112	0.125	0.064
CDC42EP4	0.16046	1	0.310476	0.15	0.081
KLF4	0.164316	1	-0.624991	0.375	0.445
XPNPEP1	0.165669	1	0.351105	0.25	0.156
MTFR1L	0.165767	1	0.388858	0.125	0.064
CLUH	0.165767	1	0.296184	0.125	0.064
BCAS1	0.166185	1	-0.291598	0.65	0.659
MX2	0.167044	1	-0.55483	0.05	0.121
TSPAN3	0.167243	1	0.316307	0.575	0.468
CLCN3	0.168313	1	0.257108	0.2	0.121
TNRC6B	0.169653	1	0.5282	0.25	0.156
GSN	0.169661	1	-0.255621	0.525	0.595
TCEA3	0.169714	1	-0.488328	0.2	0.277
RPS27	0.169714	1	-0.573573	0.2	0.277
MYL12B	0.171263	1	0.308455	0.55	0.376
TYMP	0.17175	1	0.288769	0.275	0.179
IFI44L	0.173466	1	-0.408658	0.05	0.127
RAB8B	0.175485	1	0.479515	0.125	0.064
RPL32	0.17629	1	-0.630472	0.475	0.497
AUP1	0.176307	1	-0.450081	0.15	0.243
SART1	0.177478	1	0.295667	0.125	0.064
ATP2C1	0.177478	1	0.285936	0.125	0.064
MARS	0.178433	1	-0.323613	0.05	0.127
CAND1	0.180427	1	0.339074	0.2	0.121
SMIM12	0.181516	1	0.295963	0.125	0.064
GLTSCR2	0.181903	1	-0.393502	0.45	0.486
UXT	0.182057	1	-0.40851	0.1	0.179
CRLS1	0.182574	1	-0.319302	0.15	0.075
CCNY	0.18356	1	0.30331	0.125	0.064
TMED9	0.186863	1	-0.603844	0.175	0.26
CCL5	0.190059	1	-0.621979	0.1	0.173
HERPUD1	0.1946	1	-0.55946	0.175	0.254
VRK3	0.195639	1	-0.409874	0.075	0.15
MECOM	0.196184	1	0.321416	0.125	0.064
PLD1	0.196184	1	0.277099	0.125	0.064
SMIM20	0.19638	1	-0.326811	0.05	0.121
ERGIC1	0.197564	1	-0.278211	0.1	0.185
HID1	0.200352	1	-0.291705	0.125	0.214
CCT5	0.20263	1	0.367337	0.175	0.11
IFI27	0.207407	1	-0.360245	0.825	0.769
MPST	0.20794	1	-0.370335	0.375	0.434
SGSM3	0.20847	1	-0.521119	0.125	0.197
SRSF5	0.210532	1	-0.379551	0.35	0.451
ABCD3	0.210586	1	0.32009	0.15	0.087
PCM1	0.212116	1	0.28519	0.275	0.179
ISCU	0.214122	1	-0.36074	0.05	0.116
RPSA	0.215196	1	-0.649729	0.175	0.243
SLU7	0.217988	1	-0.505375	0.1	0.168
HNRNPA0	0.222758	1	-0.359968	0.075	0.145
SMIM22	0.223929	1	-0.48817	0.4	0.434
SPG11	0.224964	1	0.268626	0.15	0.087
HRASLS2	0.226083	1	0.336138	0.2	0.121
EMP2	0.227157	1	-0.388552	0.1	0.173
MADD	0.231336	1	-0.41689	0.05	0.11
ANKRD17	0.232935	1	-0.396018	0.125	0.202
AARS	0.233991	1	-0.28623	0.075	0.145
FUT3	0.234526	1	0.346904	0.3	0.208
BACE2	0.234576	1	-0.352067	0.125	0.202
PTMA	0.236928	1	-0.541588	0.5	0.526
ARAF	0.239932	1	0.272032	0.125	0.069
MAPK3	0.241754	1	-0.460407	0.25	0.312
FAM50A	0.242239	1	-0.368902	0.05	0.11
TDRD7	0.242239	1	-0.441983	0.05	0.11
RABAC1	0.24311	1	-0.409232	0.2	0.277
DICER1	0.243147	1	-0.473733	0.075	0.139
MPPE1	0.244462	1	-0.265366	0.05	0.11
SLC22A23	0.245715	1	-0.50969	0.15	0.22
GRK5	0.251218	1	-0.277744	0.05	0.11
XAF1	0.25233	1	-0.427111	0.3	0.37
LRPPRC	0.252652	1	0.306486	0.175	0.11
RPLP1	0.253001	1	-0.337677	0.6	0.613
FAM53B	0.253499	1	-0.264739	0.05	0.11
GORASP2	0.254647	1	-0.452253	0.05	0.104
TMEM106C	0.255284	1	-0.309643	0.075	0.139
ZG16B	0.255555	1	-0.326568	0.1	0.168
ATP2C2	0.256475	1	-0.535831	0.15	0.214
FNDC3A	0.256652	1	0.519564	0.25	0.173
ZNF609	0.258406	1	0.276176	0.2	0.133
SYTL2	0.258648	1	-0.558	0.525	0.543
NOP10	0.259369	1	-0.456109	0.05	0.104
DDOST	0.261753	1	-0.298306	0.05	0.104
PPP1R1B	0.261753	1	-0.406347	0.05	0.104
RPL7	0.262846	1	-0.511097	0.1	0.162
EBP	0.265324	1	-0.383086	0.075	0.133
CTBP1	0.265324	1	-0.517523	0.075	0.133
SRPR	0.271438	1	-0.341084	0.05	0.104
IFI35	0.271542	1	-0.432047	0.125	0.185
ASCC3	0.271822	1	0.290359	0.175	0.11
USP16	0.274012	1	0.267684	0.175	0.11
UAP1	0.276436	1	-0.268774	0.075	0.139
RPS6	0.280065	1	-0.265636	0.825	0.798
IFITM3	0.281783	1	-0.349294	0.15	0.22
TRIM25	0.282612	1	-0.498583	0.1	0.156
MAGED1	0.28287	1	-0.358925	0.1	0.162
ARHGEF16	0.284873	1	-0.629488	0.15	0.202
ETF1	0.287405	1	-0.321573	0.075	0.133
PLEK2	0.290786	1	-0.367217	0.125	0.185
PLEKHA6	0.291771	1	-0.574233	0.075	0.127
PRKCA	0.291934	1	-0.254965	0.075	0.139
ZG16	0.292191	1	-0.649267	0.775	0.74
ATF4	0.292678	1	-0.382065	0.45	0.486
DNAJC22	0.294264	1	-0.324475	0.075	0.133
RPL19	0.299049	1	-0.2886	0.775	0.699
PSMB9	0.299998	1	-0.629966	0.25	0.295
DPM3	0.303923	1	-0.36814	0.1	0.156
PCLO	0.307096	1	0.28545	0.15	0.092
ATP5F1	0.310672	1	-0.540264	0.125	0.179
MAPK6	0.314354	1	0.327117	0.125	0.075
KIF1B	0.314354	1	0.250226	0.125	0.075
SMARCA4	0.314978	1	-0.557398	0.1	0.15
AMFR	0.3172	1	0.301458	0.125	0.075
GADD45GIP1	0.31907	1	-0.525191	0.125	0.179
C11orf31	0.320647	1	-0.359547	0.075	0.127
TALDO1	0.32146	1	-0.343138	0.1	0.162
CLASRP	0.322944	1	0.256497	0.125	0.075
PCSK7	0.324881	1	-0.27175	0.225	0.145
NF1	0.326997	1	0.327315	0.15	0.098
DNAJC10	0.329607	1	-0.42497	0.175	0.225
USP22	0.330926	1	-0.452761	0.075	0.121
USP33	0.338326	1	-0.349623	0.075	0.127
COPG1	0.338429	1	-0.47356	0.125	0.173
STT3B	0.340187	1	-0.296686	0.1	0.156
DHX32	0.341346	1	-0.329732	0.075	0.121
TMEM184A	0.343495	1	-0.402466	0.275	0.324
MAP7D1	0.343579	1	-0.280477	0.125	0.075
RNASE1	0.344001	1	-0.260382	0.6	0.63
AP3D1	0.344897	1	-0.36785	0.275	0.179
SYP	0.35268	1	-0.436522	0.25	0.295
TAF1D	0.354474	1	-0.373306	0.1	0.156
HLA-E	0.354677	1	-0.263102	0.825	0.775
ANKRD12	0.355423	1	-0.39322	0.325	0.358
EPS8L1	0.355463	1	-0.303208	0.15	0.208
RBM23	0.362808	1	0.36044	0.15	0.104
MLXIP	0.36555	1	-0.377477	0.075	0.121
NRDE2	0.36603	1	0.464256	0.125	0.081
RPS21	0.367654	1	-0.313757	0.6	0.59
PHF3	0.369349	1	-0.35391	0.2	0.249
ERLEC1	0.370424	1	-0.356038	0.15	0.202
FER1L6	0.370594	1	-0.44947	0.15	0.208
HM13	0.373158	1	-0.437934	0.1	0.145
DLL1	0.374413	1	-0.292421	0.125	0.185
ATAD2B	0.374483	1	-0.273413	0.125	0.075
RPS11	0.378574	1	-0.301224	0.8	0.723
ISG15	0.378732	1	-0.612735	0.35	0.416
TKT	0.380748	1	-0.564303	0.15	0.185
PCDH1	0.381494	1	0.254943	0.125	0.081
DOPEY2	0.381577	1	-0.394646	0.15	0.202
SEC62	0.381939	1	-0.278167	0.3	0.335
VMP1	0.384321	1	-0.260436	0.45	0.312
EIF4B	0.3854	1	-0.257651	0.25	0.162
UBR4	0.386175	1	-0.419852	0.075	0.116
HSPD1	0.391756	1	-0.608818	0.2	0.243
BRD8	0.393666	1	-0.256482	0.075	0.121
EEF1D	0.395481	1	-0.338039	0.425	0.439
TMEM61	0.397866	1	-0.299133	0.075	0.116
FAM192A	0.399328	1	-0.439327	0.1	0.145
MAT2B	0.400353	1	0.379575	0.125	0.087
BAG1	0.400664	1	-0.353964	0.175	0.225
MIA3	0.400985	1	-0.282695	0.3	0.341
USP47	0.402513	1	0.486318	0.2	0.15
ATP2A3	0.404508	1	-0.504983	0.15	0.191
RNPEPL1	0.40941	1	-0.328828	0.125	0.173
CREB3L1	0.411839	1	-0.263795	0.175	0.225
AGR2	0.413659	1	-0.504688	0.65	0.566
NANS	0.417896	1	-0.278534	0.2	0.254
GUK1	0.419188	1	-0.348276	0.425	0.468
MAST2	0.419501	1	-0.290104	0.125	0.173
TXNL4A	0.419573	1	-0.377645	0.1	0.139
ACOT7	0.419816	1	-0.340553	0.175	0.214
NDUFB9	0.42007	1	-0.355868	0.2	0.254
RPS27A	0.422521	1	-0.267732	0.4	0.277
RPS24	0.425762	1	-0.429744	0.525	0.514
SIGIRR	0.428	1	-0.466776	0.1	0.139
EIF2S1	0.429772	1	-0.345716	0.075	0.11
MBNL1	0.432608	1	0.364667	0.125	0.087
C1orf122	0.43491	1	-0.255627	0.125	0.173
RUFY1	0.437	1	-0.333043	0.125	0.081
ANKRD36C	0.437308	1	-0.44499	0.075	0.116
SF3B5	0.439388	1	-0.269136	0.1	0.139
KIAA0368	0.440433	1	-0.262797	0.075	0.116
HSP90AB1	0.442327	1	-0.305881	0.45	0.48
DYNLL2	0.444416	1	-0.251767	0.325	0.225
MAGED2	0.445146	1	-0.276942	0.1	0.139
KDM3A	0.445267	1	-0.259318	0.175	0.116
IGJ	0.448042	1	-1.04089	0.1	0.139
SPDEF	0.448449	1	-0.398203	0.225	0.26
TMEM214	0.448904	1	-0.372495	0.075	0.11
FAM3D	0.449182	1	-0.316477	0.4	0.405
UQCRC1	0.449317	1	-0.411715	0.375	0.382
TECPR1	0.451995	1	-0.3071	0.1	0.145
DDX56	0.452139	1	-0.54102	0.075	0.11
RPL35	0.452385	1	-0.384426	0.6	0.584
OTOP3	0.456055	1	0.435516	0.125	0.087
C1orf63	0.458085	1	-0.400784	0.325	0.353
HMGCL	0.458648	1	-0.354725	0.075	0.11
UFM1	0.459729	1	-0.291774	0.175	0.121
SPTLC2	0.46266	1	-0.303485	0.075	0.116
TMSB10	0.464032	1	-0.354528	0.65	0.601
OSTC	0.46851	1	-0.329802	0.075	0.11
TTC17	0.469699	1	-0.350773	0.15	0.185
ADI1	0.471086	1	-0.291938	0.15	0.197
CCNDBP1	0.471823	1	-0.272882	0.075	0.11
SMARCD2	0.471823	1	-0.299393	0.075	0.11
PTBP3	0.472324	1	-0.437647	0.15	0.185
IFNAR1	0.475149	1	-0.296454	0.075	0.11
HERC1	0.475149	1	-0.342756	0.075	0.11
IQGAP1	0.477598	1	-0.299326	0.175	0.214
C14orf159	0.478488	1	-0.319587	0.075	0.11
HSBP1	0.479235	1	-0.413307	0.125	0.156
SEC11C	0.479582	1	-0.275442	0.15	0.191
MLEC	0.480278	1	-0.266594	0.225	0.26
STARD10	0.481353	1	-0.294875	0.45	0.457
ST14	0.482501	1	-0.361973	0.35	0.37
PTPN11	0.485204	1	-0.294501	0.075	0.11
PPP2R5D	0.485535	1	-0.261445	0.15	0.104
ATP5G2	0.487634	1	-0.302513	0.175	0.214
ATG12	0.488581	1	-0.265237	0.075	0.11
IFI44	0.488581	1	-0.266885	0.075	0.11
RPS2	0.491157	1	-0.458618	0.55	0.526
MALAT1	0.492688	1	-0.269526	1	0.977
DAZAP1	0.494842	1	-0.347113	0.125	0.162
EPC1	0.494996	1	-0.31474	0.075	0.104
JHDM1D	0.49546	1	-0.267368	0.15	0.191
TMEM141	0.497065	1	-0.377144	0.15	0.179
HSPA5	0.497443	1	-0.362206	0.575	0.405
SHISA5	0.498481	1	-0.400461	0.075	0.104
MICAL1	0.500602	1	-0.361439	0.35	0.364
RNASEH2C	0.500951	1	-0.490075	0.125	0.15
S100P	0.507071	1	-0.359754	0.375	0.277
SUB1	0.507119	1	-0.406574	0.1	0.127
SAMHD1	0.507732	1	-0.29521	0.1	0.133
PPIL4	0.509015	1	-0.437836	0.075	0.104
GNAI3	0.512552	1	-0.276354	0.075	0.104
RPS29	0.5139	1	-0.458448	0.45	0.462
ITSN2	0.514063	1	-0.339405	0.1	0.133
TUBGCP2	0.516102	1	-0.426561	0.075	0.104
HEPACAM2	0.516221	1	-0.386974	0.2	0.225
ZDHHC5	0.519665	1	-0.254272	0.075	0.104
GRTP1	0.519665	1	-0.320748	0.075	0.104
ARID4B	0.520427	1	0.328979	0.25	0.208
GPRC5C	0.52324	1	-0.287252	0.075	0.104
ASRGL1	0.52324	1	-0.323883	0.075	0.104
OS9	0.524444	1	-0.314405	0.3	0.324
SF3B2	0.525387	1	-0.510025	0.275	0.289
GDE1	0.526848	1	-0.295311	0.1	0.133
GARS	0.530069	1	-0.257298	0.1	0.133
BBX	0.530428	1	0.302632	0.125	0.092
SLIRP	0.530934	1	-0.447679	0.125	0.15
CLSTN1	0.532031	1	-0.333874	0.175	0.202
RPL23A	0.532914	1	-0.268084	0.3	0.214
NIPAL2	0.53404	1	-0.338517	0.075	0.104
PIK3R1	0.534862	1	-0.413057	0.15	0.185
SYNCRIP	0.534914	1	-0.375571	0.125	0.156
LDLR	0.538525	1	-0.326455	0.225	0.254
ARHGAP12	0.540109	1	-0.349109	0.15	0.173
DNAJC4	0.541051	1	-0.325708	0.175	0.127
IFIT1	0.544953	1	-0.329625	0.075	0.104
RPL36A	0.546339	1	-0.568404	0.1	0.127
PPP3CA	0.548614	1	-0.418133	0.075	0.104
H1FX	0.556195	1	-0.261691	0.1	0.133
C19orf10	0.557549	1	-0.460932	0.15	0.173
NEDD4L	0.55905	1	-0.251575	0.15	0.179
CDC37	0.55905	1	-0.322467	0.15	0.179
YBX1	0.560872	1	-0.471572	0.275	0.289
NDUFB7	0.56209	1	-0.506627	0.325	0.318
MLPH	0.569479	1	-0.32945	0.35	0.353
ZC3H12A	0.569489	1	-0.270111	0.1	0.133
TFF1	0.570432	1	-0.625776	0.475	0.358
ARFGEF1	0.571687	1	0.360668	0.175	0.145
ZRANB2	0.573295	1	-0.253088	0.1	0.127
APOL3	0.574582	1	-0.296167	0.075	0.104
SMC4	0.578339	1	-0.346563	0.075	0.104
TAP1	0.586942	1	-0.30173	0.2	0.225
SLC38A1	0.587542	1	-0.417029	0.1	0.121
SERBP1	0.589296	1	-0.374114	0.2	0.22
TRAM1	0.591389	1	-0.286167	0.15	0.179
EIF5B	0.592986	1	-0.586083	0.25	0.254
RPL5	0.596131	1	-0.362119	0.5	0.474
RNF149	0.598109	1	-0.301003	0.1	0.121
RPL9	0.604875	1	-0.340324	0.25	0.277
RPL26	0.612419	1	-0.422803	0.275	0.289
RPL10A	0.612781	1	-0.341734	0.375	0.364
SSR3	0.613485	1	-0.570625	0.15	0.168
PRAP1	0.614139	1	-0.384804	0.3	0.231
CEBPZ	0.61431	1	0.342957	0.125	0.098
SLC37A1	0.614517	1	-0.268713	0.15	0.173
PKP3	0.617585	1	-0.263625	0.15	0.173
TSPAN15	0.617585	1	-0.291069	0.15	0.173
RAB13	0.623093	1	-0.295543	0.1	0.121
PSMD13	0.623093	1	-0.38392	0.1	0.121
C6orf48	0.626699	1	-0.269515	0.1	0.121
IER5	0.63445	1	-0.369188	0.225	0.243
PALLD	0.641211	1	-0.315088	0.1	0.121
PPP1R12A	0.641242	1	-0.316405	0.3	0.225
RPS3A	0.641321	1	-0.592681	0.175	0.191
TET2	0.642943	1	-0.363568	0.125	0.145
GAK	0.644536	1	-0.322648	0.225	0.162
MTRNR2L10	0.645881	1	-0.310021	0.125	0.15
RPL36	0.647705	1	-0.252075	0.5	0.382
PRRC1	0.648519	1	-0.269931	0.1	0.121
NUCB2	0.648673	1	-0.411379	0.225	0.231
TOP1	0.65152	1	-0.40956	0.325	0.329
DEFA5	0.654328	1	-2.29497	0.15	0.168
DDX39A	0.655777	1	-0.283839	0.125	0.092
RPS18	0.65985	1	-0.273067	0.8	0.676
TM9SF2	0.660692	1	-0.351393	0.175	0.185
SSRP1	0.66127	1	-0.404013	0.1	0.116
PFKL	0.66327	1	-0.298256	0.275	0.208
YWHAE	0.663392	1	-0.252264	0.4	0.301
SEC16A	0.663909	1	-0.304259	0.15	0.168
RALBP1	0.663909	1	-0.506707	0.15	0.168
GMDS	0.664559	1	-0.390702	0.375	0.353
VILL	0.664938	1	-0.278297	0.275	0.277
COX20	0.665032	1	-0.310184	0.1	0.116
SMARCC1	0.667903	1	0.267214	0.2	0.168
BTBD6	0.669828	1	-0.334179	0.2	0.15
PFDN5	0.67284	1	-0.289582	0.425	0.41
ANAPC5	0.680474	1	-0.304222	0.125	0.145
HIGD2A	0.681317	1	-0.268603	0.125	0.139
CCL25	0.681419	1	-0.251078	0.275	0.214
AFTPH	0.682889	1	-0.476281	0.15	0.162
ERN2	0.683928	1	-0.475564	0.35	0.335
REST	0.683972	1	-0.384024	0.1	0.116
ZKSCAN1	0.687136	1	-0.350977	0.275	0.214
U2SURP	0.689891	1	-0.312576	0.175	0.191
SLC30A9	0.691853	1	-0.313169	0.125	0.139
CRNKL1	0.695983	1	-0.269358	0.125	0.098
BTN3A2	0.696044	1	-0.37343	0.15	0.162
IFI6	0.697221	1	-0.323152	0.25	0.272
ABCA4	0.698911	1	-0.40506	0.125	0.139
NDUFA13	0.699417	1	-0.444294	0.225	0.231
PDE4DIP	0.70245	1	-0.343882	0.125	0.139
CEP350	0.705294	1	-0.276636	0.275	0.289
XIST	0.706086	1	-0.34951	0.625	0.607
PBDC1	0.706964	1	-0.283913	0.1	0.116
LSR	0.709898	1	-0.277636	0.3	0.231
SRA1	0.710823	1	-0.254833	0.1	0.116
SREK1	0.711563	1	-0.293248	0.225	0.179
SEMA3B	0.71396	1	-0.321969	0.325	0.306
OFD1	0.715297	1	-0.34097	0.175	0.133
RAB26	0.715414	1	0.342089	0.125	0.104
PIM3	0.718562	1	-0.258995	0.1	0.116
ZFC3H1	0.719298	1	-0.374529	0.15	0.156
ETS2	0.72061	1	-0.38498	0.275	0.272
SEC61G	0.730226	1	-0.291433	0.1	0.116
NPDC1	0.730236	1	-0.276941	0.35	0.341
UBE2H	0.733241	1	-0.330651	0.1	0.11
SLC38A2	0.738181	1	-0.513992	0.125	0.139
SMC3	0.741787	1	-0.293721	0.125	0.139
NDUFS7	0.742311	1	-0.323847	0.325	0.254
GTF2F1	0.743099	1	-0.34176	0.15	0.156
SRP9	0.745207	1	-0.311764	0.1	0.11
CHTOP	0.749015	1	-0.270494	0.125	0.139
MT-ATP6	0.750199	1	-0.34024	0.825	0.815
FAM120AOS	0.752638	1	-0.251434	0.125	0.139
SPPL2B	0.755168	1	-0.382254	0.2	0.208
UQCRH	0.756505	1	-0.443848	0.45	0.399
MRPL41	0.757408	1	-0.261609	0.225	0.231
DHX16	0.757681	1	-0.26464	0.1	0.116
SLC39A11	0.758207	1	-0.276416	0.125	0.133
SH3D19	0.758528	1	-0.530818	0.2	0.162
BRWD1	0.760253	1	-0.486244	0.15	0.156
AZGP1	0.76039	1	-0.4313	0.175	0.179
JOSD1	0.763539	1	-0.286084	0.125	0.139
EP300	0.771205	1	-0.290566	0.175	0.145
FLNB	0.775678	1	-0.335438	0.275	0.266
RNA18S5	0.777084	1	-0.48374	0.175	0.139
MAPKAPK2	0.779438	1	-0.289426	0.125	0.104
GNL3	0.780437	1	-0.265699	0.125	0.133
PARP14	0.781617	1	-0.253703	0.25	0.202
TC2N	0.781734	1	-0.30671	0.175	0.145
GUCY2C	0.78416	1	-0.478018	0.125	0.133
IGHA1	0.785479	1	-0.686868	0.125	0.139
ARID4A	0.785526	1	-0.279599	0.1	0.11
RHOG	0.785526	1	-0.31235	0.1	0.11
FAM83E	0.789649	1	-0.381214	0.325	0.295
IGKC	0.791544	1	-1.71453	0.2	0.197
PARD3	0.791621	1	-0.276289	0.125	0.133
ARHGAP21	0.795359	1	-0.259785	0.15	0.127
COX14	0.799101	1	-0.255182	0.125	0.133
KPNB1	0.80236	1	-0.475609	0.2	0.191
SRSF9	0.802848	1	-0.276438	0.125	0.133
C12orf57	0.804557	1	-0.25891	0.2	0.208
CSNK1D	0.80619	1	-0.444044	0.25	0.237
GPI	0.80628	1	-0.318447	0.1	0.104
FTH1	0.807036	1	-0.269153	0.65	0.618
HSP90B1	0.809419	1	-0.403373	0.5	0.474
CLTA	0.813694	1	-0.251478	0.275	0.225
HYOU1	0.816956	1	-0.352103	0.125	0.127
TSTA3	0.817361	1	-0.268307	0.3	0.243
FAM120A	0.822954	1	-0.32935	0.225	0.225
SNRPB	0.824231	1	-0.473144	0.15	0.15
SCRN2	0.8292	1	-0.28652	0.15	0.127
LYZ	0.832192	1	-0.277638	0.25	0.249
PARK7	0.832425	1	-0.470509	0.25	0.208
TMPRSS4	0.83251	1	-0.418892	0.2	0.162
DPYSL2	0.832981	1	-0.264741	0.125	0.133
PHPT1	0.836222	1	-0.415794	0.275	0.249
RPS7	0.838602	1	-0.573745	0.225	0.214
CSNK1A1	0.838984	1	-0.252317	0.2	0.208
CHD7	0.839985	1	-0.280225	0.125	0.127
SLC25A6	0.841002	1	-0.298391	0.5	0.462
C17orf62	0.844045	1	-0.279637	0.1	0.104
CHD8	0.844045	1	-0.342816	0.1	0.104
MMP24-AS1	0.846143	1	-0.348521	0.175	0.168
LINC00261	0.851552	1	-0.358009	0.125	0.127
TMED3	0.856291	1	-0.304428	0.175	0.173
PRPF8	0.856719	1	-0.29079	0.1	0.104
RPL37A	0.860575	1	-0.299473	0.625	0.486
SFI1	0.861431	1	-0.292416	0.25	0.214
LRP5	0.866172	1	-0.272565	0.125	0.11
ALDH9A1	0.867024	1	-0.285934	0.125	0.127
XPO1	0.86716	1	-0.270506	0.175	0.15
KIF16B	0.868189	1	-0.317985	0.2	0.197
FUS	0.869073	1	-0.325322	0.375	0.335
ANP32B	0.870047	1	-0.288799	0.3	0.254
NLRC5	0.874779	1	-0.272646	0.125	0.127
ATP5D	0.877954	1	-0.330579	0.25	0.202
RUSC1	0.878424	1	-0.2971	0.125	0.11
USH1C	0.879434	1	-0.350321	0.35	0.324
KIAA1191	0.882454	1	-0.314305	0.15	0.127
CD46	0.882547	1	-0.341724	0.125	0.127
JAK1	0.885739	1	-0.3065	0.25	0.231
PDIA6	0.886154	1	-0.398914	0.25	0.214
OTUB1	0.886428	1	-0.258215	0.1	0.104
EIF4G2	0.888914	1	-0.347599	0.325	0.301
GOLGA5	0.890499	1	-0.314652	0.125	0.121
KAT6B	0.890706	1	-0.264065	0.125	0.11
MED15	0.890706	1	-0.278926	0.125	0.11
VASP	0.890813	1	-0.272176	0.2	0.197
EIF3A	0.892503	1	-0.263582	0.325	0.295
PAWR	0.89423	1	-0.262713	0.2	0.179
CAPZA2	0.895696	1	-0.297469	0.175	0.15
CCNT2	0.898908	1	-0.272717	0.125	0.11
RPL12	0.90292	1	-0.33628	0.6	0.509
PDXK	0.903058	1	-0.350823	0.225	0.197
SEC61A1	0.910255	1	-0.298767	0.225	0.214
COX7C	0.910538	1	-0.298242	0.6	0.526
IBTK	0.912183	1	-0.455164	0.175	0.162
FXYD3	0.913462	1	-0.280362	0.525	0.41
HSPA1A	0.915823	1	-0.372593	0.525	0.439
BAZ2A	0.916438	1	-0.28818	0.175	0.156
RPL29	0.917197	1	-0.308327	0.375	0.318
NUB1	0.918072	1	-0.335568	0.3	0.272
MORF4L1	0.919266	1	-0.347564	0.2	0.191
CBFA2T2	0.922018	1	-0.38037	0.15	0.133
BAD	0.924198	1	-0.35465	0.15	0.145
PNISR	0.925687	1	-0.393809	0.425	0.364
NDUFB3	0.927074	1	-0.314632	0.175	0.156
ACTN4	0.929274	1	-0.262369	0.45	0.382
RPL18A	0.934489	1	-0.424061	0.3	0.26
PCBD1	0.935941	1	-0.253287	0.125	0.11
GOLGA2	0.936373	1	-0.324299	0.325	0.283
SMIM5	0.938513	1	-0.45729	0.225	0.197
PDIA4	0.93959	1	-0.311481	0.225	0.208
RBBP6	0.940435	1	-0.326961	0.25	0.231
PDIA3	0.944106	1	-0.265998	0.425	0.41
NRBP1	0.946116	1	-0.365565	0.125	0.121
ARFGAP1	0.947838	1	-0.256942	0.2	0.179
CARD16	0.949339	1	-0.255146	0.15	0.139
METTL7A	0.952403	1	-0.324521	0.15	0.133
TPR	0.952512	1	-0.342948	0.3	0.272
HBB	0.953087	1	-0.662519	0.15	0.139
ANO7	0.953476	1	-0.297782	0.225	0.202
BAIAP2L1	0.955353	1	-0.325244	0.25	0.225
NOSIP	0.958078	1	-0.29588	0.125	0.121
RPL15	0.963768	1	-0.322136	0.525	0.422
TNFAIP3	0.964814	1	-0.303016	0.175	0.162
N4BP2L2	0.965359	1	-0.392946	0.35	0.301
ARL6IP1	0.966694	1	-0.271315	0.3	0.266
OASL	0.9675	1	-0.290515	0.125	0.116
KIAA0232	0.9675	1	-0.310409	0.125	0.116
NR4A1	0.968129	1	-0.305043	0.35	0.301
C19orf60	0.96833	1	-0.279065	0.175	0.162
N4BP1	0.970049	1	-0.301312	0.125	0.121
SNRPD2	0.973819	1	-0.289361	0.25	0.225
HSPH1	0.975247	1	-0.340811	0.2	0.191
GALNT7	0.97653	1	-0.405476	0.25	0.214
SETD5	0.976848	1	-0.397269	0.175	0.156
MARCKS	0.976898	1	-0.261606	0.25	0.225
ERAP1	0.979684	1	-0.277221	0.125	0.116
ZNHIT1	0.985767	1	-0.41716	0.325	0.277
MT1E	0.985922	1	-0.283317	0.175	0.162
SLC38A10	0.992298	1	-0.371443	0.25	0.225
HDHD3	0.992713	1	-0.304186	0.3	0.26
MRPL34	0.994367	1	-0.305803	0.15	0.139
REG3A	0.994632	1	-1.47932	0.375	0.335
CWC25	0.995936	1	-0.260764	0.125	0.116
A1CF	0.998514	1	-0.299205	0.275	0.249
RBM5	1	1	-0.259776	0.35	0.306
SIDT2	1	1	-0.290539	0.125	0.116
ILF3	1	1	-0.306685	0.2	0.185
HSPA1B	1	1	-0.385631	0.425	0.382
PDIA6	0.289741	1	0.410874	0.095	0.2
SEPP1	0.293576	1	0.533582	0.857	0.886
EEF1B2	0.293984	1	-0.289029	0.286	0.171
TOM1L1	0.295533	1	-0.27429	0.333	0.2
EVI5	0.298246	1	0.758378	0.048	0.143
PCLO	0.298246	1	0.510401	0.048	0.143
SKAP2	0.298246	1	0.426247	0.048	0.143
UBR3	0.298246	1	0.374436	0.048	0.143
CARD10	0.298246	1	0.318064	0.048	0.143
SNX17	0.298246	1	0.31416	0.048	0.143
CSNK1G3	0.298246	1	0.313029	0.048	0.143
TRPT1	0.298246	1	0.282634	0.048	0.143
TMEM123	0.298246	1	0.272071	0.048	0.143
NHSL1	0.298246	1	0.271331	0.048	0.143
DUSP3	0.298246	1	0.265437	0.048	0.143
NOP9	0.298246	1	0.25574	0.048	0.143
SORL1	0.298246	1	0.252144	0.048	0.143
MPP1	0.298701	1	-0.398386	0.238	0.143
MARK3	0.298701	1	-0.460833	0.238	0.143
INADL	0.298701	1	-0.498739	0.238	0.143
DSC2	0.299442	1	0.445125	0.143	0.257
TAGLN2	0.299442	1	0.380643	0.143	0.257
ZNF706	0.301968	1	0.449914	0.095	0.2
CIR1	0.301968	1	0.266827	0.095	0.2
BCAS1	0.302067	1	0.326428	0.333	0.486
MYO1C	0.302577	1	-0.264406	0.19	0.086
NDUFB1	0.302577	1	-0.385246	0.19	0.086
ARHGDIB	0.303294	1	-0.583152	0.286	0.2
AUP1	0.304709	1	-0.270105	0.143	0.057
DRG1	0.304709	1	-0.284938	0.143	0.057
MEF2A	0.304709	1	-0.285183	0.143	0.057
PSEN1	0.304709	1	-0.297573	0.143	0.057
MRPS25	0.304967	1	-0.340261	0.286	0.171
TPI1	0.307053	1	-0.348233	0.524	0.4
ATP5C1	0.308251	1	-0.680206	0.333	0.257
ITGA6	0.31056	1	0.39312	0.143	0.257
AQP3	0.31056	1	0.391836	0.143	0.257
CASP7	0.310642	1	-0.344011	0.238	0.143
PMVK	0.310642	1	-0.516367	0.238	0.143
SLC39A14	0.311215	1	0.828648	0.19	0.286
COX5A	0.311452	1	-0.370186	0.429	0.343
NDUFA4	0.311639	1	-0.399143	0.524	0.429
RBM47	0.312377	1	-0.306837	0.381	0.286
C19orf33	0.312377	1	-0.39173	0.381	0.286
MOGAT3	0.313127	1	0.282291	0.048	0.143
PPP2R1A	0.313127	1	0.272712	0.048	0.143
SYNJ2BP	0.313127	1	0.261611	0.048	0.143
CRYZ	0.313127	1	0.259599	0.048	0.143
ATXN7L3B	0.313127	1	0.252619	0.048	0.143
HLA-DRA	0.313992	1	-0.372022	0.667	0.686
FAM96A	0.314166	1	-0.488817	0.286	0.2
PHACTR2	0.314534	1	0.432627	0.095	0.2
DDX24	0.314534	1	0.344953	0.095	0.2
ZNF644	0.314534	1	0.33375	0.095	0.2
BECN1	0.314534	1	0.316912	0.095	0.2
SULT1A2	0.314534	1	0.295195	0.095	0.2
RPS15A	0.315823	1	-0.336897	0.429	0.286
SURF4	0.31622	1	-0.306756	0.286	0.171
AKR7A3	0.317366	1	-0.373369	0.619	0.571
QSOX1	0.317936	1	0.638052	0.19	0.314
PLEC	0.317936	1	0.320367	0.19	0.314
PNISR	0.31819	1	0.404654	0.238	0.343
C4orf3	0.31819	1	-0.486276	0.381	0.257
GATA6	0.321112	1	-0.273621	0.143	0.057
ZC3H15	0.321947	1	0.376802	0.143	0.257
GFER	0.322894	1	-0.453178	0.238	0.143
DST	0.323265	1	0.381797	0.429	0.571
ATP5D	0.323505	1	-0.355211	0.19	0.114
ABCD3	0.323505	1	-0.709704	0.19	0.114
FUOM	0.327436	1	-0.544741	0.333	0.2
KIAA1109	0.327438	1	0.419233	0.095	0.2
EGLN3	0.327438	1	0.375244	0.095	0.2
NPM1	0.327438	1	0.369466	0.095	0.2
SRGN	0.328571	1	0.424284	0.19	0.314
RHOB	0.328571	1	0.342861	0.19	0.314
ATP5L	0.328571	1	-0.517694	0.333	0.229
HSPA1B	0.33214	1	0.498687	0.429	0.571
TRIM56	0.333603	1	0.39252	0.143	0.257
TSC22D3	0.335456	1	-0.483717	0.238	0.143
MAT2A	0.337322	1	-0.4449	0.19	0.114
PRDX6	0.337322	1	-0.486719	0.19	0.114
CCK	0.337322	1	-0.650315	0.19	0.114
CHD1L	0.337322	1	-0.657526	0.19	0.114
CTSS	0.339433	1	0.47321	0.19	0.314
G3BP1	0.340681	1	0.320023	0.095	0.2
CSNK1A1	0.340681	1	0.307438	0.095	0.2
HSD17B4	0.340681	1	0.267528	0.095	0.2
EFNA1	0.341349	1	0.582438	0.143	0.229
PTGR1	0.341699	1	-0.261951	0.476	0.343
SDF4	0.347826	1	0.449306	0.238	0.371
TAX1BP1	0.348146	1	0.298391	0.333	0.486
PON2	0.348329	1	-0.274506	0.238	0.143
STAU1	0.348329	1	-0.297588	0.238	0.143
ORMDL3	0.348329	1	-0.392418	0.238	0.143
CSDE1	0.348981	1	-0.420472	0.571	0.514
SSX2IP	0.349377	1	0.420459	0.238	0.343
MGST3	0.350308	1	-0.540254	0.333	0.257
GNA11	0.350308	1	-0.694648	0.333	0.257
ABLIM1	0.350523	1	0.331763	0.19	0.314
UBE2R2	0.350523	1	0.276923	0.19	0.314
SNHG6	0.351513	1	-0.429033	0.19	0.114
STRA13	0.351513	1	-0.617709	0.19	0.114
AHSA1	0.351513	1	-0.632902	0.19	0.114
OSBP	0.351513	1	-0.882798	0.19	0.114
RAB11A	0.35159	1	-0.279141	0.286	0.171
DYNLT1	0.35159	1	-0.547788	0.286	0.171
YPEL5	0.353872	1	0.74474	0.143	0.229
TRIP11	0.355669	1	0.523548	0.19	0.286
ARGLU1	0.355669	1	-0.882196	0.286	0.229
S100P	0.35772	1	0.578651	0.143	0.257
DAD1	0.35772	1	0.365936	0.143	0.257
NDUFA5	0.35772	1	0.31171	0.143	0.257
DSP	0.359702	1	0.348186	0.429	0.571
ECHS1	0.360182	1	-0.36468	0.286	0.2
ETHE1	0.360182	1	-0.412763	0.286	0.2
NDUFS4	0.360182	1	-0.437012	0.286	0.2
ELF1	0.36019	1	0.361865	0.238	0.343
LMBRD1	0.361512	1	-0.281816	0.238	0.143
MARVELD3	0.361512	1	-0.319127	0.238	0.143
ADI1	0.36184	1	-0.338796	0.333	0.229
EAPP	0.366076	1	-0.367842	0.19	0.114
SUZ12	0.366076	1	-0.370037	0.19	0.114
LTBR	0.366076	1	-0.429671	0.19	0.114
MAPKAPK5	0.366076	1	-0.489406	0.19	0.114
CERS6	0.366076	1	-0.490361	0.19	0.114
RPL22	0.366076	1	-0.569367	0.19	0.114
JAK1	0.366681	1	0.552829	0.143	0.229
RPS7	0.366681	1	0.468935	0.143	0.229
C19orf77	0.368743	1	0.272106	0.857	0.829
GFPT1	0.368895	1	0.313735	0.286	0.4
MT-ND3	0.369727	1	0.251506	0.952	1
SYTL2	0.371211	1	0.257306	0.238	0.343
SNX3	0.372317	1	-0.374166	0.286	0.2
TMEM219	0.372641	1	-0.437125	0.333	0.257
BPTF	0.372641	1	-0.481917	0.333	0.257
BHLHE40	0.373715	1	0.572176	0.048	0.114
TMEM256	0.373715	1	0.562768	0.048	0.114
HLA-G	0.373715	1	0.541105	0.048	0.114
CCDC125	0.373715	1	0.460025	0.048	0.114
SSBP3	0.373715	1	0.454082	0.048	0.114
CITED2	0.373715	1	0.427123	0.048	0.114
IRS2	0.373715	1	0.415888	0.048	0.114
ZBTB44	0.373715	1	0.363698	0.048	0.114
PNPLA2	0.373715	1	0.362747	0.048	0.114
CHD7	0.373715	1	0.340653	0.048	0.114
TARDBP	0.373715	1	0.308964	0.048	0.114
RPL36	0.374653	1	-0.471439	0.381	0.286
STAP2	0.375003	1	-0.322178	0.238	0.143
HP1BP3	0.37692	1	-0.530414	0.429	0.371
IQGAP2	0.377218	1	0.289172	0.381	0.514
CCNL1	0.377394	1	-0.526747	0.381	0.314
LAP3	0.379775	1	-0.552501	0.238	0.171
ATP6V0A1	0.379775	1	-0.576995	0.238	0.171
RAB22A	0.38101	1	0.572016	0.095	0.171
SLC35G1	0.38101	1	0.566286	0.095	0.171
PSMD11	0.38101	1	0.491716	0.095	0.171
DVL1	0.38101	1	0.466017	0.095	0.171
GATAD2A	0.38101	1	0.380122	0.095	0.171
TMPRSS4	0.38101	1	-0.29973	0.19	0.114
APEX1	0.38101	1	-0.366433	0.19	0.114
EIF2S2	0.38101	1	-0.40504	0.19	0.114
ARID4A	0.38101	1	-0.505344	0.19	0.114
RPS27A	0.381071	1	0.394495	0.286	0.429
UGT2A3	0.382439	1	0.442494	0.238	0.343
RASSF7	0.382439	1	0.34093	0.238	0.343
PSAP	0.382733	1	0.250044	0.333	0.457
OTOP3	0.382907	1	0.453495	0.143	0.257
HLA-DPB1	0.382907	1	0.266327	0.143	0.257
RSRC2	0.384701	1	-0.370832	0.286	0.2
ARL6IP1	0.384701	1	-0.477203	0.286	0.2
GALE	0.385152	1	0.269839	0.19	0.314
RP11-294O2.2	0.391511	1	0.453407	0.19	0.286
EML4	0.391511	1	0.36693	0.19	0.286
CDS1	0.391511	1	0.335576	0.19	0.286
ADH6	0.392372	1	0.529844	0.048	0.114
TMEM57	0.392372	1	0.516673	0.048	0.114
MYO1E	0.392372	1	0.491396	0.048	0.114
FLVCR2	0.392372	1	0.481797	0.048	0.114
2007-03-01	0.392372	1	0.430902	0.048	0.114
ANP32E	0.392372	1	0.418772	0.048	0.114
HAX1	0.392372	1	0.418119	0.048	0.114
GCN1L1	0.392372	1	0.399188	0.048	0.114
IREB2	0.392372	1	0.389592	0.048	0.114
PAIP2	0.392372	1	0.388985	0.048	0.114
TOLLIP	0.392372	1	0.378783	0.048	0.114
TRAF3IP1	0.392372	1	0.376098	0.048	0.114
MAPKAPK2	0.392372	1	0.375178	0.048	0.114
ADD1	0.392372	1	0.366272	0.048	0.114
TM2D1	0.392372	1	0.35822	0.048	0.114
GPI	0.392372	1	0.35217	0.048	0.114
LINC00982	0.392372	1	0.349338	0.048	0.114
DDAH2	0.392372	1	0.345281	0.048	0.114
NFATC3	0.392372	1	0.341176	0.048	0.114
KLK1	0.392372	1	0.331151	0.048	0.114
LRBA	0.392372	1	0.329591	0.048	0.114
C11orf68	0.392372	1	0.319646	0.048	0.114
SPDEF	0.392372	1	0.317758	0.048	0.114
CLSTN1	0.392372	1	0.312142	0.048	0.114
TMCO4	0.392372	1	0.302562	0.048	0.114
CREB1	0.392372	1	0.297587	0.048	0.114
FYB	0.392372	1	0.294429	0.048	0.114
CAPN2	0.392372	1	0.270685	0.048	0.114
STX17	0.392372	1	0.270567	0.048	0.114
NQO2	0.392372	1	0.264705	0.048	0.114
ZFP91	0.392372	1	0.262214	0.048	0.114
TMEM14C	0.393153	1	-0.400309	0.238	0.171
EPSTI1	0.396312	1	0.642372	0.095	0.171
PCDH1	0.396312	1	0.604519	0.095	0.171
ARHGAP27	0.396312	1	0.456494	0.095	0.171
BSG	0.396312	1	0.309485	0.095	0.171
CASC4	0.396312	1	0.251921	0.095	0.171
AGGF1	0.396312	1	-0.352255	0.19	0.114
CDK5RAP3	0.396312	1	-0.352477	0.19	0.114
TOP1	0.397145	1	-0.372873	0.333	0.229
CAP1	0.397334	1	-0.480821	0.286	0.2
GAPDH	0.399013	1	0.25839	0.667	0.686
NDUFAB1	0.402903	1	-0.323669	0.238	0.143
RSF1	0.40393	1	0.547417	0.19	0.286
TAPBP	0.40393	1	0.317985	0.19	0.286
EIF3I	0.406813	1	0.356017	0.143	0.229
RAB1A	0.410214	1	-0.352638	0.286	0.2
PEBP1	0.41061	1	-0.262288	0.667	0.629
KRAS	0.411584	1	0.527073	0.048	0.114
SYS1	0.411584	1	0.445283	0.048	0.114
CDC42EP4	0.411584	1	0.423509	0.048	0.114
MAPK1	0.411584	1	0.41629	0.048	0.114
FMR1	0.411584	1	0.401555	0.048	0.114
PIN1	0.411584	1	0.399641	0.048	0.114
GCNT1	0.411584	1	0.381086	0.048	0.114
UBE2H	0.411584	1	0.377847	0.048	0.114
FBXO6	0.411584	1	0.358101	0.048	0.114
LENG8	0.411584	1	0.349557	0.048	0.114
RBM8A	0.411584	1	0.333862	0.048	0.114
MLX	0.411584	1	0.329225	0.048	0.114
MYSM1	0.411584	1	0.32803	0.048	0.114
NOSTRIN	0.411584	1	0.325908	0.048	0.114
SLC20A1	0.411584	1	0.322754	0.048	0.114
ABHD6	0.411584	1	0.315506	0.048	0.114
TRAPPC9	0.411584	1	0.30295	0.048	0.114
NUDT8	0.411584	1	0.300683	0.048	0.114
PLD1	0.411584	1	0.299011	0.048	0.114
SMARCC2	0.411584	1	0.296125	0.048	0.114
TTC39B	0.411584	1	0.291359	0.048	0.114
RABEP2	0.411584	1	0.290937	0.048	0.114
ASAP1	0.411584	1	0.290548	0.048	0.114
SRP9	0.411584	1	0.287086	0.048	0.114
ZBTB38	0.411584	1	0.285431	0.048	0.114
RELA	0.411584	1	0.284003	0.048	0.114
TAP1	0.411584	1	0.281614	0.048	0.114
IRF6	0.411584	1	0.271471	0.048	0.114
ESRP2	0.411584	1	0.262291	0.048	0.114
DHX29	0.411584	1	0.25911	0.048	0.114
RERE	0.411584	1	0.25787	0.048	0.114
KCNQ1OT1	0.411979	1	0.57024	0.095	0.171
UBE2K	0.411979	1	0.482513	0.095	0.171
RPS27	0.411979	1	0.426903	0.095	0.171
SCNN1A	0.411979	1	0.423007	0.095	0.171
IRF2BP2	0.411979	1	0.383846	0.095	0.171
NBPF1	0.411979	1	0.343177	0.095	0.171
ARL6IP5	0.411979	1	0.341467	0.095	0.171
KIAA1191	0.411979	1	0.316869	0.095	0.171
IFRD1	0.411979	1	-0.28073	0.19	0.114
PTEN	0.411979	1	-0.294518	0.19	0.114
SND1	0.411979	1	-0.29541	0.19	0.114
UBE2B	0.411979	1	-0.296624	0.19	0.114
FARP2	0.411979	1	-0.361696	0.19	0.114
ZNF91	0.411979	1	-0.367171	0.19	0.114
HLA-F	0.418125	1	-0.299667	0.429	0.314
DECR1	0.420752	1	0.408334	0.143	0.229
EMC10	0.420752	1	0.338542	0.143	0.229
EIF3D	0.420752	1	0.281115	0.143	0.229
CHP1	0.420752	1	-0.307107	0.238	0.171
OSBPL7	0.420752	1	-0.308747	0.238	0.171
TSPO	0.420752	1	-0.445972	0.238	0.171
CROT	0.420752	1	-0.495753	0.238	0.171
SOS1	0.420752	1	-0.941481	0.238	0.171
PPP2CB	0.42334	1	-0.3865	0.286	0.2
MAOA	0.424833	1	-0.421288	0.429	0.343
STOML2	0.428008	1	0.421514	0.095	0.171
PRDX2	0.428008	1	0.419528	0.095	0.171
SLC20A2	0.428008	1	0.301165	0.095	0.171
PLCB3	0.428008	1	0.288752	0.095	0.171
TMEM253	0.428008	1	-0.277645	0.19	0.114
ZNF207	0.428008	1	-0.284681	0.19	0.114
SCAMP2	0.428008	1	-0.294425	0.19	0.114
ECI2	0.428008	1	-0.342516	0.19	0.114
CAB39	0.428008	1	-0.381538	0.19	0.114
KIF3B	0.429463	1	0.358714	0.19	0.286
CMPK1	0.429569	1	-0.313879	0.429	0.314
NDUFB4	0.430678	1	-0.273004	0.143	0.086
ADNP2	0.430678	1	-0.353395	0.143	0.086
PRELID2	0.430678	1	-0.400662	0.143	0.086
GMPS	0.430678	1	-0.435757	0.143	0.086
SPTSSA	0.430678	1	-0.439747	0.143	0.086
PINK1	0.430678	1	-0.468396	0.143	0.086
STK25	0.430678	1	-0.497031	0.143	0.086
ICAM3	0.430678	1	-0.51501	0.143	0.086
OSGEP	0.430678	1	-0.524668	0.143	0.086
CNKSR3	0.430678	1	-0.707877	0.143	0.086
EMC7	0.430678	1	-0.737584	0.143	0.086
RAB10	0.430678	1	-0.89256	0.143	0.086
SMAD3	0.431342	1	0.532425	0.048	0.114
BSDC1	0.431342	1	0.406926	0.048	0.114
ATIC	0.431342	1	0.403814	0.048	0.114
MALT1	0.431342	1	0.383331	0.048	0.114
ZBTB1	0.431342	1	0.379121	0.048	0.114
HGD	0.431342	1	0.329611	0.048	0.114
ELMSAN1	0.431342	1	0.324039	0.048	0.114
WDR45B	0.431342	1	0.314268	0.048	0.114
PRKRIP1	0.431342	1	0.303824	0.048	0.114
RSRC1	0.431342	1	0.280119	0.048	0.114
URGCP	0.431342	1	0.272108	0.048	0.114
RNASEH2C	0.431342	1	0.261654	0.048	0.114
PRKAG1	0.431342	1	0.260643	0.048	0.114
DNAJC5	0.431342	1	0.259285	0.048	0.114
PSMB8	0.434451	1	-0.404114	0.333	0.229
IVNS1ABP	0.434967	1	0.275884	0.143	0.229
MAP3K2	0.434967	1	0.269408	0.143	0.229
ISX	0.434967	1	-0.354287	0.238	0.171
SMDT1	0.434967	1	-0.366755	0.238	0.171
SDCBP2	0.435393	1	-0.352703	0.476	0.429
HPCAL1	0.442574	1	-0.595003	0.286	0.229
APOBEC1	0.442574	1	-0.602312	0.286	0.229
ALDOA	0.443711	1	-0.32224	0.524	0.457
MT-TP	0.444394	1	0.367713	0.095	0.171
SEC61B	0.444394	1	0.332352	0.095	0.171
TUBA1C	0.444394	1	0.272475	0.095	0.171
SNF8	0.444394	1	0.254505	0.095	0.171
CAMK2D	0.444394	1	0.252635	0.095	0.171
DENND1B	0.444394	1	-0.291939	0.19	0.114
HSD17B2	0.4452	1	0.326716	0.381	0.514
RPS15	0.445858	1	0.395823	0.286	0.371
ATP5E	0.445858	1	-0.375071	0.381	0.314
PPP1R15A	0.447071	1	0.258869	0.286	0.4
WDR34	0.449343	1	-0.271912	0.143	0.086
INO80E	0.449343	1	-0.354744	0.143	0.086
SLC51A	0.449343	1	-0.369721	0.143	0.086
CNIH1	0.449343	1	-0.377793	0.143	0.086
PHF14	0.449343	1	-0.382	0.143	0.086
CTBP2	0.449343	1	-0.397824	0.143	0.086
KCNJ3	0.449343	1	-0.425705	0.143	0.086
PCSK7	0.449343	1	-0.472741	0.143	0.086
ERICH1	0.449343	1	-0.611454	0.143	0.086
RFC1	0.449343	1	-0.64139	0.143	0.086
POLE4	0.449343	1	-0.835828	0.143	0.086
CCT5	0.449456	1	-0.324174	0.238	0.171
RPL36AL	0.450169	1	-0.435012	0.333	0.314
SAFB	0.45164	1	-0.314866	0.048	0.114
TIMM23	0.45164	1	-0.318906	0.048	0.114
NCOA4	0.452753	1	0.298127	0.571	0.629
KMT2C	0.454075	1	0.275715	0.238	0.343
CPT1A	0.456315	1	0.537387	0.286	0.343
AKAP9	0.458985	1	0.334798	0.524	0.6
PDCD10	0.461132	1	0.348147	0.095	0.171
CPNE3	0.461132	1	0.301062	0.095	0.171
PHF20L1	0.461132	1	-0.348663	0.19	0.114
HDGF	0.464214	1	0.273007	0.143	0.229
SOD2	0.464214	1	-0.350939	0.238	0.171
NDUFS6	0.46671	1	0.33373	0.238	0.343
COX17	0.468458	1	-0.250799	0.143	0.086
DTX4	0.468458	1	-0.258723	0.143	0.086
TEX264	0.468458	1	-0.281853	0.143	0.086
SH3GLB2	0.468458	1	-0.296998	0.143	0.086
TMUB1	0.468458	1	-0.324406	0.143	0.086
CAPN8	0.468458	1	-0.340675	0.143	0.086
MTRNR2L5	0.468458	1	-0.365096	0.143	0.086
MKRN1	0.468458	1	-0.366703	0.143	0.086
MYRFL	0.468458	1	-0.38002	0.143	0.086
TECPR1	0.468458	1	-0.381014	0.143	0.086
DHX38	0.468458	1	-0.386677	0.143	0.086
CCAR2	0.468458	1	-0.412593	0.143	0.086
MTF2	0.468458	1	-0.431148	0.143	0.086
MKLN1	0.468458	1	-0.48045	0.143	0.086
RAB11FIP4	0.468458	1	-0.592017	0.143	0.086
FLNB	0.469471	1	-0.363164	0.286	0.229
TTC3	0.469471	1	-0.459719	0.286	0.229
VDAC1	0.469471	1	-0.535332	0.286	0.229
SQSTM1	0.477264	1	-0.257726	0.429	0.371
UBA7	0.478217	1	0.308003	0.095	0.171
IVD	0.478217	1	0.276625	0.095	0.171
HUWE1	0.478217	1	0.273668	0.095	0.171
CLINT1	0.478217	1	0.259858	0.095	0.171
F3	0.478217	1	-0.378748	0.19	0.114
PRPF40A	0.479239	1	0.4205	0.143	0.229
USP16	0.479239	1	-0.309335	0.238	0.171
S100A16	0.479271	1	-0.474475	0.238	0.2
DUSP1	0.482583	1	-0.288701	0.381	0.314
TRIM2	0.483251	1	-0.815564	0.286	0.229
RCAN1	0.488016	1	-0.260237	0.143	0.086
ICMT	0.488016	1	-0.285801	0.143	0.086
IFI6	0.488016	1	-0.293397	0.143	0.086
SLC9A1	0.488016	1	-0.311439	0.143	0.086
CARD16	0.488016	1	-0.319929	0.143	0.086
RAB18	0.488016	1	-0.327754	0.143	0.086
LSM3	0.488016	1	-0.346558	0.143	0.086
SPG11	0.488016	1	-0.389571	0.143	0.086
C19orf12	0.488016	1	-0.448631	0.143	0.086
GPR153	0.488016	1	-0.555764	0.143	0.086
MBNL1	0.492547	1	0.352237	0.19	0.257
CYP4F12	0.493744	1	0.493918	0.143	0.2
RBM3	0.494525	1	-0.470566	0.238	0.171
DYRK2	0.494525	1	-0.503953	0.238	0.171
EEF1D	0.494533	1	-0.40055	0.429	0.4
ZFAS1	0.495698	1	-0.447357	0.381	0.371
TUBB4B	0.497247	1	-0.403679	0.286	0.229
SELENBP1	0.497247	1	-0.40879	0.286	0.229
ESRRA	0.50092	1	-0.425828	0.286	0.257
C2orf68	0.508005	1	-0.256438	0.143	0.086
BTBD6	0.508005	1	-0.30267	0.143	0.086
MARVELD2	0.508005	1	-0.31035	0.143	0.086
UBE2V2	0.508005	1	-0.331016	0.143	0.086
MRPS21	0.508176	1	-0.455462	0.19	0.143
PSMD8	0.509055	1	-0.389693	0.238	0.2
VPS13A	0.510513	1	-0.369425	0.333	0.257
REG3A	0.511489	1	0.619991	0.476	0.486
CISD3	0.513699	1	-0.37132	0.333	0.314
TOP2B	0.516979	1	0.631432	0.095	0.143
CLDN3	0.520893	1	-0.271436	0.381	0.314
UGT2B7	0.520893	1	-0.326019	0.381	0.314
SF3B2	0.521839	1	0.450502	0.19	0.257
CGN	0.524247	1	0.277824	0.238	0.314
TMEM87B	0.525289	1	-0.354251	0.19	0.143
SS18L2	0.525289	1	-0.376572	0.19	0.143
IFIH1	0.525289	1	-0.476988	0.19	0.143
SPINK1	0.525645	1	-0.250775	0.476	0.457
TLN1	0.525876	1	-0.292104	0.286	0.229
UBA52	0.5266	1	-0.258445	0.524	0.486
TMEM258	0.528416	1	-0.256733	0.143	0.086
NSRP1	0.528416	1	-0.284317	0.143	0.086
PUM1	0.53621	1	0.464822	0.095	0.143
NR1I2	0.53621	1	0.456086	0.095	0.143
RASSF6	0.536815	1	0.270749	0.19	0.257
CTTN	0.538168	1	0.353051	0.238	0.314
RAB17	0.538168	1	0.271726	0.238	0.314
CFLAR	0.541903	1	-0.311465	0.238	0.171
HNRNPUL1	0.542693	1	-0.411803	0.19	0.143
DHRS3	0.542972	1	0.524825	0.143	0.2
UBE2D2	0.542972	1	0.438339	0.143	0.2
CYCS	0.542972	1	0.411593	0.143	0.2
ECH1	0.542972	1	0.317461	0.143	0.2
PRPF38B	0.542972	1	0.294095	0.143	0.2
HSD17B11	0.543708	1	-0.274874	0.429	0.4
TNFAIP3	0.546462	1	0.513426	0.286	0.314
CHMP2A	0.546462	1	-0.404971	0.333	0.286
EDN3	0.54713	1	0.271708	0.286	0.343
GLTSCR2	0.547276	1	-0.440675	0.381	0.314
CERK	0.551393	1	0.38828	0.143	0.2
TEP1	0.552003	1	0.337062	0.19	0.257
UQCRH	0.552323	1	-0.27152	0.476	0.429
PTPRF	0.55448	1	-0.357492	0.476	0.4
CNN3	0.555484	1	-0.678725	0.238	0.2
SMIM14	0.555795	1	0.488084	0.095	0.143
CREBBP	0.555795	1	0.453991	0.095	0.143
FHL2	0.555795	1	0.372862	0.095	0.143
TMEM115	0.555795	1	0.367469	0.095	0.143
PLEKHG6	0.555795	1	0.364692	0.095	0.143
ATP6V1A	0.555795	1	0.347055	0.095	0.143
HIPK3	0.555795	1	0.3292	0.095	0.143
TP53I13	0.555795	1	0.301295	0.095	0.143
SMG7	0.559908	1	0.323977	0.143	0.2
ERP44	0.560379	1	-0.257598	0.19	0.143
ACBD5	0.560379	1	-0.281867	0.19	0.143
LAPTM4B	0.560379	1	-0.28187	0.19	0.143
HADH	0.560379	1	-0.302138	0.19	0.143
BPHL	0.560379	1	-0.330116	0.19	0.143
MRPL27	0.560379	1	-0.43952	0.19	0.143
ERH	0.560379	1	-0.515214	0.19	0.143
XPNPEP1	0.560379	1	-0.622932	0.19	0.143
PLXNB2	0.563418	1	0.466067	0.19	0.229
MTRNR2L6	0.567693	1	-0.336664	0.333	0.314
PPAP2C	0.568456	1	0.261333	0.143	0.2
PSMB4	0.572423	1	-0.577575	0.286	0.257
RASGEF1B	0.575722	1	0.383799	0.095	0.143
GCNT3	0.575722	1	0.378625	0.095	0.143
CALR	0.575722	1	0.332357	0.095	0.143
PDE4D	0.575722	1	0.331426	0.095	0.143
ZNF226	0.575722	1	0.28876	0.095	0.143
IRF1	0.577096	1	0.566325	0.143	0.2
NT5C3A	0.577096	1	0.344835	0.143	0.2
MORF4L1	0.577096	1	0.326859	0.143	0.2
IWS1	0.577096	1	0.251827	0.143	0.2
HTATSF1	0.57834	1	-0.254689	0.19	0.143
CDC42SE2	0.57834	1	-0.336307	0.19	0.143
CDC5L	0.57834	1	-0.378813	0.19	0.143
SP110	0.57834	1	-0.386073	0.19	0.143
PYCARD	0.57834	1	-0.412716	0.19	0.143
TNRC6B	0.57834	1	-0.843636	0.19	0.143
CEP350	0.582998	1	0.449794	0.19	0.257
TSC22D1	0.587284	1	0.337008	0.238	0.286
FAM177A1	0.587545	1	-0.358133	0.238	0.2
TMEM50A	0.591444	1	-0.442425	0.143	0.229
MYO10	0.594529	1	0.323626	0.143	0.2
VEGFA	0.594529	1	0.282772	0.143	0.2
TMC5	0.595643	1	0.291841	0.238	0.314
KIAA0319L	0.595691	1	0.407879	0.19	0.229
HMGA1	0.595981	1	0.661888	0.095	0.143
SLC36A1	0.595981	1	0.570438	0.095	0.143
CLCN3	0.595981	1	0.284569	0.095	0.143
RALY	0.595981	1	0.278705	0.095	0.143
PPP2R5D	0.595981	1	0.273072	0.095	0.143
STAT1	0.595981	1	0.264978	0.095	0.143
SMC3	0.595981	1	0.260478	0.095	0.143
MXD4	0.596566	1	-0.28213	0.19	0.143
ARFGEF2	0.596566	1	-0.300356	0.19	0.143
CYP2C18	0.596566	1	-0.393262	0.19	0.143
TMF1	0.596566	1	-0.39582	0.19	0.143
ZC3H11A	0.598794	1	0.306845	0.19	0.257
ATP5H	0.602764	1	0.280272	0.286	0.343
HSPA9	0.60389	1	-0.484467	0.238	0.2
TXN2	0.612198	1	0.259194	0.143	0.2
RPL41	0.612198	1	0.259117	0.143	0.2
HIPK2	0.614782	1	0.281805	0.19	0.257
MRPL33	0.616558	1	0.441975	0.095	0.143
STK4	0.616558	1	0.397144	0.095	0.143
ARHGAP35	0.616558	1	0.30132	0.095	0.143
ROMO1	0.61753	1	0.274507	0.238	0.286
YWHAE	0.61753	1	-0.392701	0.286	0.257
PNRC1	0.61753	1	-0.461009	0.286	0.257
RNF19A	0.620436	1	-0.259042	0.238	0.2
EIF3L	0.620436	1	-0.272402	0.238	0.2
RAB8B	0.630097	1	0.267853	0.143	0.2
SEMA3B	0.630954	1	-0.374675	0.238	0.229
KIF13B	0.631504	1	0.281973	0.286	0.343
UBE2J1	0.637176	1	-0.3635	0.238	0.2
POF1B	0.637176	1	-0.462234	0.238	0.2
ITGB1	0.637441	1	0.251031	0.095	0.143
ACSF2	0.637441	1	-0.306109	0.143	0.114
GAK	0.637441	1	-0.323328	0.143	0.114
ZHX1	0.637441	1	-0.371317	0.143	0.114
MGAT4B	0.638779	1	-0.267814	0.333	0.314
PBRM1	0.648215	1	0.28748	0.143	0.2
IL32	0.648439	1	0.298478	0.238	0.286
LUC7L3	0.654104	1	-0.546622	0.238	0.2
PARP14	0.658617	1	-0.298157	0.143	0.114
ACP1	0.658617	1	-0.319899	0.143	0.114
PRKAR2A	0.658617	1	-0.321327	0.143	0.114
2006-03-01	0.658617	1	-0.331109	0.143	0.114
RP11-220I1.1	0.658617	1	-0.332642	0.143	0.114
ARIH2	0.658617	1	-0.338732	0.143	0.114
PSD4	0.658617	1	-0.403887	0.143	0.114
DENR	0.658617	1	-0.425196	0.143	0.114
PTBP1	0.658617	1	-0.426911	0.143	0.114
TC2N	0.658617	1	-0.44158	0.143	0.114
AVPI1	0.658617	1	-0.446219	0.143	0.114
PDAP1	0.658617	1	-0.563041	0.143	0.114
MAPK9	0.658617	1	-0.713875	0.143	0.114
NFE2L1	0.662325	1	0.448783	0.286	0.314
TMEM41A	0.662636	1	0.389246	0.19	0.229
LAMTOR5	0.663828	1	-0.420901	0.238	0.229
SLC12A7	0.666543	1	0.412504	0.143	0.2
ELF3	0.670452	1	-0.290862	0.524	0.571
SLC22A18	0.672592	1	-0.291848	0.381	0.4
C19orf69	0.675784	1	-0.318788	0.19	0.171
PHYKPL	0.675784	1	-0.379545	0.19	0.171
GUCA2B	0.675784	1	-0.467364	0.19	0.171
TFF1	0.677476	1	0.958921	0.286	0.314
TMED10	0.680069	1	-0.339585	0.143	0.114
GALNT3	0.680069	1	-0.345906	0.143	0.114
ARAP2	0.680069	1	-0.367497	0.143	0.114
FAM49B	0.680069	1	-0.399455	0.143	0.114
STX7	0.680069	1	-0.456232	0.143	0.114
DPM3	0.680069	1	-0.513432	0.143	0.114
DDX60	0.688492	1	-0.31816	0.238	0.2
REP15	0.691361	1	0.518954	0.143	0.171
GLUD1	0.694411	1	-0.345108	0.19	0.171
LAMTOR4	0.694411	1	-0.400991	0.19	0.171
INF2	0.69454	1	-0.530603	0.286	0.286
SEPHS2	0.70017	1	-0.513516	0.286	0.4
UBE2Z	0.701783	1	-0.258914	0.143	0.114
MDH1	0.701783	1	-0.25995	0.143	0.114
TET2	0.701783	1	-0.262708	0.143	0.114
DDI2	0.701783	1	-0.270042	0.143	0.114
IQGAP1	0.701783	1	-0.274753	0.095	0.143
SEC22B	0.701783	1	-0.289614	0.143	0.114
FAM173A	0.701783	1	-0.301391	0.143	0.114
CAPN1	0.701783	1	-0.312589	0.143	0.114
HECTD3	0.701783	1	-0.42156	0.143	0.114
GSPT1	0.701783	1	-0.466694	0.095	0.143
MRPL52	0.701783	1	-0.492672	0.143	0.114
ILF3	0.701783	1	-0.582957	0.143	0.114
VNN1	0.703077	1	0.452273	0.333	0.343
GAS5	0.710528	1	-0.484401	0.333	0.343
CD96	0.710979	1	0.272912	0.143	0.171
MLLT4	0.712062	1	-0.256144	0.286	0.257
ME2	0.713224	1	-0.327649	0.19	0.171
CDX1	0.71436	1	-0.309811	0.238	0.229
NDUFV1	0.71436	1	-0.411703	0.238	0.229
IGHA1	0.714717	1	0.351018	0.19	0.229
VPS35	0.718019	1	-0.279382	0.333	0.343
MLF2	0.723744	1	-0.260566	0.143	0.114
GUCY2C	0.723744	1	-0.277972	0.143	0.114
NDUFS8	0.723744	1	-0.363796	0.095	0.143
CRAT	0.723744	1	-0.36418	0.143	0.114
NAA20	0.723744	1	-0.375778	0.095	0.143
SERPINB6	0.726061	1	-0.290089	0.381	0.371
IFNGR1	0.730791	1	0.498448	0.143	0.171
SLC27A4	0.730791	1	0.471564	0.143	0.171
CEP70	0.730791	1	0.355958	0.143	0.171
PPP1CA	0.732213	1	-0.295606	0.19	0.171
ZNF292	0.732213	1	-0.56043	0.19	0.171
PCSK5	0.732391	1	0.316438	0.19	0.229
NCOA7	0.740664	1	0.292663	0.095	0.114
PARP4	0.740664	1	0.272449	0.095	0.114
TMBIM1	0.741283	1	-0.337751	0.238	0.2
RABL6	0.745935	1	-0.353657	0.143	0.114
PBX1	0.750783	1	0.328363	0.143	0.171
ETNK1	0.750783	1	0.293494	0.143	0.171
UBL3	0.751368	1	-0.259381	0.19	0.171
CBX3	0.751368	1	-0.276223	0.19	0.171
SNRPD2	0.751368	1	-0.358084	0.19	0.171
COPB2	0.761004	1	-0.329888	0.143	0.2
OTC	0.764595	1	0.374616	0.095	0.114
ABHD3	0.764595	1	0.316857	0.095	0.114
[truncated: 124 more rows]
